# Supplementary material for: Recommended X-ray single-crystal structure refinement and Rietveld refinement procedure for tremolite
Source: Acta Crystallogr B Struct Sci Cryst Eng Mater. 2021 Jul 14;77(Pt 4):537–49. doi: 10.1107/S2052520621004844 (PMC8337022; doi:10.1107/S2052520621004844)
Supplement: Supplementary file 1 [file b-77-00537-sup1.cif]

data_tremolite
#==============================================================================

# PROCESSING SUMMARY (IUCr Office Use Only)

_journal_date_recd_electronic      2021-02-24
_journal_date_to_coeditor         ?
_journal_date_from_coeditor       ?
_journal_date_accepted     2021-05-07
_journal_date_printers_first      ?
_journal_date_printers_final      ?
_journal_date_proofs_out          ?
_journal_date_proofs_in           ?
_journal_coeditor_name            ?
_journal_coeditor_code      YH5012SUP1
_journal_coeditor_notes
; ?
;
_journal_paper_category      FA
_journal_techeditor_code      B210484
_iucr_compatibility_tag          ACTA95
_journal_techeditor_notes  
;
;
_journal_coden_ASTM               ?
_journal_name_full                ?
_journal_year                     ?
_journal_volume                   ?
_journal_issue                    ?
_journal_page_first               ?
_journal_page_last                ?
_journal_suppl_publ_number        ?
_journal_suppl_publ_pages         ?

#==============================================================================


_cell_special_details   ?
#Added by publCIF


_audit_update_record
;
2021-02-19 # Formatted by publCIF

;

# publcif _publ_body_element loop start
loop_
_publ_body_element
_publ_body_title
_publ_body_contents

 section 
;
Introduction
; 
;

;
 section 
;
Experimental
; 
;

;
 subsection 
;
Synthesis and crystallization
; 
;

;
 subsection 
;
Refinement
;
;
Crystal data, data collection and structure refinement details are summarized
in Table 1.
;

 section 
;
Results and discussion
; 
;

;
# publcif _publ_body_element loop end

#------------------ AUTHOR DETAILS -------------------------------------------#

# Name and address of author for correspondence

_publ_contact_author_name       'Ballirano, Paolo'
_publ_contact_author_address
;
Sapienza University of Rome
Department of Earth Sciences
Piazzale Aldo Moro 5
00185 Rome
Italy
;
_publ_contact_author_email       'paolo.ballirano@uniroma1.it'
_publ_contact_author_fax         ' '
_publ_contact_author_phone       ' ' 

_audit_creation_method            'SHELXL-2018/3'
_shelx_SHELXL_version_number      '2018/3'


_chemical_name_systematic         
;

;

_chemical_name_common             'tremolite'
_chemical_melting_point           ?
_chemical_formula_moiety          
'F0.33 Mg5.09 O13.67, 0.05(K4), 7.32(Si), 10(O), 1.99(Ca), 0.68(Al), 1.61(H)'
_chemical_formula_sum
 'Al0.68 Ca1.99 F0.33 H1.61 K0.20 Mg5.09 O23.67 Si7.32' 
_chemical_formula_weight          821.80

loop_
 _atom_type_symbol
 _atom_type_description
 _atom_type_scat_dispersion_real
 _atom_type_scat_dispersion_imag
 _atom_type_scat_source
 'O'  'O 1-'   0.0106   0.0060
 'International Tables Vol C Tables 4.2.6.8 and 6.1.1.4'
 'O'  'O neutral'   0.0106   0.0060
 'International Tables Vol C Tables 4.2.6.8 and 6.1.1.4'
 'K'  'K'   0.2009   0.2494
 'International Tables Vol C Tables 4.2.6.8 and 6.1.1.4'
 'Mg'  'Mg'   0.0486   0.0363
 'International Tables Vol C Tables 4.2.6.8 and 6.1.1.4'
 'Si'  'Si'   0.0817   0.0704
 'International Tables Vol C Tables 4.2.6.8 and 6.1.1.4'
 'Ca'  'Ca'   0.2262   0.3064
 'International Tables Vol C Tables 4.2.6.8 and 6.1.1.4'
 'H'  'H'   0.0000   0.0000
 'International Tables Vol C Tables 4.2.6.8 and 6.1.1.4'
 'F'  'F'   0.0171   0.0103
 'International Tables Vol C Tables 4.2.6.8 and 6.1.1.4'
 'O'  'O 2-'   0.0106   0.0060
 'Hovestreydt, 1983'
 'Si'  'Si 4+'   0.0720   0.0710
 'International Tables Vol C Tables 4.2.6.8 and 6.1.1.4'
 'Al'  'Al'   0.0645   0.0514
 'International Tables Vol C Tables 4.2.6.8 and 6.1.1.4'
 
_space_group_crystal_system       monoclinic
_space_group_IT_number            12
_space_group_name_H-M_alt         'C 2/m'
_space_group_name_Hall            '-C 2y'
 
_shelx_space_group_comment
;
The symmetry employed for this shelxl refinement is uniquely defined
by the following loop, which should always be used as a source of
symmetry information in preference to the above space-group names.
They are only intended as comments.
;
 
loop_
 _space_group_symop_operation_xyz
 'x, y, z'
 '-x, y, -z'
 'x+1/2, y+1/2, z'
 '-x+1/2, y+1/2, -z'
 '-x, -y, -z'
 'x, -y, z'
 '-x+1/2, -y+1/2, -z'
 'x+1/2, -y+1/2, z'
 
_cell_length_a                    9.8348(3)
_cell_length_b                    18.0035(6)
_cell_length_c                    5.2825(2)
_cell_angle_alpha                 90
_cell_angle_beta                  104.9961(8)
_cell_angle_gamma                 90
_cell_volume                      903.47(5)
_cell_formula_units_Z             2
_cell_measurement_temperature     293(2)
_cell_measurement_reflns_used     9978
_cell_measurement_theta_min       4
_cell_measurement_theta_max       40.3
 
_exptl_crystal_description        'gem-quality'
_exptl_crystal_colour             'pale-green'
_exptl_crystal_density_meas       ?
_exptl_crystal_density_method     ?
_exptl_crystal_density_diffrn     3.021          
_exptl_crystal_F_000              868
_exptl_transmission_factor_min    0.659
_exptl_transmission_factor_max    0.712
_exptl_crystal_size_max           0.310
_exptl_crystal_size_mid           0.220
_exptl_crystal_size_min           0.210
_exptl_absorpt_coefficient_mu     1.512
_shelx_estimated_absorpt_T_min    0.634
_shelx_estimated_absorpt_T_max    0.727
_exptl_absorpt_correction_type    multi-scan
_exptl_absorpt_correction_T_min   0.6670
_exptl_absorpt_correction_T_max   0.7479
_exptl_absorpt_process_details    'SADABS (Bruker, 2003)'
_diffrn_ambient_temperature       293(2)
_diffrn_radiation_probe           x-ray
_diffrn_radiation_wavelength      0.71073
_diffrn_radiation_type            MoK\a
_diffrn_source                    'fine-focus sealed tube'
_diffrn_measurement_device_type   'Bruker KAPPA APEX-II'
_diffrn_measurement_method        '\f and \w scans'
_diffrn_detector_area_resol_mean  512
_diffrn_reflns_number             20233
_diffrn_reflns_av_unetI/netI      0.0095
_diffrn_reflns_av_R_equivalents   0.0171
_diffrn_reflns_limit_h_min        -17
_diffrn_reflns_limit_h_max        17
_diffrn_reflns_limit_k_min        -32
_diffrn_reflns_limit_k_max        32
_diffrn_reflns_limit_l_min        -9
_diffrn_reflns_limit_l_max        9
_diffrn_reflns_theta_min          3.994
_diffrn_reflns_theta_max          40.302
_diffrn_reflns_theta_full         25.242
_diffrn_measured_fraction_theta_max   0.999
_diffrn_measured_fraction_theta_full  0.998
_diffrn_reflns_Laue_measured_fraction_max    0.999
_diffrn_reflns_Laue_measured_fraction_full   0.998
_diffrn_reflns_point_group_measured_fraction_max   0.999
_diffrn_reflns_point_group_measured_fraction_full  0.998
_reflns_number_total              2920
_reflns_number_gt                 2763
_reflns_threshold_expression      'I > 2\s(I)'
_reflns_Friedel_coverage          0.000
_reflns_Friedel_fraction_max      .
_reflns_Friedel_fraction_full     .
 
_reflns_special_details
;
 Reflections were merged by SHELXL according to the crystal
 class for the calculation of statistics and refinement.
 
 _reflns_Friedel_fraction is defined as the number of unique
 Friedel pairs measured divided by the number that would be
 possible theoretically, ignoring centric projections and
 systematic absences.
;
 
_computing_data_collection        ?
_computing_cell_refinement        ?
_computing_data_reduction         ?
_computing_structure_solution     ?
_computing_structure_refinement 'SHELXL-2018/3 (Sheldrick, 2018)'
_computing_molecular_graphics     ?
_computing_publication_material   ?
_refine_special_details           ?
_refine_ls_structure_factor_coef  Fsqd
_refine_ls_matrix_type            full
_refine_ls_weighting_scheme       calc
_refine_ls_weighting_details
'w=1/[\s^2^(Fo^2^)+(0.0119P)^2^+0.3014P] where P=(Fo^2^+2Fc^2^)/3'
_atom_sites_solution_primary      ?
_atom_sites_solution_secondary    ?
_atom_sites_solution_hydrogens    difmap
_refine_ls_hydrogen_treatment     refxyz
_refine_ls_extinction_method      'SHELXL-2018/3 (Sheldrick, 2018)'
_refine_ls_extinction_coef        0.0204(3)
_refine_ls_extinction_expression
 'Fc^*^=kFc[1+0.001xFc^2^\l^3^/sin(2\q)]^-1/4^'
_refine_ls_number_reflns          2920
_refine_ls_number_parameters      111
_refine_ls_number_restraints      0
_refine_ls_R_factor_all           0.0147
_refine_ls_R_factor_gt            0.0132
_refine_ls_wR_factor_ref          0.0314
_refine_ls_wR_factor_gt           0.0309
_refine_ls_goodness_of_fit_ref    1.117
_refine_ls_restrained_S_all       1.117
_refine_ls_shift/su_max           0.002
_refine_ls_shift/su_mean          0.000
 
loop_
 _atom_site_label
 _atom_site_type_symbol
 _atom_site_fract_x
 _atom_site_fract_y
 _atom_site_fract_z
 _atom_site_U_iso_or_equiv
 _atom_site_adp_type
 _atom_site_occupancy
 _atom_site_site_symmetry_order  
 _atom_site_calc_flag
 _atom_site_refinement_flags_posn
 _atom_site_refinement_flags_adp
 _atom_site_refinement_flags_occupancy
 _atom_site_disorder_assembly
 _atom_site_disorder_group
M1 Mg 0.000000 0.08833(2) 0.500000 0.00580(6) Uani 1.0104(16) 2 d S T . . .
M2 Mg 0.000000 0.17645(2) 0.000000 0.00470(5) Uani 1.0309(15) 2 d S T . . .
M3 Mg 0.000000 0.000000 0.000000 0.00537(8) Uani 1.005(2) 4 d S T . . .
M4 Ca 0.000000 0.27880(2) 0.500000 0.00858(3) Uani 0.9939(10) 2 d S T . . .
T1 Si 0.28019(2) 0.08467(2) 0.29965(2) 0.00451(3) Uani 0.646(11) 1 d . . P . .
T1A Si 0.28019(2) 0.08467(2) 0.29965(2) 0.00451(3) Uani 0.184(11) 1 d . . P . .
T1AL Al 0.28019(2) 0.08467(2) 0.29965(2) 0.00451(3) Uani 0.17 1 d . . P . .
T2 Si 0.28906(2) 0.17207(2) 0.80829(2) 0.00486(3) Uani 0.778(13) 1 d . . P . .
T2A Si 0.28906(2) 0.17207(2) 0.80829(2) 0.00486(3) Uani 0.222(13) 1 d . . P . .
O1 O 0.10950(3) 0.08663(2) 0.21737(6) 0.00698(5) Uani 0.356(13) 1 d . . P . .
O1A O 0.10950(3) 0.08663(2) 0.21737(6) 0.00698(5) Uani 0.644(13) 1 d . . P . .
O2 O 0.11848(3) 0.17170(2) 0.72769(6) 0.00662(5) Uani 0.356(13) 1 d . . P . .
O2A O 0.11848(3) 0.17170(2) 0.72769(6) 0.00662(5) Uani 0.644(13) 1 d . . P . .
O3 O 0.10874(5) 0.000000 0.71547(9) 0.00803(7) Uani 0.297(11) 2 d S T P . .
O3A O 0.10874(5) 0.000000 0.71547(9) 0.00803(7) Uani 0.538(11) 2 d S T P . .
H H 0.2088(15) 0.000000 0.773(3) 0.010 Uiso 0.8045 2 d S U P . .
F3 F 0.10874(5) 0.000000 0.71547(9) 0.00803(7) Uani 0.1655 2 d S T P . .
O4 O 0.36560(3) 0.24926(2) 0.79264(7) 0.00875(5) Uani 0.356(13) 1 d . . P . .
O4A O 0.36560(3) 0.24926(2) 0.79264(7) 0.00875(5) Uani 0.644(13) 1 d . . P . .
O5 O 0.34758(3) 0.13648(2) 0.10495(6) 0.00936(6) Uani 0.356(13) 1 d . . P . .
O5A O 0.34758(3) 0.13648(2) 0.10495(6) 0.00936(6) Uani 0.644(13) 1 d . . P . .
O6 O 0.34375(3) 0.11849(2) 0.59634(6) 0.00867(5) Uani 0.356(13) 1 d . . P . .
O6A O 0.34375(3) 0.11849(2) 0.59634(6) 0.00867(5) Uani 0.644(13) 1 d . . P . .
O7 O 0.33729(5) 0.000000 0.29008(10) 0.01064(8) Uani 0.356(13) 2 d S T P . .
O7A O 0.33729(5) 0.000000 0.29008(10) 0.01064(8) Uani 0.644(13) 2 d S T P . .
AM K 0.0271(5) 0.500000 0.0571(9) 0.0516(16) Uani 0.1004(13) 2 d S T . . .
 
loop_
 _atom_site_aniso_label
 _atom_site_aniso_U_11
 _atom_site_aniso_U_22
 _atom_site_aniso_U_33
 _atom_site_aniso_U_23
 _atom_site_aniso_U_13
 _atom_site_aniso_U_12
M1 0.00692(9) 0.00589(9) 0.00485(9) 0.000 0.00198(6) 0.000
M2 0.00534(8) 0.00437(9) 0.00456(9) 0.000 0.00163(6) 0.000
M3 0.00655(12) 0.00486(13) 0.00451(12) 0.000 0.00108(9) 0.000
M4 0.01057(5) 0.00707(5) 0.00999(5) 0.000 0.00604(4) 0.000
T1 0.00459(4) 0.00460(5) 0.00421(5) -0.00008(3) 0.00087(3) -0.00045(3)
T1A 0.00459(4) 0.00460(5) 0.00421(5) -0.00008(3) 0.00087(3) -0.00045(3)
T1AL 0.00459(4) 0.00460(5) 0.00421(5) -0.00008(3) 0.00087(3) -0.00045(3)
T2 0.00480(4) 0.00551(5) 0.00436(4) 0.00025(3) 0.00133(3) -0.00044(3)
T2A 0.00480(4) 0.00551(5) 0.00436(4) 0.00025(3) 0.00133(3) -0.00044(3)
O1 0.00568(10) 0.00886(12) 0.00635(11) -0.00082(9) 0.00146(8) -0.00127(9)
O1A 0.00568(10) 0.00886(12) 0.00635(11) -0.00082(9) 0.00146(8) -0.00127(9)
O2 0.00476(10) 0.00789(11) 0.00694(11) 0.00033(9) 0.00102(8) -0.00010(8)
O2A 0.00476(10) 0.00789(11) 0.00694(11) 0.00033(9) 0.00102(8) -0.00010(8)
O3 0.00779(15) 0.00828(16) 0.00799(16) 0.000 0.00199(12) 0.000
O3A 0.00779(15) 0.00828(16) 0.00799(16) 0.000 0.00199(12) 0.000
F3 0.00779(15) 0.00828(16) 0.00799(16) 0.000 0.00199(12) 0.000
O4 0.01060(12) 0.00724(12) 0.00945(12) -0.00095(10) 0.00444(10) -0.00244(9)
O4A 0.01060(12) 0.00724(12) 0.00945(12) -0.00095(10) 0.00444(10) -0.00244(9)
O5 0.00764(11) 0.01311(13) 0.00706(12) 0.00407(10) 0.00144(9) 0.00033(10)
O5A 0.00764(11) 0.01311(13) 0.00706(12) 0.00407(10) 0.00144(9) 0.00033(10)
O6 0.00748(11) 0.01043(13) 0.00803(12) -0.00329(9) 0.00188(9) 0.00020(9)
O6A 0.00748(11) 0.01043(13) 0.00803(12) -0.00329(9) 0.00188(9) 0.00020(9)
O7 0.00943(17) 0.00630(16) 0.0158(2) 0.000 0.00253(15) 0.000
O7A 0.00943(17) 0.00630(16) 0.0158(2) 0.000 0.00253(15) 0.000
AM 0.056(3) 0.0486(15) 0.071(4) 0.000 0.054(3) 0.000

_geom_special_details
;
 All esds (except the esd in the dihedral angle between two l.s. planes)
 are estimated using the full covariance matrix.  The cell esds are taken
 into account individually in the estimation of esds in distances, angles
 and torsion angles; correlations between esds in cell parameters are only
 used when they are defined by crystal symmetry.  An approximate (isotropic)
 treatment of cell esds is used for estimating esds involving l.s. planes.
;
 
loop_
 _geom_bond_atom_site_label_1
 _geom_bond_atom_site_label_2
 _geom_bond_distance
 _geom_bond_site_symmetry_2
 _geom_bond_publ_flag
M1 O1 2.0546(3) . ?
M1 O1 2.0546(3) 2_556 ?
M1 O2 2.0813(4) . ?
M1 O2 2.0813(4) 2_556 ?
M1 O3 2.0829(3) . ?
M1 O3 2.0829(3) 5_556 ?
M1 M2 3.08105(18) . ?
M1 M2 3.08108(18) 1_556 ?
M2 O4 1.9967(4) 7_556 ?
M2 O4 1.9967(4) 8_454 ?
M2 O2 2.0741(3) 1_554 ?
M2 O2 2.0741(3) 2_556 ?
M2 O1 2.1102(4) . ?
M2 O1 2.1102(4) 2 ?
M2 M3 3.1767(2) . ?
M2 M4 3.22043(16) 1_554 ?
M2 M4 3.22047(16) . ?
M3 O3 2.0578(5) 5_556 ?
M3 O3 2.0578(5) 1_554 ?
M3 O1 2.0666(3) . ?
M3 O1 2.0666(3) 5 ?
M3 O1 2.0666(3) 6 ?
M3 O1 2.0666(3) 2 ?
M4 O4 2.3344(3) 8_455 ?
M4 O4 2.3344(3) 7_556 ?
M4 O2 2.4077(3) 2_556 ?
M4 O2 2.4077(3) . ?
M4 O6 2.5386(4) 7_556 ?
M4 O6 2.5386(4) 8_455 ?
M4 O5 2.7037(4) 7_556 ?
M4 O5 2.7037(4) 8_455 ?
M4 T2 3.08001(14) 7_556 ?
M4 T2 3.08001(14) 8_455 ?
T1 O1 1.6220(3) . ?
T1 O7 1.6298(2) . ?
T1 O6 1.6464(3) . ?
T1 O5 1.6492(3) . ?
T2 O4 1.5927(3) . ?
T2 O2 1.6205(3) . ?
T2 O5 1.6526(3) 1_556 ?
T2 O6 1.6688(3) . ?
T2 AM 3.565(2) 7_556 ?
O3 H 0.952(14) . ?
O5 AM 2.973(3) 7 ?
O5 AM 3.074(3) 3_545 ?
O6 AM 2.883(3) 7_556 ?
O6 AM 3.384(3) 3_546 ?
O7 AM 2.487(5) 3_545 ?
O7 AM 2.532(5) 7 ?
O7 AM 3.360(4) 7_556 ?
AM AM 0.693(8) 5_565 ?
 
loop_
 _geom_angle_atom_site_label_1
 _geom_angle_atom_site_label_2
 _geom_angle_atom_site_label_3
 _geom_angle
 _geom_angle_site_symmetry_1
 _geom_angle_site_symmetry_3
 _geom_angle_publ_flag
O1 M1 O1 178.29(2) . 2_556 ?
O1 M1 O2 96.335(13) . . ?
O1 M1 O2 84.904(13) 2_556 . ?
O1 M1 O2 84.903(13) . 2_556 ?
O1 M1 O2 96.334(13) 2_556 2_556 ?
O2 M1 O2 87.706(19) . 2_556 ?
O1 M1 O3 95.404(16) . . ?
O1 M1 O3 83.284(16) 2_556 . ?
O2 M1 O3 95.927(13) . . ?
O2 M1 O3 176.292(15) 2_556 . ?
O1 M1 O3 83.284(16) . 5_556 ?
O1 M1 O3 95.404(16) 2_556 5_556 ?
O2 M1 O3 176.293(15) . 5_556 ?
O2 M1 O3 95.927(13) 2_556 5_556 ?
O3 M1 O3 80.45(2) . 5_556 ?
O1 M1 M2 42.988(10) . . ?
O1 M1 M2 138.317(11) 2_556 . ?
O2 M1 M2 89.995(11) . . ?
O2 M1 M2 42.054(9) 2_556 . ?
O3 M1 M2 138.392(13) . . ?
O3 M1 M2 92.209(11) 5_556 . ?
O1 M1 M2 138.317(11) . 1_556 ?
O1 M1 M2 42.989(10) 2_556 1_556 ?
O2 M1 M2 42.053(9) . 1_556 ?
O2 M1 M2 89.994(11) 2_556 1_556 ?
O3 M1 M2 92.210(11) . 1_556 ?
O3 M1 M2 138.392(13) 5_556 1_556 ?
M2 M1 M2 118.019(10) . 1_556 ?
O4 M2 O4 95.89(2) 7_556 8_454 ?
O4 M2 O2 89.836(13) 7_556 1_554 ?
O4 M2 O2 93.331(13) 8_454 1_554 ?
O4 M2 O2 93.331(13) 7_556 2_556 ?
O4 M2 O2 89.836(13) 8_454 2_556 ?
O2 M2 O2 175.27(2) 1_554 2_556 ?
O4 M2 O1 92.441(13) 7_556 . ?
O4 M2 O1 169.740(14) 8_454 . ?
O2 M2 O1 92.672(13) 1_554 . ?
O2 M2 O1 83.695(13) 2_556 . ?
O4 M2 O1 169.741(14) 7_556 2 ?
O4 M2 O1 92.441(13) 8_454 2 ?
O2 M2 O1 83.696(13) 1_554 2 ?
O2 M2 O1 92.672(13) 2_556 2 ?
O1 M2 O1 79.958(18) . 2 ?
O4 M2 M1 91.228(10) 7_556 . ?
O4 M2 M1 131.942(10) 8_454 . ?
O2 M2 M1 134.262(11) 1_554 . ?
O2 M2 M1 42.234(9) 2_556 . ?
O1 M2 M1 41.597(9) . . ?
O1 M2 M1 87.635(11) 2 . ?
O4 M2 M1 131.942(10) 7_556 1_554 ?
O4 M2 M1 91.229(10) 8_454 1_554 ?
O2 M2 M1 42.235(9) 1_554 1_554 ?
O2 M2 M1 134.261(11) 2_556 1_554 ?
O1 M2 M1 87.634(11) . 1_554 ?
O1 M2 M1 41.597(9) 2 1_554 ?
M1 M2 M1 118.019(10) . 1_554 ?
O4 M2 M3 132.056(11) 7_556 . ?
O4 M2 M3 132.056(11) 8_454 . ?
O2 M2 M3 87.637(10) 1_554 . ?
O2 M2 M3 87.637(10) 2_556 . ?
O1 M2 M3 39.979(9) . . ?
O1 M2 M3 39.979(9) 2 . ?
M1 M2 M3 59.010(5) . . ?
M1 M2 M3 59.010(5) 1_554 . ?
O4 M2 M4 85.769(11) 7_556 1_554 ?
O4 M2 M4 46.154(10) 8_454 1_554 ?
O2 M2 M4 48.360(9) 1_554 1_554 ?
O2 M2 M4 135.368(11) 2_556 1_554 ?
O1 M2 M4 140.933(9) . 1_554 ?
O1 M2 M4 95.764(9) 2 1_554 ?
M1 M2 M4 176.090(7) . 1_554 ?
M1 M2 M4 65.890(5) 1_554 1_554 ?
M3 M2 M4 124.900(4) . 1_554 ?
O4 M2 M4 46.153(10) 7_556 . ?
O4 M2 M4 85.768(12) 8_454 . ?
O2 M2 M4 135.368(11) 1_554 . ?
O2 M2 M4 48.360(9) 2_556 . ?
O1 M2 M4 95.765(9) . . ?
O1 M2 M4 140.934(9) 2 . ?
M1 M2 M4 65.891(5) . . ?
M1 M2 M4 176.090(7) 1_554 . ?
M3 M2 M4 124.901(4) . . ?
M4 M2 M4 110.200(8) 1_554 . ?
O3 M3 O3 180.000(18) 5_556 1_554 ?
O3 M3 O1 83.612(12) 5_556 . ?
O3 M3 O1 96.388(12) 1_554 . ?
O3 M3 O1 96.388(12) 5_556 5 ?
O3 M3 O1 83.612(12) 1_554 5 ?
O1 M3 O1 180.000(16) . 5 ?
O3 M3 O1 83.612(12) 5_556 6 ?
O3 M3 O1 96.388(12) 1_554 6 ?
O1 M3 O1 97.999(18) . 6 ?
O1 M3 O1 82.001(18) 5 6 ?
O3 M3 O1 96.388(12) 5_556 2 ?
O3 M3 O1 83.612(12) 1_554 2 ?
O1 M3 O1 82.001(18) . 2 ?
O1 M3 O1 97.999(18) 5 2 ?
O1 M3 O1 180.000(12) 6 2 ?
O3 M3 M1 137.810(8) 5_556 5 ?
O3 M3 M1 42.190(8) 1_554 5 ?
O1 M3 M1 138.573(9) . 5 ?
O1 M3 M1 41.428(9) 5 5 ?
O1 M3 M1 88.350(10) 6 5 ?
O1 M3 M1 91.650(10) 2 5 ?
O3 M3 M1 42.190(8) 5_556 5_556 ?
O3 M3 M1 137.810(8) 1_554 5_556 ?
O1 M3 M1 91.650(10) . 5_556 ?
O1 M3 M1 88.351(10) 5 5_556 ?
O1 M3 M1 41.428(9) 6 5_556 ?
O1 M3 M1 138.572(9) 2 5_556 ?
M1 M3 M1 117.896(8) 5 5_556 ?
O3 M3 M1 137.810(8) 5_556 1_554 ?
O3 M3 M1 42.190(8) 1_554 1_554 ?
O1 M3 M1 88.350(10) . 1_554 ?
O1 M3 M1 91.649(10) 5 1_554 ?
O1 M3 M1 138.572(9) 6 1_554 ?
O1 M3 M1 41.428(9) 2 1_554 ?
M1 M3 M1 62.104(8) 5 1_554 ?
M1 M3 M1 180.0 5_556 1_554 ?
O3 M3 M1 42.190(8) 5_556 . ?
O3 M3 M1 137.810(8) 1_554 . ?
O1 M3 M1 41.427(9) . . ?
O1 M3 M1 138.573(9) 5 . ?
O1 M3 M1 91.650(10) 6 . ?
O1 M3 M1 88.350(10) 2 . ?
M1 M3 M1 180.0 5 . ?
M1 M3 M1 62.105(7) 5_556 . ?
M1 M3 M1 117.895(7) 1_554 . ?
O3 M3 M2 90.0 5_556 . ?
O3 M3 M2 90.0 1_554 . ?
O1 M3 M2 41.000(9) . . ?
O1 M3 M2 138.999(9) 5 . ?
O1 M3 M2 138.999(9) 6 . ?
O1 M3 M2 41.001(9) 2 . ?
M1 M3 M2 121.052(4) 5 . ?
M1 M3 M2 121.052(4) 5_556 . ?
M1 M3 M2 58.948(4) 1_554 . ?
M1 M3 M2 58.948(4) . . ?
O4 M4 O4 155.006(17) 8_455 7_556 ?
O4 M4 O2 82.746(12) 8_455 2_556 ?
O4 M4 O2 77.272(11) 7_556 2_556 ?
O4 M4 O2 77.272(11) 8_455 . ?
O4 M4 O2 82.747(12) 7_556 . ?
O2 M4 O2 73.581(15) 2_556 . ?
O4 M4 O6 140.016(12) 8_455 7_556 ?
O4 M4 O6 63.194(11) 7_556 7_556 ?
O2 M4 O6 136.304(11) 2_556 7_556 ?
O2 M4 O6 116.338(11) . 7_556 ?
O4 M4 O6 63.194(11) 8_455 8_455 ?
O4 M4 O6 140.016(12) 7_556 8_455 ?
O2 M4 O6 116.337(11) 2_556 8_455 ?
O2 M4 O6 136.304(11) . 8_455 ?
O6 M4 O6 86.492(15) 7_556 8_455 ?
O4 M4 O5 84.653(11) 8_455 7_556 ?
O4 M4 O5 109.716(11) 7_556 7_556 ?
O2 M4 O5 159.621(11) 2_556 7_556 ?
O2 M4 O5 88.065(11) . 7_556 ?
O6 M4 O5 60.019(10) 7_556 7_556 ?
O6 M4 O5 71.203(11) 8_455 7_556 ?
O4 M4 O5 109.716(11) 8_455 8_455 ?
O4 M4 O5 84.653(11) 7_556 8_455 ?
O2 M4 O5 88.065(11) 2_556 8_455 ?
O2 M4 O5 159.621(11) . 8_455 ?
O6 M4 O5 71.203(11) 7_556 8_455 ?
O6 M4 O5 60.019(10) 8_455 8_455 ?
O5 M4 O5 111.308(15) 7_556 8_455 ?
O4 M4 T2 170.587(9) 8_455 7_556 ?
O4 M4 T2 30.429(9) 7_556 7_556 ?
O2 M4 T2 105.722(8) 2_556 7_556 ?
O2 M4 T2 100.894(8) . 7_556 ?
O6 M4 T2 32.791(8) 7_556 7_556 ?
O6 M4 T2 114.979(9) 8_455 7_556 ?
O5 M4 T2 86.062(8) 7_556 7_556 ?
O5 M4 T2 75.205(8) 8_455 7_556 ?
O4 M4 T2 30.429(9) 8_455 8_455 ?
O4 M4 T2 170.587(9) 7_556 8_455 ?
O2 M4 T2 100.893(8) 2_556 8_455 ?
O2 M4 T2 105.722(8) . 8_455 ?
O6 M4 T2 114.979(9) 7_556 8_455 ?
O6 M4 T2 32.791(8) 8_455 8_455 ?
O5 M4 T2 75.205(8) 7_556 8_455 ?
O5 M4 T2 86.062(8) 8_455 8_455 ?
T2 M4 T2 146.622(7) 7_556 8_455 ?
O4 M4 M2 38.087(8) 8_455 1_556 ?
O4 M4 M2 122.647(10) 7_556 1_556 ?
O2 M4 M2 81.305(9) 2_556 1_556 ?
O2 M4 M2 40.075(8) . 1_556 ?
O6 M4 M2 135.205(8) 7_556 1_556 ?
O6 M4 M2 97.116(8) 8_455 1_556 ?
O5 M4 M2 78.897(8) 7_556 1_556 ?
O5 M4 M2 146.948(7) 8_455 1_556 ?
T2 M4 M2 137.807(3) 7_556 1_556 ?
T2 M4 M2 65.652(4) 8_455 1_556 ?
O1 T1 O7 110.68(2) . . ?
O1 T1 O6 111.018(17) . . ?
O7 T1 O6 109.06(2) . . ?
O1 T1 O5 112.065(17) . . ?
O7 T1 O5 108.20(2) . . ?
O6 T1 O5 105.642(18) . . ?
O1 T1 M3 34.484(12) . . ?
O7 T1 M3 78.341(17) . . ?
O6 T1 M3 135.714(13) . . ?
O5 T1 M3 113.325(13) . . ?
O1 T1 M1 33.644(12) . . ?
O7 T1 M1 111.278(18) . . ?
O6 T1 M1 79.906(12) . . ?
O5 T1 M1 135.599(13) . . ?
M3 T1 M1 57.731(4) . . ?
O1 T1 M2 33.946(12) . . ?
O7 T1 M2 135.694(18) . . ?
O6 T1 M2 109.914(13) . . ?
O5 T1 M2 80.543(12) . . ?
M3 T1 M2 59.104(4) . . ?
M1 T1 M2 57.066(4) . . ?
O1 T1 M4 128.554(13) . 7_556 ?
O7 T1 M4 120.656(17) . 7_556 ?
O6 T1 M4 49.932(12) . 7_556 ?
O5 T1 M4 55.731(13) . 7_556 ?
M3 T1 M4 159.381(4) . 7_556 ?
M1 T1 M4 115.614(5) . 7_556 ?
M2 T1 M4 100.481(5) . 7_556 ?
O4 T2 O2 117.453(18) . . ?
O4 T2 O5 109.530(19) . 1_556 ?
O2 T2 O5 109.290(17) . 1_556 ?
O4 T2 O6 103.347(18) . . ?
O2 T2 O6 108.225(17) . . ?
O5 T2 O6 108.568(18) 1_556 . ?
O4 T2 M4 47.930(13) . 7_556 ?
O2 T2 M4 130.950(13) . 7_556 ?
O5 T2 M4 119.725(13) 1_556 7_556 ?
O6 T2 M4 55.473(13) . 7_556 ?
O4 T2 M2 117.218(14) . 1_556 ?
O2 T2 M2 32.227(12) . 1_556 ?
O5 T2 M2 80.346(12) 1_556 1_556 ?
O6 T2 M2 132.960(13) . 1_556 ?
M4 T2 M2 156.802(5) 7_556 1_556 ?
O4 T2 M1 137.808(14) . . ?
O2 T2 M1 32.487(12) . . ?
O5 T2 M1 109.835(13) 1_556 . ?
O6 T2 M1 77.767(12) . . ?
M4 T2 M1 119.253(5) 7_556 . ?
M2 T2 M1 56.459(3) 1_556 . ?
O4 T2 M4 80.401(13) . . ?
O2 T2 M4 37.993(12) . . ?
O5 T2 M4 134.595(13) 1_556 . ?
O6 T2 M4 111.869(13) . . ?
M4 T2 M4 100.080(4) 7_556 . ?
M2 T2 M4 57.122(3) 1_556 . ?
M1 T2 M4 61.209(5) . . ?
O4 T2 AM 123.12(6) . 7_556 ?
O2 T2 AM 119.08(6) . 7_556 ?
O5 T2 AM 55.92(7) 1_556 7_556 ?
O6 T2 AM 52.88(8) . 7_556 ?
M4 T2 AM 88.78(7) 7_556 7_556 ?
M2 T2 AM 113.43(7) 1_556 7_556 ?
M1 T2 AM 91.70(6) . 7_556 ?
M4 T2 AM 152.49(6) . 7_556 ?
T1 O1 M1 120.420(18) . . ?
T1 O1 M3 119.132(18) . . ?
M1 O1 M3 96.850(14) . . ?
T1 O1 M2 120.636(18) . . ?
M1 O1 M2 95.415(14) . . ?
M3 O1 M2 99.021(14) . . ?
T2 O2 M2 123.148(18) . 1_556 ?
T2 O2 M1 122.791(18) . . ?
M2 O2 M1 95.714(13) 1_556 . ?
T2 O2 M4 117.530(17) . . ?
M2 O2 M4 91.563(13) 1_556 . ?
M1 O2 M4 99.357(13) . . ?
M3 O3 M1 96.244(15) 1_556 5_556 ?
M3 O3 M1 96.244(15) 1_556 . ?
M1 O3 M1 99.55(2) 5_556 . ?
M3 O3 H 117.2(9) 1_556 . ?
M1 O3 H 121.1(4) 5_556 . ?
M1 O3 H 121.1(4) . . ?
T2 O4 M2 144.16(2) . 7_556 ?
T2 O4 M4 101.641(17) . 7_556 ?
M2 O4 M4 95.758(13) 7_556 7_556 ?
T1 O5 T2 135.49(2) . 1_554 ?
T1 O5 M4 94.000(15) . 7_556 ?
T2 O5 M4 120.040(18) 1_554 7_556 ?
T1 O5 AM 88.61(8) . 7 ?
T2 O5 AM 96.67(8) 1_554 7 ?
M4 O5 AM 120.01(8) 7_556 7 ?
T1 O5 AM 86.05(8) . 3_545 ?
T2 O5 AM 107.37(8) 1_554 3_545 ?
M4 O5 AM 107.40(7) 7_556 3_545 ?
AM O5 AM 13.03(16) 7 3_545 ?
T1 O6 T2 138.04(2) . . ?
T1 O6 M4 100.311(16) . 7_556 ?
T2 O6 M4 91.737(15) . 7_556 ?
T1 O6 AM 109.09(7) . 7_556 ?
T2 O6 AM 99.63(9) . 7_556 ?
M4 O6 AM 118.43(8) 7_556 7_556 ?
T1 O6 AM 116.86(5) . 3_546 ?
T2 O6 AM 94.94(7) . 3_546 ?
M4 O6 AM 111.46(6) 7_556 3_546 ?
AM O6 AM 8.80(11) 7_556 3_546 ?
T1 O7 T1 138.55(3) . 6 ?
T1 O7 AM 108.91(2) . 3_545 ?
T1 O7 AM 108.91(2) 6 3_545 ?
T1 O7 AM 105.83(3) . 7 ?
T1 O7 AM 105.83(3) 6 7 ?
AM O7 AM 15.85(19) 3_545 7 ?
T1 O7 AM 90.95(3) . 7_556 ?
T1 O7 AM 90.95(3) 6 7_556 ?
AM O7 AM 111.00(11) 3_545 7_556 ?
AM O7 AM 126.85(15) 7 7_556 ?
AM AM O7 85.7(8) 5_565 3_455 ?
AM AM O7 78.4(8) 5_565 7 ?
O7 AM O7 164.15(19) 3_455 7 ?
AM AM O6 131.70(13) 5_565 4_556 ?
O7 AM O6 87.11(12) 3_455 4_556 ?
O7 AM O6 103.40(12) 7 4_556 ?
AM AM O6 131.70(13) 5_565 7_556 ?
O7 AM O6 87.11(12) 3_455 7_556 ?
O7 AM O6 103.40(12) 7 7_556 ?
O6 AM O6 95.44(12) 4_556 7_556 ?
AM AM O5 91.8(5) 5_565 4 ?
O7 AM O5 124.25(8) 3_455 4 ?
O7 AM O5 57.03(8) 7 4 ?
O6 AM O5 54.82(4) 4_556 4 ?
O6 AM O5 130.31(15) 7_556 4 ?
AM AM O5 91.8(5) 5_565 7 ?
O7 AM O5 124.25(8) 3_455 7 ?
O7 AM O5 57.03(8) 7 7 ?
O6 AM O5 130.31(15) 4_556 7 ?
O6 AM O5 54.82(4) 7_556 7 ?
O5 AM O5 111.50(15) 4 7 ?
AM AM O5 75.2(4) 5_565 8_455 ?
O7 AM O5 55.87(7) 3_455 8_455 ?
O7 AM O5 118.75(10) 7 8_455 ?
O6 AM O5 135.02(17) 4_556 8_455 ?
O6 AM O5 61.60(4) 7_556 8_455 ?
O5 AM O5 166.97(16) 4 8_455 ?
O5 AM O5 69.681(18) 7 8_455 ?
AM AM O5 75.2(4) 5_565 3_455 ?
O7 AM O5 55.87(7) 3_455 3_455 ?
O7 AM O5 118.75(10) 7 3_455 ?
O6 AM O5 61.60(4) 4_556 3_455 ?
O6 AM O5 135.02(17) 7_556 3_455 ?
O5 AM O5 69.681(18) 4 3_455 ?
O5 AM O5 166.97(16) 7 3_455 ?
O5 AM O5 106.14(14) 8_455 3_455 ?
AM AM O7 154.7(9) 5_565 7_556 ?
O7 AM O7 69.00(11) 3_455 7_556 ?
O7 AM O7 126.85(15) 7 7_556 ?
O6 AM O7 49.88(7) 4_556 7_556 ?
O6 AM O7 49.88(7) 7_556 7_556 ?
O5 AM O7 102.20(9) 4 7_556 ?
O5 AM O7 102.20(9) 7 7_556 ?
O5 AM O7 89.97(10) 8_455 7_556 ?
O5 AM O7 89.97(10) 3_455 7_556 ?
AM AM T1 86.0(7) 5_565 7 ?
O7 AM T1 151.75(6) 3_455 7 ?
O7 AM T1 27.78(4) 7 7 ?
O6 AM T1 118.12(14) 4_556 7 ?
O6 AM T1 78.51(7) 7_556 7 ?
O5 AM T1 82.96(11) 4 7 ?
O5 AM T1 29.34(4) 7 7 ?
O5 AM T1 95.89(5) 8_455 7 ?
O5 AM T1 145.80(13) 3_455 7 ?
O7 AM T1 116.31(11) 7_556 7 ?
AM AM T1 86.0(7) 5_565 4 ?
O7 AM T1 151.75(6) 3_455 4 ?
O7 AM T1 27.78(4) 7 4 ?
O6 AM T1 78.51(7) 4_556 4 ?
O6 AM T1 118.12(14) 7_556 4 ?
O5 AM T1 29.34(4) 4 4 ?
O5 AM T1 82.96(11) 7 4 ?
O5 AM T1 145.80(13) 8_455 4 ?
O5 AM T1 95.89(5) 3_455 4 ?
O7 AM T1 116.31(11) 7_556 4 ?
T1 AM T1 53.89(7) 7 4 ?
AM AM H 143.0(9) 5_565 7_556 ?
O7 AM H 131.3(4) 3_455 7_556 ?
O7 AM H 64.6(3) 7 7_556 ?
O6 AM H 61.9(2) 4_556 7_556 ?
O6 AM H 61.9(2) 7_556 7_556 ?
O5 AM H 68.69(18) 4 7_556 ?
O5 AM H 68.69(18) 7 7_556 ?
O5 AM H 122.12(13) 8_455 7_556 ?
O5 AM H 122.12(13) 3_455 7_556 ?
O7 AM H 62.3(3) 7_556 7_556 ?
T1 AM H 61.4(3) 7 7_556 ?
T1 AM H 61.4(3) 4 7_556 ?
 
_refine_diff_density_max    0.644
_refine_diff_density_min   -0.316
_refine_diff_density_rms    0.058

_shelx_res_file
;
TITL ANFa in C2/m
    anf_a.res
    created by SHELXL-2018/3 at 16:42:03 on 17-Feb-2021
CELL 0.71073   9.83480  18.00350   5.28250  90.0000 104.9961  90.0000
ZERR    2.00   0.00030   0.00060   0.00020   0.0000   0.0008   0.0000
LATT  7
SYMM -X, Y, -Z
SFAC OI 4.1916 12.8573 1.6397 4.1724 1.5267 47.0179 -20.3070 -0.0140 21.9412 =
     OI 0.008 0.006 32.5 0.66 15.999
SFAC O K MG SI CA H F
SFAC OII 3.7504 16.5151 2.8429 6.5920 1.5430 0.3192 1.6209 43.3486 0.2421 =
     OII 0.008 0.006 32.5 0.66 15.999
SFAC SI 4.4392 1.6417 3.2035 3.4376 1.1945 0.2149 0.4165 6.6537 0.7463 =
     SI 0.072 0.071 610 1.17 28.09
SFAC Al
UNIT 0 16.82 0.40 10.18 11.40 3.98 3.22 0.66 30.51 3.24 1.36
SIZE 0.21 0.22 0.31
MERG 2
OMIT 1 1 0
OMIT 0 2 0
L.S. 10
ACTA
BOND 0.5
BOND $H
HTAB
LIST -1 -1
FMAP 2
PLAN 20
EXYZ  O1 O1A
EXYZ  O2 O2A
EXYZ  O3 O3A F3
EXYZ  O4 O4A
EXYZ  O5 O5A
EXYZ  O6 O6A
EXYZ  O7 O7A
EADP  O1 O1A
EADP  O2 O2A
EADP  O3 O3A F3
EADP  O4 O4A
EADP  O5 O5A
EADP  O6 O6A
EADP  O7 O7A
EXYZ  T1 T1A T1Al
EXYZ  T2 T2A
EADP  T1 T1A T1Al
EADP  T2 T2A
WGHT    0.011900    0.301400
EXTI    0.020350
FVAR       0.13526   0.35576   0.77834
M1    4    0.000000    0.088334    0.500000     0.50522    0.00692    0.00589 =
         0.00485    0.00000    0.00198    0.00000
M2    4    0.000000    0.176450    0.000000     0.51547    0.00534    0.00437 =
         0.00456    0.00000    0.00163    0.00000
M3    4    0.000000    0.000000    0.000000     0.25121    0.00655    0.00486 =
         0.00451    0.00000    0.00108    0.00000
M4    6    0.000000    0.278797    0.500000     0.49695    0.01057    0.00707 =
         0.00999    0.00000    0.00604    0.00000
T1    5    0.280195    0.084668    0.299654    30.83000    0.00459    0.00460 =
         0.00421   -0.00008    0.00087   -0.00045
T1A  10    0.280195    0.084668    0.299654   -30.83000    0.00459    0.00460 =
         0.00421   -0.00008    0.00087   -0.00045
T1AL 11    0.280195    0.084668    0.299654    10.17000    0.00459    0.00460 =
         0.00421   -0.00008    0.00087   -0.00045
T2    5    0.289064    0.172074    0.808289    31.00000    0.00480    0.00551 =
         0.00436    0.00025    0.00133   -0.00044
T2A  10    0.289064    0.172074    0.808289   -31.00000    0.00480    0.00551 =
         0.00436    0.00025    0.00133   -0.00044
O1    2    0.109495    0.086632    0.217375    21.00000    0.00568    0.00886 =
         0.00635   -0.00082    0.00146   -0.00127
O1A   9    0.109495    0.086632    0.217375   -21.00000    0.00568    0.00886 =
         0.00635   -0.00082    0.00146   -0.00127
O2    2    0.118482    0.171698    0.727690    21.00000    0.00476    0.00789 =
         0.00694    0.00033    0.00102   -0.00010
O2A   9    0.118482    0.171698    0.727690   -21.00000    0.00476    0.00789 =
         0.00694    0.00033    0.00102   -0.00010
O3    2    0.108739    0.000000    0.715474    20.41725    0.00779    0.00828 =
         0.00799    0.00000    0.00199    0.00000
O3A   9    0.108739    0.000000    0.715474   -20.41725    0.00779    0.00828 =
         0.00799    0.00000    0.00199    0.00000
H     7    0.208808    0.000000    0.772749    10.40225   -1.20000
F3    8    0.108739    0.000000    0.715474    10.08275    0.00779    0.00828 =
         0.00799    0.00000    0.00199    0.00000
O4    2    0.365599    0.249261    0.792637    21.00000    0.01060    0.00724 =
         0.00945   -0.00095    0.00444   -0.00244
O4A   9    0.365599    0.249261    0.792637   -21.00000    0.01060    0.00724 =
         0.00945   -0.00095    0.00444   -0.00244
O5    2    0.347583    0.136475    0.104954    21.00000    0.00764    0.01311 =
         0.00706    0.00407    0.00144    0.00033
O5A   9    0.347583    0.136475    0.104954   -21.00000    0.00764    0.01311 =
         0.00706    0.00407    0.00144    0.00033
O6    2    0.343746    0.118493    0.596337    21.00000    0.00748    0.01043 =
         0.00803   -0.00329    0.00188    0.00020
O6A   9    0.343746    0.118493    0.596337   -21.00000    0.00748    0.01043 =
         0.00803   -0.00329    0.00188    0.00020
O7    2    0.337293    0.000000    0.290081    20.50000    0.00943    0.00630 =
         0.01579    0.00000    0.00253    0.00000
O7A   9    0.337293    0.000000    0.290081   -20.50000    0.00943    0.00630 =
         0.01579    0.00000    0.00253    0.00000
AM    3    0.027050    0.500000    0.057088     0.05022    0.05632    0.04861 =
         0.07092    0.00000    0.05433    0.00000

HKLF 4


REM  ANFa in C2/m
REM wR2 = 0.0314, GooF = S = 1.117, Restrained GooF = 1.117 for all data
REM R1 = 0.0132 for 2763 Fo > 4sig(Fo) and 0.0147 for all 2920 data
REM 111 parameters refined using 0 restraints

END

WGHT      0.0119      0.3016

REM No hydrogen bonds found for HTAB generation

REM Highest difference peak  0.644,  deepest hole -0.316,  1-sigma level  0.058
Q1    1   0.0000  0.4626  0.0000  10.50000  0.05    0.64
Q2    1   0.0000  0.2459  0.5000  10.50000  0.05    0.47
Q3    1   0.3255  0.2095  0.7908  11.00000  0.05    0.42
Q4    1   0.1974  0.1706  0.7476  11.00000  0.05    0.35
Q5    1   0.1906  0.0820  0.2469  11.00000  0.05    0.32
Q6    1   0.0886  0.1120  0.1828  11.00000  0.05    0.28
Q7    1   0.3154  0.0410  0.2926  11.00000  0.05    0.26
Q8    1   0.3124  0.1119  0.1982  11.00000  0.05    0.25
Q9    1   0.3088  0.1409  0.6865  11.00000  0.05    0.23
Q10   1   0.0408  0.3117  0.5524  11.00000  0.05    0.21
Q11   1   0.0354  0.5000  0.1735  10.50000  0.05    0.19
Q12   1   0.3079  0.1562 -0.0181  11.00000  0.05    0.19
Q13   1   0.5256  0.0000  0.4067  10.50000  0.05    0.18
Q14   1   0.5000 -0.0173  0.5000  10.50000  0.05    0.18
Q15   1   0.3106  0.1071  0.4303  11.00000  0.05    0.17
Q16   1   0.0552  0.4701  0.0074  11.00000  0.05    0.16
Q17   1   0.4865  0.0998  0.0601  11.00000  0.05    0.16
Q18   1   0.0292  0.5000  0.3098  10.50000  0.05    0.16
Q19   1   0.1874  0.0310  0.6833  11.00000  0.05    0.16
Q20   1   0.0303  0.3414  0.4464  11.00000  0.05    0.15
;
_shelx_res_checksum   31254

_shelx_hkl_file
;
  -2   0   0   18.05    0.27
   4   0   0    2.27    0.10
   4   0   0    2.14    0.09
  -4   0   0    2.26    0.08
  -4   0   0    2.08    0.09
   4   0   0    2.22    0.10
   4   0   0    2.19    0.09
  -6   0   0  269.93    3.59
   6   0   0  260.33    3.45
   6   0   0  258.67    3.47
   6   0   0  267.51    3.47
  -6   0   0  271.33    3.56
   6   0   0  270.43    3.45
   6   0   0  256.89    3.47
   8   0   0  268.80    3.59
  -8   0   0  272.81    3.53
  -8   0   0  271.36    3.60
   8   0   0  277.97    3.58
   8   0   0  268.25    3.61
   8   0   0  269.97    3.62
   8   0   0  266.47    3.62
 -10   0   0  183.27    2.46
  10   0   0  180.45    2.52
  10   0   0  178.24    2.52
 -10   0   0  181.28    2.54
  10   0   0  177.17    2.55
  10   0   0  181.65    2.57
  10   0   0  179.69    2.56
 -12   0   0    2.50    0.22
  12   0   0    2.24    0.22
  12   0   0    2.00    0.19
  12   0   0    1.93    0.20
  14   0   0  130.34    2.10
  14   0   0  129.29    2.09
 -14   0   0  132.04    2.08
  14   0   0  133.48    2.03
  16   0   0    2.35    0.24
  16   0   0    2.58    0.28
  16   0   0    2.26    0.26
  -1  -1   0    0.00    0.01
   3  -1   0  329.80    4.67
   3  -1   0  364.39    4.52
   3  -1   0  327.63    4.50
  -3  -1   0  354.46    4.54
   3  -1   0  343.15    4.54
  -3  -1   0  353.89    4.61
   3   1   0  348.11    4.68
  -3   1   0  363.94    4.63
   3   1   0  327.44    4.59
   3   1   0  349.92    4.55
   3   1   0  333.86    4.62
   3   1   0  339.79    4.57
   5  -1   0  193.62    2.62
  -5  -1   0  202.07    2.58
   5  -1   0  196.43    2.61
   5  -1   0  200.95    2.61
   5  -1   0  197.85    2.60
  -5  -1   0  202.76    2.62
   5   1   0  194.91    2.62
   5   1   0  199.90    2.60
   5   1   0  195.89    2.62
   5   1   0  201.24    2.60
  -5   1   0  203.72    2.61
   7  -1   0  117.24    1.64
   7  -1   0  115.39    1.67
  -7  -1   0  120.49    1.67
   7  -1   0  117.41    1.66
  -7  -1   0  115.71    1.61
   7  -1   0  118.25    1.65
   7  -1   0  116.40    1.67
  -7   1   0  115.79    1.65
   7   1   0  116.82    1.64
   7   1   0  120.42    1.65
  -7   1   0  118.37    1.60
   7   1   0  117.27    1.67
   7   1   0  119.57    1.67
   7   1   0  119.73    1.68
   9  -1   0   15.32    0.40
  -9  -1   0   14.93    0.34
   9  -1   0   14.71    0.39
   9  -1   0   14.57    0.39
   9  -1   0   16.17    0.39
   9  -1   0   14.58    0.37
  -9  -1   0   14.65    0.39
   9   1   0   14.75    0.40
   9   1   0   14.72    0.39
   9   1   0   15.10    0.37
   9   1   0   15.06    0.36
  -9   1   0   14.42    0.38
  -9   1   0   14.37    0.33
   9   1   0   15.72    0.40
 -11  -1   0   79.07    1.23
 -11  -1   0   81.29    1.33
  11  -1   0   80.22    1.33
  11  -1   0   81.12    1.30
  11  -1   0   81.48    1.34
  11  -1   0   80.67    1.33
  11  -1   0   79.91    1.29
  11   1   0   81.15    1.34
  11   1   0   78.99    1.28
  11   1   0   78.90    1.33
  11   1   0   82.05    1.34
 -11   1   0   81.67    1.31
  13  -1   0   23.70    0.58
  13  -1   0   24.17    0.63
  13  -1   0   23.73    0.63
 -13  -1   0   23.67    0.62
 -13   1   0   23.05    0.60
  13   1   0   23.29    0.57
  13   1   0   21.98    0.61
  13   1   0   23.07    0.62
  15  -1   0    3.01    0.29
  15  -1   0    3.72    0.31
 -15  -1   0    3.74    0.31
  15  -1   0    3.43    0.25
 -15   1   0    3.72    0.31
  15   1   0    3.47    0.25
  15   1   0    3.88    0.32
  15   1   0    3.42    0.31
  17  -1   0   23.39    0.71
  17  -1   0   22.16    0.70
  17   1   0   23.54    0.71
  17   1   0   23.54    0.71
   0  -2   0   22.98    0.30
  -2  -2   0   26.77    0.39
   2  -2   0   26.20    0.38
   2   2   0   25.52    0.37
   4  -2   0    4.48    0.13
  -4  -2   0    4.27    0.12
  -4  -2   0    4.41    0.14
   4  -2   0    4.55    0.14
   4  -2   0    4.50    0.13
   4  -2   0    4.71    0.14
   4  -2   0    4.71    0.13
   4   2   0    4.41    0.14
   4   2   0    4.64    0.13
   4   2   0    4.53    0.14
   4   2   0    4.73    0.11
   4   2   0    4.68    0.13
  -4   2   0    4.55    0.13
  -6  -2   0   38.48    0.65
   6  -2   0   39.57    0.63
   6  -2   0   37.73    0.64
   6  -2   0   38.74    0.63
  -6  -2   0   38.30    0.61
   6  -2   0   38.79    0.64
  -6   2   0   40.66    0.63
   6   2   0   39.37    0.62
   6   2   0   37.87    0.64
   6   2   0   39.33    0.63
   6   2   0   38.39    0.65
   6   2   0   39.23    0.65
  -8  -2   0   15.05    0.38
   8  -2   0   15.59    0.38
   8  -2   0   15.26    0.38
   8  -2   0   15.15    0.37
  -8  -2   0   15.07    0.34
   8  -2   0   14.70    0.36
   8  -2   0   15.25    0.36
  -8   2   0   14.84    0.31
  -8   2   0   14.71    0.35
   8   2   0   14.99    0.35
   8   2   0   14.97    0.37
   8   2   0   15.33    0.38
   8   2   0   15.38    0.38
   8   2   0   15.32    0.36
 -10  -2   0    6.34    0.23
 -10  -2   0    5.83    0.26
  10  -2   0    6.18    0.27
  10  -2   0    6.23    0.26
  10  -2   0    5.98    0.26
  10  -2   0    5.83    0.25
  10  -2   0    5.64    0.26
  10   2   0    6.24    0.28
 -10   2   0    5.98    0.25
  10   2   0    6.21    0.27
  10   2   0    6.05    0.27
  10   2   0    6.31    0.24
 -10   2   0    5.83    0.21
  12  -2   0    1.01    0.15
 -12  -2   0    1.19    0.18
  12  -2   0    1.19    0.17
  12  -2   0    0.96    0.15
  12  -2   0    0.82    0.15
 -12  -2   0    0.83    0.16
 -12   2   0    1.09    0.15
  12   2   0    0.78    0.13
  12   2   0    0.78    0.15
  12   2   0    1.13    0.16
 -14  -2   0   15.06    0.52
  14  -2   0   15.72    0.53
  14  -2   0   16.48    0.53
  14  -2   0   16.29    0.49
  14   2   0   16.02    0.53
  14   2   0   15.63    0.52
 -14   2   0   17.19    0.52
  14   2   0   15.80    0.47
  16  -2   0   10.31    0.46
  16  -2   0    9.64    0.45
  16  -2   0   10.15    0.41
  16   2   0    9.79    0.45
  16   2   0    9.80    0.46
  -1  -3   0   27.60    0.38
   1   3   0   26.87    0.38
  -1   3   0   26.99    0.35
  -3  -3   0  106.32    1.37
   3  -3   0  103.88    1.37
   3  -3   0  103.50    1.37
   3  -3   0  101.94    1.36
   3  -3   0   99.58    1.37
  -3  -3   0  103.74    1.38
   3  -3   0  104.02    1.37
   3   3   0  103.27    1.37
   3   3   0  101.10    1.36
   3   3   0  103.12    1.35
   3   3   0  105.79    1.38
   3   3   0  101.68    1.37
   5  -3   0  115.82    1.56
  -5  -3   0  113.38    1.55
   5  -3   0  116.34    1.57
   5  -3   0  110.52    1.57
  -5  -3   0  115.06    1.58
   5  -3   0  113.79    1.56
   5  -3   0  113.46    1.56
  -5   3   0  116.20    1.54
   5   3   0  112.93    1.57
   5   3   0  113.69    1.57
   5   3   0  117.12    1.54
   5   3   0  116.09    1.50
   5   3   0  115.47    1.57
   7  -3   0   32.36    0.59
   7  -3   0   32.60    0.58
   7  -3   0   32.39    0.57
   7  -3   0   32.12    0.58
  -7  -3   0   32.15    0.60
  -7  -3   0   32.29    0.56
   7  -3   0   32.35    0.59
   7   3   0   32.49    0.59
   7   3   0   33.98    0.60
  -7   3   0   32.07    0.56
   7   3   0   32.41    0.55
   7   3   0   32.50    0.59
   9  -3   0    9.43    0.30
   9  -3   0    9.91    0.30
   9  -3   0    9.77    0.30
  -9  -3   0    9.37    0.31
   9  -3   0    9.60    0.31
   9  -3   0    9.81    0.31
  -9  -3   0    9.22    0.27
   9   3   0    9.29    0.31
   9   3   0    9.90    0.31
   9   3   0    9.58    0.31
  -9   3   0    9.62    0.29
   9   3   0    9.72    0.28
  -9   3   0    9.57    0.24
 -11  -3   0    4.85    0.22
 -11  -3   0    5.36    0.27
  11  -3   0    4.62    0.24
  11  -3   0    5.53    0.27
  11  -3   0    4.43    0.25
  11  -3   0    4.64    0.24
  11  -3   0    5.19    0.27
  11   3   0    4.92    0.26
  11   3   0    4.81    0.27
  11   3   0    4.59    0.22
 -11   3   0    4.66    0.24
  11   3   0    4.68    0.26
  13  -3   0    7.48    0.36
  13  -3   0    7.39    0.35
 -13  -3   0    6.72    0.35
  13  -3   0    7.44    0.33
  13  -3   0    7.56    0.33
  13   3   0    7.78    0.36
  13   3   0    7.51    0.31
 -13   3   0    7.46    0.33
  13   3   0    7.34    0.35
  15  -3   0    1.72    0.24
  15  -3   0    2.01    0.25
  15  -3   0    1.57    0.21
 -15  -3   0    1.82    0.24
  15   3   0    1.50    0.22
  15   3   0    1.75    0.23
  17  -3   0   14.31    0.55
  17  -3   0   14.93    0.51
  17   3   0   14.75    0.56
 -17   3   0   14.27    0.55
  17   3   0   14.11    0.55
   0  -4   0  138.31    1.80
   0   4   0  131.97    1.77
   2  -4   0  224.86    2.97
   2  -4   0  215.17    2.92
  -2  -4   0  230.06    3.10
   2   4   0  213.25    2.84
   2   4   0  217.03    2.99
   2   4   0  218.36    2.96
  -2   4   0  227.64    2.87
   2   4   0  222.81    2.85
   4  -4   0    3.04    0.11
   4  -4   0    3.02    0.12
  -4  -4   0    3.23    0.13
   4  -4   0    3.01    0.12
   4  -4   0    3.10    0.11
  -4  -4   0    3.09    0.12
   4  -4   0    3.11    0.11
   4   4   0    3.02    0.12
  -4   4   0    2.95    0.10
   4   4   0    3.00    0.11
   4   4   0    3.01    0.12
   4   4   0    3.12    0.11
  -6  -4   0    3.75    0.15
   6  -4   0    3.72    0.15
  -6  -4   0    3.86    0.17
   6  -4   0    3.66    0.16
   6  -4   0    3.75    0.15
   6  -4   0    3.76    0.16
   6   4   0    3.70    0.16
  -6   4   0    3.77    0.14
   6   4   0    3.93    0.14
   6   4   0    3.81    0.16
   6   4   0    3.64    0.16
   6   4   0    3.71    0.12
  -8  -4   0   11.20    0.30
   8  -4   0   11.04    0.32
   8  -4   0   11.65    0.31
  -8  -4   0   11.13    0.33
   8  -4   0   10.58    0.31
   8  -4   0   10.74    0.31
   8  -4   0   11.00    0.31
   8   4   0    9.99    0.31
   8   4   0   11.22    0.32
   8   4   0   10.95    0.28
  -8   4   0   11.36    0.29
  -8   4   0   11.10    0.25
   8   4   0   10.75    0.32
 -10  -4   0    0.24    0.11
 -10  -4   0    0.38    0.09
  10  -4   0    0.12    0.09
  10  -4   0    0.38    0.10
  10  -4   0    0.23    0.09
  10  -4   0    0.40    0.11
  10  -4   0    0.28    0.09
  10   4   0    0.34    0.10
  10   4   0    0.33    0.11
  10   4   0    0.28    0.08
 -10   4   0    0.37    0.09
  10   4   0    0.24    0.10
 -12  -4   0   10.21    0.40
  12  -4   0   10.66    0.39
  12  -4   0   10.30    0.37
 -12  -4   0   11.21    0.36
  12  -4   0   10.27    0.39
  12  -4   0    9.66    0.36
 -12   4   0   10.23    0.35
  12   4   0   10.92    0.40
  12   4   0   10.37    0.34
  12   4   0   10.36    0.39
  14  -4   0    3.55    0.30
 -14  -4   0    4.03    0.31
  14  -4   0    3.95    0.27
  14  -4   0    3.63    0.27
  14  -4   0    3.78    0.29
  14   4   0    4.10    0.29
  14   4   0    3.28    0.23
  14   4   0    3.40    0.29
  16  -4   0   24.93    0.71
  16  -4   0   24.50    0.71
  16  -4   0   24.05    0.66
  16   4   0   23.03    0.68
 -16   4   0   23.73    0.70
  16   4   0   24.47    0.71
  -1  -5   0    2.17    0.09
   1  -5   0    2.49    0.08
  -1  -5   0    2.04    0.08
   1  -5   0    2.06    0.05
  -1   5   0    2.04    0.08
   1   5   0    2.12    0.08
   1   5   0    2.12    0.08
   3  -5   0  108.40    1.44
  -3  -5   0  110.60    1.49
   3  -5   0  109.04    1.48
   3  -5   0  112.31    1.48
   3  -5   0  110.47    1.47
  -3  -5   0  108.87    1.48
   3  -5   0  111.88    1.46
   3   5   0  110.84    1.46
  -3   5   0  110.73    1.46
   3   5   0  109.46    1.46
   3   5   0  112.16    1.47
   3   5   0  111.38    1.48
   5  -5   0    9.87    0.23
   5  -5   0    9.13    0.23
   5  -5   0    9.28    0.24
  -5  -5   0    9.66    0.25
   5  -5   0    9.71    0.23
  -5  -5   0    9.35    0.23
   5  -5   0    9.96    0.23
   5   5   0    9.69    0.24
   5   5   0    9.58    0.18
   5   5   0    9.38    0.22
   5   5   0    9.60    0.24
   5   5   0    9.48    0.24
  -5   5   0    9.66    0.20
   5   5   0    9.55    0.21
   7  -5   0    2.17    0.15
   7  -5   0    2.39    0.15
   7  -5   0    2.48    0.16
   7  -5   0    2.54    0.15
   7  -5   0    2.72    0.15
  -7  -5   0    2.54    0.15
  -7  -5   0    2.63    0.17
   7   5   0    2.41    0.11
   7   5   0    2.45    0.15
   7   5   0    3.07    0.17
   7   5   0    2.51    0.13
  -7   5   0    2.43    0.13
   7   5   0    2.44    0.15
   9  -5   0    0.40    0.09
   9  -5   0    0.44    0.10
   9  -5   0    0.52    0.11
  -9  -5   0    0.27    0.10
   9  -5   0    0.50    0.10
  -9  -5   0    0.44    0.09
   9  -5   0    0.63    0.11
   9   5   0    0.50    0.09
   9   5   0    0.38    0.10
   9   5   0    0.41    0.10
  -9   5   0    0.45    0.07
   9   5   0    0.82    0.13
  -9   5   0    0.38    0.09
 -11  -5   0   29.90    0.63
  11  -5   0   30.56    0.65
  11  -5   0   30.81    0.68
  11  -5   0   29.73    0.66
 -11  -5   0   30.07    0.69
  11  -5   0   29.52    0.66
  11  -5   0   31.20    0.66
  11   5   0   30.28    0.68
 -11   5   0   30.24    0.62
  11   5   0   30.10    0.61
  11   5   0   30.58    0.68
  11   5   0   30.52    0.67
  13  -5   0    3.47    0.27
  13  -5   0    3.70    0.26
 -13  -5   0    3.17    0.28
  13  -5   0    3.15    0.27
  13  -5   0    3.18    0.24
  13   5   0    3.47    0.26
  13   5   0    3.25    0.21
  13   5   0    2.87    0.25
  15  -5   0    7.09    0.35
 -15  -5   0    7.48    0.40
  15  -5   0    7.59    0.37
  15  -5   0    7.76    0.40
  15  -5   0    7.92    0.40
 -15   5   0    8.06    0.40
  15   5   0    7.56    0.39
  15   5   0    7.93    0.40
  17  -5   0    0.22    0.14
  17  -5   0    0.05    0.14
  17   5   0    0.06    0.13
 -17   5   0    0.05    0.14
  17   5   0   -0.03    0.14
   0  -6   0    0.82    0.05
   0  -6   0    0.65    0.05
   0   6   0    0.70    0.06
   2  -6   0    1.85    0.08
   2  -6   0    1.98    0.09
   2  -6   0    1.73    0.07
   2  -6   0    1.86    0.08
  -2  -6   0    1.80    0.09
  -2  -6   0    1.73    0.09
  -2   6   0    1.74    0.08
   2   6   0    1.87    0.07
   2   6   0    1.90    0.08
  -2   6   0    1.87    0.07
   2   6   0    1.97    0.08
   2   6   0    1.86    0.07
   4  -6   0    5.51    0.14
  -4  -6   0    5.29    0.17
   4  -6   0    5.22    0.15
  -4  -6   0    5.17    0.16
   4  -6   0    5.11    0.16
   4  -6   0    5.06    0.16
   4  -6   0    5.24    0.16
   4   6   0    5.94    0.16
   4   6   0    5.48    0.16
   4   6   0    5.34    0.17
   4   6   0    5.37    0.15
  -4   6   0    5.26    0.15
   6  -6   0    9.76    0.24
   6  -6   0    8.91    0.24
   6  -6   0    8.63    0.25
  -6  -6   0    8.58    0.25
   6  -6   0    8.90    0.24
  -6  -6   0    9.08    0.27
   6  -6   0    9.09    0.26
   6   6   0    8.49    0.25
   6   6   0    9.31    0.23
   6   6   0    8.28    0.25
   6   6   0    8.92    0.18
  -6   6   0    9.07    0.21
   6   6   0    9.14    0.25
   6   6   0    8.84    0.23
   8  -6   0   17.98    0.41
   8  -6   0   18.32    0.40
   8  -6   0   17.62    0.43
  -8  -6   0   17.14    0.40
   8  -6   0   17.35    0.42
   8  -6   0   17.36    0.41
  -8  -6   0   17.79    0.44
   8   6   0   16.69    0.42
   8   6   0   17.27    0.42
  -8   6   0   17.98    0.37
   8   6   0   18.45    0.42
   8   6   0   18.44    0.38
  10  -6   0    4.18    0.24
  10  -6   0    3.99    0.23
  10  -6   0    4.03    0.22
  10  -6   0    4.22    0.23
 -10  -6   0    4.03    0.22
  10  -6   0    3.63    0.22
 -10  -6   0    3.74    0.24
  10   6   0    4.05    0.24
  10   6   0    4.00    0.19
 -10   6   0    4.27    0.20
  10   6   0    3.93    0.23
  10   6   0    4.16    0.23
  12  -6   0    2.17    0.21
 -12  -6   0    1.49    0.20
  12  -6   0    1.41    0.18
 -12  -6   0    1.64    0.18
  12  -6   0    1.50    0.18
  12  -6   0    1.38    0.19
  12   6   0    1.91    0.17
  12   6   0    1.64    0.20
  12   6   0    1.42    0.18
  14  -6   0    0.91    0.19
  14  -6   0    0.58    0.14
 -14  -6   0    0.85    0.19
  14  -6   0    1.03    0.19
  14  -6   0    0.97    0.17
  14   6   0    0.83    0.17
 -14   6   0    0.65    0.16
  14   6   0    1.05    0.18
  16  -6   0    0.14    0.12
  16  -6   0    0.25    0.16
 -16   6   0    0.18    0.14
  16   6   0    0.11    0.13
  16   6   0    0.06    0.14
  -1  -7   0    0.45    0.06
   1  -7   0    0.37    0.03
   1  -7   0    0.25    0.04
  -1  -7   0    0.35    0.04
   1  -7   0    0.29    0.04
  -1   7   0    0.27    0.05
   1   7   0    0.25    0.05
  -1   7   0    0.30    0.04
   1   7   0    0.64    0.05
  -3  -7   0  142.97    1.92
   3  -7   0  146.78    1.87
   3  -7   0  144.65    1.87
   3  -7   0  141.35    1.91
   3  -7   0  139.69    1.91
  -3  -7   0  144.59    1.92
   3   7   0  144.16    1.89
   3   7   0  139.03    1.89
  -3   7   0  143.98    1.88
   3   7   0  143.02    1.88
   3   7   0  141.60    1.91
   3   7   0  153.40    1.87
   5  -7   0   40.72    0.67
   5  -7   0   42.08    0.68
   5  -7   0   41.71    0.66
  -5  -7   0   41.70    0.68
   5  -7   0   42.26    0.64
   5  -7   0   42.29    0.69
  -5  -7   0   41.69    0.70
   5   7   0   42.17    0.64
   5   7   0   41.65    0.65
   5   7   0   41.87    0.67
   5   7   0   42.33    0.66
  -5   7   0   42.51    0.61
   5   7   0   42.12    0.59
  -5   7   0   41.24    0.65
   7  -7   0   17.00    0.38
   7  -7   0   17.58    0.41
   7  -7   0   16.56    0.39
   7  -7   0   17.35    0.37
  -7  -7   0   17.01    0.39
  -7  -7   0   16.95    0.42
   7  -7   0   16.69    0.38
  -7   7   0   16.69    0.34
   7   7   0   16.76    0.40
   7   7   0   16.48    0.39
   7   7   0   17.24    0.30
   7   7   0   16.75    0.35
   7   7   0   16.52    0.36
   7   7   0   17.12    0.39
   9  -7   0   96.37    1.45
  -9  -7   0   95.58    1.47
  -9  -7   0   96.19    1.52
   9  -7   0   96.98    1.51
   9  -7   0   96.11    1.46
   9  -7   0   97.18    1.49
   9  -7   0   94.50    1.47
   9   7   0   97.83    1.49
   9   7   0   97.18    1.50
   9   7   0  100.10    1.42
   9   7   0   99.71    1.49
  -9   7   0   97.10    1.41
  11  -7   0   -0.05    0.09
 -11  -7   0    0.09    0.11
  11  -7   0   -0.07    0.07
 -11  -7   0    0.08    0.10
  11  -7   0    0.16    0.10
  11  -7   0   -0.02    0.10
  11  -7   0    0.03    0.09
  11   7   0    0.08    0.07
  11   7   0    0.05    0.09
  11   7   0    0.12    0.10
 -13  -7   0    3.95    0.31
  13  -7   0    3.65    0.26
  13  -7   0    3.71    0.28
  13  -7   0    3.61    0.29
  13  -7   0    4.13    0.27
 -13  -7   0    3.26    0.25
  13   7   0    4.21    0.28
  13   7   0    4.15    0.28
 -13   7   0    3.99    0.28
  15  -7   0    3.97    0.30
  15  -7   0    3.55    0.27
  15  -7   0    3.95    0.34
 -15  -7   0    3.14    0.31
 -15   7   0    3.47    0.30
  15   7   0    3.25    0.29
  15   7   0    3.95    0.34
   0  -8   0   10.86    0.19
   0  -8   0   10.64    0.22
   0  -8   0   10.52    0.21
   0   8   0   10.42    0.22
   0   8   0   10.48    0.20
   2  -8   0    8.49    0.18
  -2  -8   0    8.70    0.20
   2  -8   0    9.04    0.20
   2  -8   0    8.38    0.20
   2   8   0    8.85    0.19
   2   8   0    8.88    0.20
  -2   8   0    8.63    0.18
   2   8   0    8.80    0.18
  -2   8   0    8.75    0.20
   2   8   0    8.67    0.17
  -4  -8   0  229.50    2.94
   4  -8   0  221.86    2.91
   4  -8   0  211.34    2.85
   4  -8   0  217.44    2.92
  -4  -8   0  224.23    2.93
   4  -8   0  222.66    2.92
   4   8   0  224.66    2.90
   4   8   0  221.36    2.89
  -4   8   0  224.11    2.89
   4   8   0  222.61    2.90
   4   8   0  222.71    2.83
  -6  -8   0   65.24    1.03
   6  -8   0   64.89    1.01
  -6  -8   0   63.80    1.01
   6  -8   0   63.87    0.99
   6  -8   0   65.28    0.98
   6  -8   0   64.65    1.01
   6  -8   0   64.94    0.95
  -6   8   0   65.55    0.98
   6   8   0   64.74    1.01
  -6   8   0   65.08    0.92
   6   8   0   66.09    0.99
   6   8   0   65.41    0.95
   6   8   0   64.37    0.97
   6   8   0   64.89    0.89
   6   8   0   66.07    1.00
   8  -8   0    1.05    0.13
   8  -8   0    1.05    0.13
   8  -8   0    1.12    0.12
   8  -8   0    1.07    0.11
  -8  -8   0    1.14    0.13
  -8  -8   0    0.98    0.13
   8  -8   0    1.26    0.13
  -8   8   0    1.22    0.13
   8   8   0    1.05    0.12
  -8   8   0    1.35    0.11
   8   8   0    1.41    0.14
   8   8   0    0.83    0.12
   8   8   0    1.12    0.11
   8   8   0    1.22    0.11
 -10  -8   0   88.36    1.41
  10  -8   0   89.23    1.38
  10  -8   0   88.53    1.40
 -10  -8   0   89.69    1.47
  10  -8   0   89.06    1.44
  10  -8   0   88.07    1.44
  10  -8   0   89.71    1.41
  10   8   0   90.25    1.44
  10   8   0   91.40    1.43
 -10   8   0   88.62    1.41
  10   8   0   90.95    1.36
 -12  -8   0   32.85    0.71
  12  -8   0   32.50    0.71
  12  -8   0   33.42    0.76
  12  -8   0   31.45    0.73
  12  -8   0   31.71    0.72
 -12  -8   0   33.11    0.78
  12   8   0   31.55    0.65
  12   8   0   32.09    0.73
  12   8   0   31.89    0.74
 -12   8   0   32.07    0.72
  14  -8   0    4.90    0.30
  14  -8   0    4.56    0.32
 -14  -8   0    5.02    0.35
  14  -8   0    4.27    0.29
  14   8   0    4.36    0.31
 -14   8   0    4.07    0.29
  14   8   0    4.56    0.31
  16  -8   0    0.10    0.13
  16  -8   0    0.14    0.13
  16   8   0    0.03    0.13
 -16   8   0    0.01    0.13
  16   8   0    0.08    0.13
   1  -9   0  113.82    1.48
   1  -9   0  111.82    1.43
  -1  -9   0  111.77    1.47
   1  -9   0  111.41    1.49
  -1   9   0  109.71    1.50
   1   9   0  111.05    1.50
  -1   9   0  107.63    1.47
   1   9   0  109.72    1.44
   1   9   0  110.15    1.47
   3  -9   0   16.60    0.33
   3  -9   0   17.68    0.34
  -3  -9   0   17.00    0.34
   3  -9   0   17.19    0.34
   3  -9   0   17.36    0.30
  -3  -9   0   16.86    0.35
  -3   9   0   17.33    0.34
   3   9   0   17.45    0.29
   3   9   0   16.79    0.33
   3   9   0   16.77    0.33
  -3   9   0   17.31    0.31
   3   9   0   17.74    0.31
   5  -9   0    0.15    0.06
   5  -9   0    0.08    0.06
   5  -9   0    0.16    0.05
   5  -9   0    0.02    0.05
  -5  -9   0    0.11    0.07
  -5  -9   0    0.04    0.07
   5   9   0    0.13    0.07
  -5   9   0    0.10    0.04
   5   9   0    0.07    0.05
   5   9   0    0.07    0.04
  -5   9   0    0.01    0.05
   5   9   0    0.11    0.06
   5   9   0    0.07    0.06
   7  -9   0  197.76    2.70
   7  -9   0  202.02    2.76
   7  -9   0  208.21    2.79
  -7  -9   0  201.52    2.80
   7  -9   0  201.96    2.73
   7  -9   0  207.60    2.79
  -7  -9   0  206.63    2.78
   7   9   0  200.54    2.72
   7   9   0  203.32    2.75
  -7   9   0  204.45    2.74
   7   9   0  203.83    2.76
   7   9   0  203.65    2.70
   7   9   0  203.80    2.78
  -7   9   0  198.20    2.65
   9  -9   0    5.31    0.26
   9  -9   0    5.53    0.23
   9  -9   0    5.05    0.24
   9  -9   0    5.84    0.26
  -9  -9   0    5.61    0.28
   9  -9   0    5.60    0.24
  -9  -9   0    5.36    0.25
   9   9   0    5.62    0.21
  -9   9   0    5.42    0.24
   9   9   0    5.07    0.25
   9   9   0    5.49    0.24
  11  -9   0   12.22    0.39
 -11  -9   0   12.31    0.44
 -11  -9   0   11.97    0.40
  11  -9   0   12.97    0.41
  11  -9   0   12.30    0.43
  11  -9   0   12.32    0.41
  11   9   0   12.63    0.41
  11   9   0   12.48    0.42
  11   9   0   11.80    0.34
 -11   9   0   12.26    0.40
 -13  -9   0   15.77    0.55
  13  -9   0   17.45    0.55
 -13  -9   0   17.41    0.51
  13  -9   0   16.62    0.50
  13  -9   0   15.48    0.51
 -13   9   0   16.10    0.51
  13   9   0   16.03    0.53
  13   9   0   16.77    0.52
  15  -9   0   -0.09    0.11
  15  -9   0    0.03    0.12
  15  -9   0    0.15    0.14
  15   9   0    0.12    0.12
  15   9   0    0.20    0.13
 -15   9   0    0.10    0.12
   0 -10   0  139.42    1.78
   0 -10   0  134.90    1.83
   0  10   0  140.13    1.79
   0  10   0  135.05    1.84
   0  10   0  134.86    1.80
  -2 -10   0   19.91    0.36
   2 -10   0   20.10    0.37
   2 -10   0   19.60    0.35
   2  10   0   19.99    0.37
   2  10   0   19.86    0.36
  -2  10   0   20.33    0.35
   2  10   0   20.43    0.34
  -2  10   0   19.69    0.38
   2  10   0   20.61    0.32
   4 -10   0   74.56    1.11
   4 -10   0   73.10    1.09
   4 -10   0   74.35    1.11
   4 -10   0   73.74    1.04
  -4 -10   0   73.51    1.11
   4 -10   0   75.56    1.01
  -4 -10   0   74.56    1.12
   4  10   0   75.47    1.06
   4  10   0   75.94    1.02
  -4  10   0   75.53    1.06
  -4  10   0   75.19    1.10
   4  10   0   74.61    1.08
  -6 -10   0    2.94    0.19
   6 -10   0    3.25    0.14
   6 -10   0    3.52    0.19
   6 -10   0    2.84    0.17
  -6 -10   0    2.66    0.18
   6 -10   0    2.91    0.16
  -6  10   0    2.98    0.16
   6  10   0    3.05    0.16
   6  10   0    2.93    0.17
   6  10   0    3.02    0.16
   6  10   0    3.25    0.16
   6  10   0    3.23    0.19
  -6  10   0    3.28    0.11
   6  10   0    2.97    0.14
   8 -10   0   13.85    0.39
   8 -10   0   13.91    0.34
  -8 -10   0   13.55    0.40
   8 -10   0   13.20    0.35
   8 -10   0   13.16    0.36
  -8 -10   0   12.96    0.38
   8 -10   0   13.41    0.39
   8  10   0   13.82    0.35
   8  10   0   13.66    0.32
   8  10   0   13.24    0.38
  -8  10   0   14.98    0.37
   8  10   0   13.96    0.36
  10 -10   0   33.94    0.72
  10 -10   0   31.79    0.67
 -10 -10   0   32.53    0.69
  10 -10   0   32.39    0.68
  10 -10   0   34.01    0.71
 -10 -10   0   32.14    0.73
  10  10   0   31.92    0.68
 -10  10   0   30.72    0.66
  10  10   0   32.51    0.61
  10  10   0   32.84    0.70
  12 -10   0    9.64    0.40
 -12 -10   0    9.35    0.41
  12 -10   0    9.07    0.36
 -12 -10   0    9.59    0.38
  12 -10   0    9.14    0.38
 -12  10   0    9.37    0.37
  12  10   0    9.48    0.39
  12  10   0    8.98    0.37
 -14 -10   0    0.75    0.16
  14 -10   0    0.26    0.15
  14 -10   0    0.53    0.15
  14 -10   0    0.57    0.16
 -14 -10   0    0.47    0.17
 -14  10   0    0.58    0.15
  14  10   0    0.39    0.15
  14  10   0    0.24    0.13
  16 -10   0    0.10    0.13
  16 -10   0    0.43    0.17
  16  10   0    0.13    0.14
 -16  10   0    0.53    0.17
  16  10   0    0.32    0.16
  -1 -11   0  345.78    4.60
   1 -11   0  363.49    4.66
   1 -11   0  352.97    4.52
   1 -11   0  337.95    4.57
  -1 -11   0  361.66    4.70
  -1  11   0  347.94    4.56
   1  11   0  336.51    4.43
   1  11   0  348.33    4.46
  -1  11   0  351.09    4.50
   1  11   0  346.17    4.49
  -3 -11   0  193.71    2.55
   3 -11   0  191.88    2.55
  -3 -11   0  191.06    2.57
   3 -11   0  193.22    2.56
   3 -11   0  193.84    2.50
   3  11   0  187.52    2.54
   3  11   0  188.58    2.53
  -3  11   0  189.58    2.55
  -3  11   0  190.58    2.51
   3  11   0  194.53    2.48
   3  11   0  188.44    2.49
  -5 -11   0   25.08    0.51
   5 -11   0   25.13    0.49
   5 -11   0   25.26    0.51
  -5 -11   0   25.80    0.52
   5 -11   0   26.52    0.42
   5 -11   0   25.79    0.51
   5  11   0   25.18    0.48
   5  11   0   25.56    0.40
   5  11   0   24.34    0.51
  -5  11   0   25.27    0.38
  -5  11   0   25.46    0.47
  -5  11   0   25.56    0.50
   5  11   0   25.67    0.46
   7 -11   0  485.76    6.24
   7 -11   0  473.05    6.20
   7 -11   0  452.57    6.11
   7 -11   0  466.11    6.23
  -7 -11   0  487.33    6.24
  -7 -11   0  486.59    6.26
   7  11   0  493.39    6.13
   7  11   0  472.07    6.18
   7  11   0  475.68    6.23
  -7  11   0  488.89    6.17
   7  11   0  475.65    6.17
  -9 -11   0   10.01    0.35
   9 -11   0   10.17    0.36
   9 -11   0   10.29    0.33
  -9 -11   0   10.32    0.37
   9 -11   0   10.29    0.35
   9  11   0   10.86    0.34
   9  11   0   10.31    0.31
  -9  11   0    9.97    0.32
   9  11   0   10.09    0.29
   9  11   0    9.96    0.35
 -11 -11   0  117.76    1.89
  11 -11   0  116.48    1.84
  11 -11   0  115.53    1.80
  11 -11   0  114.75    1.85
 -11 -11   0  115.81    1.82
  11  11   0  114.65    1.84
  11  11   0  116.36    1.80
 -11  11   0  119.62    1.80
  13 -11   0    2.44    0.25
 -13 -11   0    2.68    0.28
  13 -11   0    3.23    0.27
 -13 -11   0    2.46    0.24
  13 -11   0    2.42    0.27
  13  11   0    2.51    0.25
 -13  11   0    3.19    0.27
  13  11   0    2.74    0.25
  15 -11   0    8.72    0.41
  15 -11   0    9.06    0.44
  15 -11   0    9.98    0.49
  15  11   0    8.93    0.43
 -15  11   0    8.64    0.41
  15  11   0    8.46    0.41
   0 -12   0  678.89    8.87
   0 -12   0  689.97    8.63
   0  12   0  647.94    8.40
   0  12   0  648.12    8.53
   0  12   0  638.28    8.67
   2 -12   0   48.13    0.75
  -2 -12   0   47.46    0.77
   2 -12   0   47.81    0.64
   2 -12   0   47.93    0.72
  -2 -12   0   47.84    0.73
   2  12   0   48.05    0.68
   2  12   0   47.40    0.71
  -2  12   0   46.39    0.71
   2  12   0   47.13    0.75
   2  12   0   48.13    0.73
   4 -12   0   41.06    0.63
   4 -12   0   40.25    0.69
   4 -12   0   39.82    0.69
  -4 -12   0   39.80    0.69
  -4 -12   0   40.26    0.70
   4 -12   0   39.38    0.68
  -4  12   0   40.17    0.69
   4  12   0   40.53    0.60
   4  12   0   39.35    0.67
   4  12   0   39.94    0.67
   4  12   0   39.78    0.63
  -4  12   0   39.92    0.64
   6 -12   0   11.15    0.32
  -6 -12   0   11.81    0.35
   6 -12   0   11.52    0.25
   6 -12   0   11.40    0.33
  -6 -12   0   11.31    0.34
   6 -12   0   11.77    0.34
  -6  12   0   11.73    0.30
  -6  12   0   12.67    0.34
   6  12   0   11.42    0.28
   6  12   0   11.24    0.30
   6  12   0   10.99    0.33
   6  12   0   12.11    0.30
  -8 -12   0   37.76    0.76
   8 -12   0   36.26    0.73
  -8 -12   0   36.94    0.73
   8 -12   0   37.34    0.71
   8 -12   0   36.57    0.73
   8  12   0   36.88    0.64
   8  12   0   36.83    0.67
  -8  12   0   36.12    0.71
   8  12   0   37.04    0.69
   8  12   0   37.07    0.73
  -8  12   0   35.96    0.68
 -10 -12   0  110.85    1.79
  10 -12   0  110.04    1.76
 -10 -12   0  113.46    1.75
  10 -12   0  110.37    1.72
  10 -12   0  113.03    1.76
  10  12   0  111.62    1.71
  10  12   0  111.16    1.76
 -10  12   0  111.12    1.70
  12 -12   0   61.29    1.13
 -12 -12   0   62.74    1.22
 -12 -12   0   61.54    1.15
  12 -12   0   61.02    1.18
  12 -12   0   60.56    1.16
  12  12   0   62.07    1.14
 -12  12   0   62.28    1.13
  12  12   0   61.61    1.17
  14 -12   0   17.95    0.55
 -14 -12   0   18.38    0.65
  14 -12   0   18.06    0.60
  14 -12   0   17.51    0.57
 -14 -12   0   17.89    0.56
 -14  12   0   17.74    0.55
 -14  12   0   18.13    0.56
  14  12   0   17.16    0.58
  14  12   0   17.35    0.55
  16 -12   0    0.75    0.18
  16 -12   0    0.67    0.20
  16  12   0    0.58    0.18
 -16  12   0    0.53    0.17
  16  12   0    0.79    0.18
  -1 -13   0    1.90    0.13
  -1 -13   0    1.65    0.11
   1 -13   0    1.71    0.08
   1 -13   0    1.85    0.12
   1 -13   0    1.30    0.11
  -1  13   0    1.76    0.13
   1  13   0    1.63    0.11
  -1  13   0    1.73    0.11
   1  13   0    1.55    0.13
   1  13   0    1.84    0.08
  -3 -13   0    0.06    0.08
  -3 -13   0    0.09    0.07
   3 -13   0    0.14    0.07
   3 -13   0    0.10    0.05
   3 -13   0   -0.05    0.06
   3  13   0    0.03    0.05
   3  13   0    0.05    0.07
   3  13   0    0.10    0.05
  -3  13   0    0.15    0.06
   3  13   0    0.08    0.05
  -3  13   0    0.03    0.07
   5 -13   0   74.14    1.17
  -5 -13   0   76.31    1.19
  -5 -13   0   76.73    1.20
   5 -13   0   76.94    1.19
   5 -13   0   76.54    1.19
  -5  13   0   76.45    1.13
   5  13   0   74.88    1.15
   5  13   0   78.06    1.19
  -5  13   0   76.62    1.18
   5  13   0   76.59    1.11
  -7 -13   0   27.76    0.61
  -7 -13   0   27.56    0.61
   7 -13   0   29.34    0.61
   7 -13   0   29.48    0.62
   7 -13   0   28.49    0.59
  -7  13   0   27.55    0.59
  -7  13   0   28.52    0.56
   7  13   0   28.58    0.61
   7  13   0   29.21    0.56
   7  13   0   28.66    0.52
   7  13   0   28.69    0.56
  -9 -13   0   10.24    0.37
   9 -13   0   10.60    0.35
   9 -13   0   10.40    0.37
  -9 -13   0   10.72    0.39
   9 -13   0    9.95    0.37
   9  13   0   10.62    0.34
  -9  13   0   10.07    0.35
  -9  13   0   10.10    0.33
   9  13   0   10.57    0.37
   9  13   0   10.97    0.33
 -11 -13   0    6.35    0.35
  11 -13   0    6.32    0.32
  11 -13   0    6.30    0.34
  11 -13   0    6.19    0.31
 -11 -13   0    6.10    0.33
  11  13   0    6.71    0.30
 -11  13   0    6.53    0.31
 -11  13   0    6.20    0.30
  11  13   0    6.21    0.32
 -13 -13   0    9.29    0.46
  13 -13   0    9.19    0.43
  13 -13   0    9.83    0.43
 -13 -13   0    9.20    0.42
  13 -13   0    9.74    0.39
  13  13   0   10.31    0.40
 -13  13   0    9.08    0.39
  13  13   0    9.71    0.42
 -13  13   0    9.65    0.40
  15 -13   0    0.92    0.19
  15 -13   0    1.21    0.22
 -15  13   0    1.12    0.20
  15  13   0    0.87    0.20
  15  13   0    1.01    0.19
   0 -14   0    1.91    0.10
   0 -14   0    1.93    0.14
   0  14   0    1.65    0.11
   0  14   0    1.98    0.15
   0  14   0    1.92    0.08
   2 -14   0   27.25    0.49
  -2 -14   0   27.05    0.53
   2 -14   0   27.36    0.40
   2 -14   0   26.81    0.51
  -2 -14   0   27.03    0.49
   2  14   0   27.61    0.48
  -2  14   0   26.75    0.47
   2  14   0   27.99    0.49
   2  14   0   27.67    0.43
   2  14   0   26.73    0.52
  -2  14   0   27.62    0.53
   4 -14   0    6.81    0.20
  -4 -14   0    6.66    0.26
  -4 -14   0    6.55    0.24
   4 -14   0    6.39    0.23
   4 -14   0    6.51    0.24
  -4  14   0    6.71    0.25
   4  14   0    6.64    0.24
  -4  14   0    6.80    0.21
   4  14   0    6.69    0.19
   4  14   0    6.54    0.22
   4  14   0    6.65    0.19
   6 -14   0    4.54    0.23
  -6 -14   0    4.05    0.23
  -6 -14   0    4.46    0.23
   6 -14   0    4.09    0.22
   6 -14   0    3.97    0.21
   6  14   0    4.11    0.18
   6  14   0    4.25    0.23
   6  14   0    4.27    0.20
  -6  14   0    4.47    0.19
  -6  14   0    3.96    0.21
   8 -14   0    2.44    0.21
  -8 -14   0    2.40    0.21
   8 -14   0    2.36    0.21
   8 -14   0    2.35    0.18
  -8 -14   0    2.70    0.22
   8  14   0    2.16    0.20
   8  14   0    2.45    0.17
  -8  14   0    2.78    0.20
  -8  14   0    2.34    0.17
   8  14   0    2.45    0.17
   8  14   0    2.47    0.15
 -10 -14   0    0.23    0.13
  10 -14   0    0.22    0.11
  10 -14   0    0.06    0.11
  10 -14   0    0.12    0.12
 -10 -14   0    0.12    0.13
 -10  14   0    0.22    0.11
  10  14   0    0.13    0.09
  10  14   0    0.43    0.13
  10  14   0    0.26    0.10
 -10  14   0    0.33    0.12
  12 -14   0   30.28    0.75
 -12 -14   0   28.74    0.77
  12 -14   0   27.93    0.74
  12 -14   0   30.38    0.72
 -12 -14   0   29.16    0.73
  12  14   0   29.29    0.74
  12  14   0   29.20    0.69
 -12  14   0   27.88    0.68
 -12  14   0   29.59    0.72
  14 -14   0    0.94    0.18
  14 -14   0    0.83    0.20
  14 -14   0    0.81    0.19
 -14 -14   0    0.83    0.18
  14  14   0    0.93    0.18
  14  14   0    1.01    0.20
 -14  14   0    0.86    0.18
  -1 -15   0    3.78    0.19
  -1 -15   0    3.96    0.16
   1 -15   0    3.93    0.12
   1 -15   0    3.57    0.17
   1  15   0    3.79    0.17
   1  15   0    3.97    0.16
  -1  15   0    4.15    0.20
  -1  15   0    3.63    0.16
   1  15   0    3.82    0.20
  -3 -15   0    0.16    0.07
   3 -15   0    0.20    0.08
   3 -15   0    0.08    0.07
  -3 -15   0    0.27    0.09
   3 -15   0    0.29    0.07
   3  15   0    0.19    0.08
  -3  15   0    0.11    0.08
   3  15   0    0.22    0.06
  -3  15   0    0.20    0.07
   3  15   0    0.24    0.07
   3  15   0    0.13    0.05
   5 -15   0   40.02    0.74
  -5 -15   0   40.34    0.74
  -5 -15   0   40.67    0.77
   5 -15   0   39.43    0.74
   5  15   0   40.80    0.72
   5  15   0   40.27    0.66
  -5  15   0   39.28    0.74
  -5  15   0   39.75    0.68
   7 -15   0   67.16    1.13
   7 -15   0   66.05    1.14
   7 -15   0   68.79    1.15
  -7 -15   0   66.80    1.15
  -7 -15   0   68.52    1.16
   7  15   0   67.69    1.06
   7  15   0   65.85    1.14
  -7  15   0   65.76    1.06
  -7  15   0   67.03    1.13
   7  15   0   69.63    1.04
   7  15   0   66.76    1.08
  -9 -15   0   27.07    0.66
  -9 -15   0   26.20    0.66
   9 -15   0   26.46    0.64
   9 -15   0   27.33    0.66
   9 -15   0   26.63    0.62
   9  15   0   25.36    0.63
  -9  15   0   26.63    0.63
  -9  15   0   27.09    0.59
   9  15   0   27.00    0.59
   9  15   0   26.30    0.58
  11 -15   0    0.90    0.17
 -11 -15   0    0.79    0.18
  11 -15   0    0.61    0.16
 -11 -15   0    0.90    0.18
  11 -15   0    0.67    0.15
  11  15   0    0.55    0.15
 -11  15   0    0.93    0.16
  11  15   0    0.78    0.14
 -11  15   0    0.87    0.16
  13 -15   0    0.03    0.12
  13 -15   0    0.35    0.15
  13 -15   0    0.11    0.14
 -13 -15   0    0.31    0.17
 -13 -15   0    0.45    0.16
 -13  15   0    0.22    0.13
  13  15   0    0.23    0.12
 -13  15   0    0.16    0.13
  13  15   0    0.29    0.14
 -15 -15   0    3.19    0.34
  15 -15   0    3.22    0.32
  15 -15   0    3.07    0.32
  15  15   0    3.13    0.31
  15  15   0    3.44    0.30
   0 -16   0    3.05    0.17
   0 -16   0    3.54    0.13
   0  16   0    3.24    0.15
   0  16   0    3.35    0.19
   2 -16   0    3.69    0.17
  -2 -16   0    3.56    0.16
   2 -16   0    3.93    0.19
  -2 -16   0    3.34    0.19
   2  16   0    3.51    0.16
  -2  16   0    3.45    0.16
   2  16   0    3.54    0.16
  -2  16   0    3.32    0.19
   2  16   0    3.71    0.19
   4 -16   0  102.74    1.46
   4 -16   0  101.29    1.54
   4 -16   0  104.14    1.54
  -4 -16   0  101.43    1.51
  -4 -16   0  102.50    1.55
   4  16   0  103.26    1.43
  -4  16   0  102.47    1.53
   4  16   0  106.02    1.49
   4  16   0  100.08    1.51
   4  16   0  102.27    1.50
  -4  16   0   99.90    1.46
   6 -16   0    3.82    0.22
  -6 -16   0    4.12    0.23
  -6 -16   0    4.49    0.26
   6 -16   0    4.62    0.24
   6  16   0    4.45    0.25
   6  16   0    4.36    0.21
   6  16   0    4.63    0.19
  -6  16   0    4.25    0.20
  -6  16   0    4.39    0.23
  -8 -16   0    4.62    0.27
   8 -16   0    3.62    0.23
   8 -16   0    4.01    0.26
   8 -16   0    4.15    0.27
  -8 -16   0    3.96    0.26
  -8  16   0    3.73    0.24
   8  16   0    4.05    0.25
   8  16   0    4.21    0.21
   8  16   0    3.95    0.22
  -8  16   0    4.24    0.22
  10 -16   0   38.17    0.85
  10 -16   0   38.14    0.85
 -10 -16   0   38.37    0.85
 -10 -16   0   39.17    0.88
  10 -16   0   38.87    0.82
 -10  16   0   38.83    0.83
 -10  16   0   38.40    0.78
  10  16   0   37.71    0.76
  10  16   0   39.68    0.77
  10  16   0   37.67    0.84
 -12 -16   0    0.04    0.14
  12 -16   0   -0.06    0.10
 -12 -16   0    0.15    0.15
  12 -16   0    0.01    0.13
  12 -16   0    0.00    0.12
 -12  16   0    0.07    0.11
  12  16   0    0.01    0.11
  12  16   0    0.13    0.11
 -12  16   0   -0.09    0.11
  14 -16   0    2.75    0.30
  14 -16   0    2.78    0.30
  14 -16   0    2.75    0.27
 -14 -16   0    3.17    0.30
  14  16   0    2.63    0.28
  14  16   0    2.77    0.26
   1 -17   0   -0.12    0.05
  -1 -17   0    0.04    0.07
  -1 -17   0   -0.04    0.05
   1  17   0    0.05    0.06
   1  17   0    0.13    0.08
   1  17   0    0.09    0.06
  -1  17   0    0.13    0.08
  -1  17   0    0.13    0.06
   3 -17   0   10.12    0.31
   3 -17   0    9.90    0.32
  -3 -17   0   10.39    0.29
  -3 -17   0    9.78    0.32
   3 -17   0   10.16    0.28
   3  17   0   10.34    0.29
   3  17   0   10.30    0.27
  -3  17   0   10.44    0.33
   3  17   0   10.12    0.31
  -3  17   0   10.11    0.27
   5 -17   0    0.49    0.08
  -5 -17   0    0.49    0.11
  -5 -17   0    0.44    0.12
   5 -17   0    0.62    0.12
   5 -17   0    0.48    0.11
  -5  17   0    0.33    0.09
   5  17   0    0.43    0.10
  -5  17   0    0.39    0.11
  -7 -17   0   -0.01    0.11
  -7 -17   0    0.05    0.10
   7 -17   0    0.02    0.09
   7 -17   0   -0.10    0.08
  -7  17   0    0.05    0.08
   7  17   0    0.04    0.08
  -7  17   0    0.14    0.10
   7  17   0   -0.01    0.09
  -9 -17   0   12.11    0.44
  -9 -17   0   11.42    0.44
   9 -17   0   11.78    0.44
   9 -17   0   11.77    0.43
   9 -17   0   11.94    0.41
   9  17   0   11.90    0.36
  -9  17   0   11.73    0.38
  -9  17   0   11.97    0.42
   9  17   0   11.89    0.43
   9  17   0   11.05    0.36
  11 -17   0    2.14    0.26
  11 -17   0    2.15    0.22
 -11 -17   0    2.25    0.25
  11 -17   0    2.43    0.26
 -11 -17   0    2.12    0.25
  11  17   0    2.07    0.24
 -11  17   0    2.05    0.22
  11  17   0    2.31    0.23
  13 -17   0    0.92    0.18
 -13 -17   0    0.99    0.20
  13 -17   0    0.91    0.20
  13 -17   0    1.02    0.21
  13  17   0    0.86    0.19
   0 -18   0    8.44    0.25
   0 -18   0    7.47    0.26
   0  18   0    8.11    0.24
   0  18   0    8.04    0.29
  -2 -18   0   27.14    0.52
   2 -18   0   28.19    0.55
  -2 -18   0   27.53    0.59
   2  18   0   28.80    0.54
   2  18   0   29.32    0.59
   2  18   0   29.15    0.54
  -2  18   0   28.12    0.52
  -2  18   0   28.60    0.59
   4 -18   0   10.73    0.30
  -4 -18   0   11.37    0.37
  -4 -18   0   10.99    0.33
   4 -18   0   10.55    0.34
   4 -18   0   11.36    0.35
  -4  18   0   10.89    0.35
   4  18   0   10.33    0.33
  -4  18   0   10.83    0.29
   6 -18   0   27.47    0.63
  -6 -18   0   28.82    0.65
   6 -18   0   28.02    0.62
  -6 -18   0   27.59    0.62
  -6  18   0   27.53    0.63
  -6  18   0   27.71    0.56
   6  18   0   28.57    0.60
   6  18   0   27.65    0.64
   8 -18   0    0.22    0.11
  -8 -18   0    0.09    0.12
  -8 -18   0    0.37    0.14
   8 -18   0    0.23    0.12
   8  18   0    0.06    0.11
   8  18   0    0.51    0.11
  -8  18   0    0.16    0.11
  -8  18   0    0.32    0.13
  10 -18   0   21.36    0.61
 -10 -18   0   19.68    0.60
  10 -18   0   20.63    0.57
 -10 -18   0   20.79    0.61
 -10  18   0   20.51    0.59
  10  18   0   20.82    0.53
  10  18   0   20.44    0.60
 -12 -18   0    6.67    0.38
  12 -18   0    6.79    0.38
 -12 -18   0    6.01    0.39
  12 -18   0    6.63    0.36
  12 -18   0    6.05    0.38
  12  18   0    6.15    0.36
 -12  18   0    5.92    0.35
  14 -18   0    0.19    0.14
  14 -18   0    0.23    0.15
 -14 -18   0    0.41    0.17
  14 -18   0    0.09    0.17
  14  18   0    0.29    0.15
  -1 -19   0    1.69    0.16
   1 -19   0    1.98    0.16
  -1 -19   0    2.06    0.13
  -1  19   0    1.85    0.18
   1  19   0    2.04    0.14
   1  19   0    1.89    0.17
  -1  19   0    2.03    0.14
   1  19   0    2.01    0.15
   3 -19   0   28.40    0.60
  -3 -19   0   28.94    0.56
   3 -19   0   29.17    0.62
  -3 -19   0   28.56    0.62
   3 -19   0   29.16    0.56
   3  19   0   28.88    0.54
   3  19   0   27.88    0.60
  -3  19   0   28.14    0.54
   3  19   0   28.19    0.56
  -3  19   0   29.14    0.63
  -5 -19   0    2.05    0.18
  -5 -19   0    2.33    0.21
   5 -19   0    2.34    0.20
   5 -19   0    2.74    0.16
   5 -19   0    2.52    0.21
   5  19   0    2.19    0.19
  -5  19   0    2.54    0.21
  -7 -19   0   29.14    0.69
   7 -19   0   29.15    0.68
  -7 -19   0   29.38    0.67
   7 -19   0   28.68    0.67
   7  19   0   28.22    0.62
   7  19   0   28.89    0.69
  -7  19   0   27.56    0.67
  -9 -19   0    3.24    0.28
   9 -19   0    3.11    0.25
  -9 -19   0    2.90    0.26
   9 -19   0    2.78    0.26
   9  19   0    3.16    0.22
  -9  19   0    3.26    0.27
   9  19   0    2.85    0.26
 -11 -19   0   18.47    0.60
 -11 -19   0   18.50    0.61
  11 -19   0   20.13    0.62
  11 -19   0   18.88    0.57
 -11  19   0   18.52    0.58
  11  19   0   18.45    0.59
  13 -19   0    0.72    0.18
  13 -19   0    0.56    0.19
 -13 -19   0    0.81    0.20
  13  19   0    0.69    0.18
   0 -20   0  105.35    1.59
   0  20   0  107.63    1.58
   0  20   0  102.95    1.61
   0  20   0  104.58    1.51
  -2 -20   0    4.39    0.24
   2 -20   0    4.72    0.21
  -2 -20   0    4.68    0.19
   2  20   0    4.52    0.20
   2  20   0    4.76    0.21
   2  20   0    4.38    0.24
  -2  20   0    4.69    0.25
  -4 -20   0   62.84    1.04
   4 -20   0   62.33    1.00
  -4 -20   0   61.21    1.10
   4 -20   0   62.95    1.10
   4 -20   0   61.93    1.08
  -4  20   0   61.03    1.09
   4  20   0   62.03    1.07
   6 -20   0    4.51    0.27
   6 -20   0    4.93    0.27
  -6 -20   0    4.24    0.28
  -6 -20   0    4.19    0.26
   6  20   0    4.67    0.25
   6  20   0    4.37    0.27
  -6  20   0    4.58    0.27
  -8 -20   0    2.95    0.27
   8 -20   0    2.99    0.27
  -8 -20   0    2.58    0.25
   8 -20   0    2.47    0.23
  -8  20   0    2.38    0.23
   8  20   0    2.80    0.26
   8  20   0    2.76    0.21
  10 -20   0   34.53    0.80
  10 -20   0   34.03    0.83
 -10 -20   0   33.54    0.83
 -10 -20   0   33.56    0.83
  10  20   0   33.40    0.82
  10  20   0   33.61    0.73
 -10  20   0   33.87    0.81
 -12 -20   0    1.24    0.22
  12 -20   0    1.20    0.20
  12 -20   0    1.46    0.24
  12  20   0    1.40    0.23
  -1 -21   0   18.69    0.48
   1 -21   0   19.19    0.46
   1  21   0   18.87    0.42
   1  21   0   19.14    0.45
  -1  21   0   17.71    0.49
   1  21   0   19.03    0.49
  -3 -21   0    3.10    0.19
  -3 -21   0    3.15    0.23
   3 -21   0    3.58    0.20
   3 -21   0    2.93    0.22
  -3  21   0    3.52    0.24
   3  21   0    3.32    0.23
   3  21   0    3.47    0.19
  -5 -21   0   31.64    0.67
   5 -21   0   30.82    0.70
  -5 -21   0   31.15    0.72
   5 -21   0   30.89    0.69
   5  21   0   30.68    0.67
  -5  21   0   31.42    0.71
  -7 -21   0    0.02    0.11
   7 -21   0   -0.02    0.11
  -7 -21   0   -0.15    0.12
   7 -21   0    0.12    0.11
   7  21   0   -0.14    0.10
   7  21   0    0.09    0.10
  -7  21   0    0.10    0.12
   9 -21   0   19.03    0.56
  -9 -21   0   17.80    0.58
  -9 -21   0   18.69    0.58
   9 -21   0   18.07    0.57
  -9  21   0   17.56    0.56
   9  21   0   16.98    0.56
   9  21   0   16.98    0.49
  11 -21   0    6.61    0.38
 -11 -21   0    5.94    0.37
 -11 -21   0    6.10    0.48
  11 -21   0    5.54    0.33
  11  21   0    5.55    0.35
 -13 -21   0    2.78    0.30
  13 -21   0    2.85    0.33
  13 -21   0    2.61    0.27
  13  21   0    2.62    0.29
   0 -22   0  153.81    2.21
   0  22   0  146.93    2.22
   0  22   0  153.07    2.20
   2 -22   0    6.78    0.27
   2 -22   0    7.75    0.33
  -2 -22   0    6.96    0.31
   2  22   0    7.39    0.32
   2  22   0    7.20    0.27
  -2  22   0    7.23    0.32
  -4 -22   0   51.43    0.92
   4 -22   0   52.29    1.00
  -4 -22   0   52.99    1.01
   4 -22   0   52.29    0.91
  -4  22   0   54.10    1.02
   4  22   0   53.67    0.98
   6 -22   0   10.11    0.40
   6 -22   0   10.25    0.39
  -6 -22   0   10.14    0.42
  -6 -22   0    9.90    0.38
   6  22   0    9.49    0.41
   6  22   0   10.01    0.37
  -6  22   0   10.10    0.40
   8 -22   0   24.21    0.65
   8 -22   0   22.98    0.63
  -8 -22   0   24.12    0.67
  -8 -22   0   22.99    0.64
   8  22   0   23.18    0.66
   8  22   0   23.17    0.58
  -8  22   0   23.40    0.65
 -10 -22   0   40.28    0.95
  10 -22   0   40.55    0.95
 -10 -22   0   40.35    0.96
  10 -22   0   41.14    0.92
  10  22   0   41.13    0.95
 -10  22   0   42.21    0.95
 -12 -22   0    4.26    0.36
  12 -22   0    4.48    0.39
  12 -22   0    4.32    0.32
  12  22   0    4.89    0.35
   1 -23   0    3.43    0.22
  -1 -23   0    2.89    0.22
   1  23   0    3.18    0.25
  -1  23   0    3.08    0.25
  -1  23   0    3.25    0.22
   1  23   0    2.76    0.20
   3 -23   0   32.24    0.67
  -3 -23   0   33.34    0.74
   3 -23   0   32.12    0.74
  -3  23   0   35.43    0.76
   3  23   0   33.90    0.73
   5 -23   0   83.29    1.41
  -5 -23   0   81.44    1.43
   5 -23   0   81.58    1.42
   5  23   0   79.62    1.36
  -5  23   0   81.72    1.42
  -7 -23   0   60.54    1.20
   7 -23   0   63.31    1.19
  -7 -23   0   61.91    1.15
   7 -23   0   62.02    1.18
  -7  23   0   62.93    1.20
   7  23   0   60.23    1.20
   7  23   0   60.45    1.11
  -9 -23   0    1.02    0.21
  -9 -23   0    0.93    0.20
   9 -23   0    0.75    0.17
   9 -23   0    0.93    0.19
  -9  23   0    0.45    0.16
   9  23   0    0.66    0.17
  11 -23   0   16.71    0.60
 -11 -23   0   18.30    0.63
  11 -23   0   17.37    0.58
  11  23   0   17.12    0.60
   0 -24   0  190.58    2.72
   0  24   0  190.22    2.70
   0  24   0  187.23    2.75
  -2 -24   0   30.08    0.70
   2 -24   0   31.52    0.73
   2 -24   0   30.48    0.66
   2  24   0   30.09    0.70
  -2  24   0   31.11    0.72
   4 -24   0    0.43    0.13
  -4 -24   0    0.28    0.13
   4 -24   0    0.36    0.13
  -4  24   0    0.25    0.13
   4  24   0    0.21    0.12
   6 -24   0    0.27    0.13
   6 -24   0    0.20    0.12
  -6 -24   0    0.26    0.15
   6  24   0    0.14    0.14
   6  24   0    0.14    0.12
  -6  24   0   -0.04    0.12
  -8 -24   0    7.35    0.37
   8 -24   0    7.59    0.39
   8 -24   0    8.06    0.38
  -8 -24   0    7.77    0.41
   8  24   0    8.03    0.41
  -8  24   0    7.63    0.40
   8  24   0    7.79    0.34
  10 -24   0   11.18    0.46
 -10 -24   0   10.71    0.49
  10 -24   0   10.79    0.48
  10  24   0   10.34    0.47
   1 -25   0    6.19    0.29
  -1 -25   0    5.77    0.30
  -1  25   0    6.13    0.31
  -1  25   0    5.30    0.31
   1  25   0    6.65    0.33
  -3 -25   0   13.58    0.47
   3 -25   0   15.13    0.50
   3 -25   0   14.55    0.42
  -3  25   0   14.59    0.49
   3  25   0   14.11    0.46
  -5 -25   0    0.05    0.12
   5 -25   0    0.11    0.11
  -5  25   0   -0.22    0.11
   5  25   0    0.02    0.11
  -7 -25   0    8.86    0.43
   7 -25   0    8.08    0.40
   7 -25   0    8.54    0.40
   7  25   0    8.86    0.37
   7  25   0    8.60    0.43
  -7  25   0    7.81    0.41
   9 -25   0    3.84    0.30
   9 -25   0    3.53    0.33
  -9 -25   0    3.87    0.34
   9  25   0    3.75    0.33
  11 -25   0    9.29    0.44
  11 -25   0    8.87    0.46
 -11 -25   0    9.90    0.48
  11  25   0   10.06    0.47
   0 -26   0   21.61    0.57
   0  26   0   20.85    0.60
   0  26   0   22.14    0.56
   2 -26   0    0.93    0.18
   2 -26   0    1.36    0.17
  -2 -26   0    1.41    0.20
  -2  26   0    1.41    0.19
   2  26   0    1.29    0.19
  -2  26   0    1.51    0.21
   4 -26   0    0.14    0.12
  -4 -26   0    0.33    0.14
  -4  26   0    0.31    0.15
   4  26   0    0.32    0.13
   6 -26   0    0.41    0.14
  -6 -26   0    0.56    0.17
  -6  26   0    0.38    0.16
   6  26   0    0.41    0.14
   6  26   0    0.23    0.14
  -8 -26   0    2.19    0.27
   8 -26   0    2.28    0.25
   8  26   0    2.05    0.26
 -10 -26   0    3.89    0.35
  10 -26   0    4.74    0.36
  10 -26   0    4.76    0.34
  10  26   0    4.64    0.39
   1 -27   0    9.12    0.36
   1 -27   0    9.07    0.41
  -1 -27   0    9.11    0.38
   1  27   0    8.93    0.40
  -1  27   0    8.90    0.37
  -1  27   0    8.49    0.40
  -3 -27   0   12.59    0.47
   3 -27   0   12.98    0.49
  -3  27   0   13.34    0.48
  -3  27   0   13.13    0.49
   3  27   0   12.64    0.46
   5 -27   0    0.17    0.12
  -5 -27   0    0.02    0.13
   5  27   0    0.22    0.12
  -5  27   0   -0.06    0.12
  -7 -27   0   26.96    0.76
   7 -27   0   26.52    0.74
   7  27   0   27.76    0.77
  -9 -27   0    0.10    0.15
   9 -27   0    0.07    0.13
   9  27   0    0.03    0.14
   0 -28   0    6.96    0.34
   0  28   0    7.04    0.37
  -2 -28   0    4.60    0.31
   2 -28   0    4.46    0.32
   2 -28   0    4.40    0.27
  -2  28   0    4.11    0.34
   2  28   0    4.39    0.31
  -2  28   0    4.05    0.28
  -4 -28   0    0.86    0.19
   4 -28   0    0.55    0.16
  -4  28   0    0.63    0.16
  -4  28   0    0.67    0.18
   4  28   0    0.68    0.17
   6 -28   0    9.86    0.45
  -6 -28   0    9.60    0.46
   6  28   0   10.56    0.61
   6  28   0    9.36    0.45
  -8 -28   0    2.53    0.29
   8 -28   0    2.49    0.28
   8  28   0    2.55    0.30
   1 -29   0    4.99    0.34
  -1 -29   0    5.28    0.31
   1 -29   0    5.30    0.30
   1  29   0    5.16    0.34
  -1  29   0    5.20    0.35
  -3 -29   0    8.79    0.41
   3 -29   0    9.44    0.44
  -3  29   0    8.93    0.41
   3  29   0    8.50    0.40
  -5 -29   0    2.01    0.25
   5 -29   0    2.37    0.26
  -5  29   0    2.35    0.28
  -7 -29   0    4.82    0.36
   7 -29   0    4.64    0.34
   7  29   0    4.73    0.36
   0 -30   0   12.62    0.46
   0 -30   0   12.21    0.50
  -2 -30   0    0.30    0.14
   2 -30   0    0.22    0.15
  -2  30   0    0.33    0.15
   4 -30   0    6.00    0.37
  -4 -30   0    6.43    0.38
  -4  30   0    6.48    0.38
   6 -30   0    0.63    0.18
  -6 -30   0    0.61    0.19
  -6  30   0    0.78    0.19
   6  30   0    0.60    0.20
  -1 -31   0    2.80    0.30
   1 -31   0    2.93    0.27
  -1 -31   0    2.30    0.25
   1 -31   0    2.76    0.30
   3 -31   0   12.37    0.51
  -3 -31   0   11.46    0.48
  -3  31   0   12.33    0.49
   5 -31   0    0.43    0.16
  -5 -31   0    0.51    0.18
   5  31   0    0.20    0.18
  -5  31   0    0.50    0.18
   0 -32   0   -0.08    0.13
   0 -32   0    0.21    0.13
   2 -32   0   22.23    0.70
  -2 -32   0   22.53    0.66
  16   0  -1    4.49    0.34
  16   0  -1    4.51    0.30
  16   0  -1    5.15    0.35
  14   0  -1   15.37    0.48
  14   0  -1   14.94    0.51
 -14   0   1   14.98    0.49
  14   0  -1   15.04    0.51
  12   0  -1    2.04    0.20
  12   0  -1    1.94    0.19
  12   0  -1    2.24    0.21
 -12   0   1    2.06    0.20
 -10   0   1    6.75    0.27
  10   0  -1    6.66    0.28
  10   0  -1    6.31    0.25
  10   0  -1    6.50    0.27
  10   0  -1    6.94    0.24
   8   0  -1    5.71    0.20
   8   0  -1    5.88    0.23
  -8   0   1    5.68    0.22
  -8   0   1    5.20    0.17
   8   0  -1    5.80    0.22
   8   0  -1    5.93    0.20
  -6   0   1   11.94    0.27
   6   0  -1   11.66    0.28
   6   0  -1   12.62    0.25
   6   0  -1   11.92    0.28
  -6   0   1   12.26    0.23
   6   0  -1   11.97    0.28
   6   0  -1   11.80    0.26
   4   0  -1   31.71    0.50
   4   0  -1   32.76    0.50
   4   0  -1   32.68    0.50
   4   0  -1   32.46    0.50
  -4   0   1   32.23    0.50
   2   0  -1   18.17    0.29
   2   0  -1   18.58    0.29
  -2   0   1   17.88    0.28
   2   0  -1   18.46    0.28
   0   0  -1   18.64    0.25
   0   0   1   18.09    0.24
   2   0   1   29.74    0.44
   2   0   1   29.32    0.45
   2   0   1   29.97    0.45
   4   0   1   24.79    0.44
   4   0   1   25.16    0.42
   4   0   1   25.13    0.40
   4   0   1   25.13    0.43
  -6   0  -1    8.60    0.25
   6   0   1    7.94    0.24
   6   0   1    8.48    0.25
   6   0   1    7.70    0.24
   6   0   1    7.92    0.23
   6   0   1    7.93    0.21
   8   0   1    9.57    0.29
   8   0   1   10.39    0.31
   8   0   1   10.14    0.31
  -8   0  -1    9.90    0.28
   8   0   1    9.91    0.27
   8   0   1    9.47    0.30
  -8   0  -1   10.12    0.31
  10   0   1    0.03    0.08
 -10   0  -1    0.01    0.08
  10   0   1    0.10    0.10
 -10   0  -1    0.12    0.08
  10   0   1    0.06    0.07
  10   0   1   -0.02    0.08
  10   0   1    0.17    0.09
  12   0   1   23.29    0.60
 -12   0  -1   23.05    0.54
  12   0   1   22.45    0.60
  12   0   1   22.97    0.60
  12   0   1   23.02    0.54
 -12   0  -1   23.38    0.60
  12   0   1   24.25    0.60
  14   0   1    3.53    0.27
  14   0   1    3.52    0.30
  14   0   1    3.57    0.30
 -14   0  -1    3.38    0.28
  16   0   1   13.11    0.51
  16   0   1   13.91    0.53
  17  -1  -1    1.43    0.24
  17  -1  -1    2.30    0.25
 -17   1   1    2.06    0.27
  17   1  -1    2.02    0.27
  17   1  -1    1.80    0.23
  15  -1  -1    1.82    0.23
  15  -1  -1    1.55    0.23
  15  -1  -1    1.51    0.20
 -15  -1   1    2.33    0.25
  15   1  -1    1.90    0.24
  15   1  -1    1.59    0.22
  15   1  -1    1.61    0.21
 -13  -1   1    2.84    0.25
  13  -1  -1    2.41    0.23
  13  -1  -1    2.33    0.23
  13  -1  -1    2.40    0.22
  13   1  -1    2.39    0.24
  13   1  -1    2.59    0.22
 -13   1   1    2.63    0.23
  13   1  -1    2.67    0.25
  11  -1  -1    0.49    0.12
 -11  -1   1    0.44    0.11
  11  -1  -1    0.53    0.10
  11  -1  -1    0.47    0.11
  11  -1  -1    0.43    0.12
  11   1  -1    0.33    0.11
  11   1  -1    0.43    0.10
 -11   1   1    0.41    0.11
  11   1  -1    0.66    0.12
   9  -1  -1    3.88    0.20
   9  -1  -1    3.96    0.19
  -9  -1   1    4.35    0.21
  -9  -1   1    4.12    0.16
   9  -1  -1    4.23    0.21
   9  -1  -1    4.14    0.18
   9   1  -1    3.85    0.20
  -9   1   1    4.26    0.20
   9   1  -1    4.08    0.19
   9   1  -1    4.15    0.18
   9   1  -1    4.49    0.22
  -9   1   1    4.47    0.15
   9   1  -1    4.05    0.18
   7  -1  -1   -0.04    0.06
   7  -1  -1    0.13    0.06
  -7  -1   1    0.01    0.06
   7  -1  -1    0.55    0.09
  -7  -1   1    0.37    0.06
   7  -1  -1    0.05    0.05
   7  -1  -1    0.01    0.05
  -7   1   1    0.10    0.04
   7   1  -1    0.05    0.05
   7   1  -1    0.11    0.06
   7   1  -1    0.09    0.06
  -7   1   1    0.06    0.06
   7   1  -1    0.09    0.06
   7   1  -1   -0.03    0.05
  -5  -1   1   15.16    0.26
   5  -1  -1   15.09    0.30
   5  -1  -1   15.79    0.27
   5  -1  -1   15.23    0.30
  -5  -1   1   15.49    0.31
   5  -1  -1   14.76    0.30
   5   1  -1   15.10    0.30
   5   1  -1   15.17    0.30
  -5   1   1   15.40    0.29
   5   1  -1   15.46    0.29
   5   1  -1   15.19    0.27
  -3  -1   1   20.76    0.34
   3  -1  -1   21.26    0.34
   3  -1  -1   21.70    0.34
   3  -1  -1   21.44    0.34
   3   1  -1   21.61    0.34
   3   1  -1   20.59    0.34
   3   1  -1   21.23    0.33
   3   1  -1   20.76    0.34
  -3   1   1   20.85    0.32
  -1  -1   1   75.79    1.01
   1   1  -1   77.43    1.00
  -1   1   1   79.06    1.06
   1  -1   1   17.76    0.28
  -1   1  -1   17.14    0.25
   1   1   1   17.11    0.27
   1   1   1   17.13    0.27
   1   1   1   17.59    0.28
   3  -1   1   12.84    0.24
   3  -1   1   13.31    0.26
   3  -1   1   13.00    0.23
   3  -1   1   13.51    0.25
   3  -1   1   13.17    0.25
   3   1   1   12.94    0.26
   3   1   1   13.39    0.26
   3   1   1   13.12    0.24
   3   1   1   12.96    0.22
   5  -1   1    0.53    0.07
   5  -1   1    0.59    0.07
   5  -1   1    0.56    0.07
   5  -1   1    0.52    0.07
   5  -1   1    0.60    0.08
   5   1   1    0.57    0.08
   5   1   1    0.64    0.08
   5   1   1    0.44    0.08
   5   1   1    0.45    0.06
   5   1   1    0.60    0.06
  -7  -1  -1    2.03    0.15
   7  -1   1    2.27    0.16
   7  -1   1    2.32    0.14
   7  -1   1    2.33    0.15
  -7  -1  -1    2.17    0.14
   7  -1   1    2.27    0.15
   7  -1   1    2.23    0.15
   7   1   1    2.51    0.17
   7   1   1    2.32    0.17
   7   1   1    2.43    0.15
   7   1   1    2.12    0.13
  -7   1  -1    2.37    0.15
   7   1   1    2.57    0.16
   9  -1   1    0.17    0.09
   9  -1   1    0.12    0.07
   9  -1   1    0.07    0.08
  -9  -1  -1    0.15    0.08
   9  -1   1    0.19    0.09
  -9  -1  -1    0.14    0.09
   9  -1   1    0.13    0.08
   9   1   1    0.13    0.08
   9   1   1    0.21    0.09
  -9   1  -1    0.65    0.10
   9   1   1    0.13    0.07
  -9   1  -1    0.38    0.10
   9   1   1    0.20    0.09
   9   1   1    0.17    0.09
  11  -1   1    1.55    0.16
  11  -1   1    1.50    0.18
 -11  -1  -1    1.10    0.16
  11  -1   1    1.43    0.18
  11  -1   1    1.13    0.16
  11  -1   1    1.38    0.17
 -11  -1  -1    1.32    0.15
  11   1   1    1.30    0.14
 -11   1  -1    1.52    0.15
  11   1   1    1.44    0.18
  11   1   1    1.04    0.16
  11   1   1    1.16    0.16
 -11   1  -1    1.37    0.17
  11   1   1    1.63    0.18
  13  -1   1    2.75    0.27
  13  -1   1    2.99    0.27
 -13  -1  -1    2.71    0.25
  13  -1   1    2.54    0.24
  13  -1   1    2.93    0.21
  13  -1   1    3.19    0.27
  13   1   1    2.61    0.25
  13   1   1    2.68    0.20
 -13   1  -1    2.59    0.25
  13   1   1    2.19    0.22
  13   1   1    2.43    0.26
  15  -1   1    4.20    0.32
  15  -1   1    4.29    0.31
 -15  -1  -1    3.67    0.31
  15   1   1    4.41    0.32
  15   1   1    4.53    0.31
 -15   1  -1    4.57    0.32
 -16  -2   1    0.19    0.14
  16  -2  -1    0.41    0.14
  16  -2  -1    0.47    0.16
  16   2  -1    0.09    0.11
  16   2  -1    0.40    0.16
 -16   2   1    0.85    0.19
  16   2  -1    0.26    0.13
  14  -2  -1    0.57    0.16
  14  -2  -1    0.59    0.16
  14  -2  -1    0.64    0.15
 -14  -2   1    0.53    0.16
  14   2  -1    0.52    0.15
  14   2  -1    0.49    0.16
 -14   2   1    0.45    0.14
  14   2  -1    0.58    0.13
  12  -2  -1   43.00    0.85
  12  -2  -1   44.45    0.80
  12  -2  -1   43.45    0.88
 -12  -2   1   43.53    0.87
  12  -2  -1   46.00    0.89
 -12   2   1   42.77    0.83
  12   2  -1   44.32    0.88
  12   2  -1   43.31    0.84
  12   2  -1   44.75    0.89
 -10  -2   1    6.77    0.23
  10  -2  -1    7.70    0.29
  10  -2  -1    7.46    0.25
  10  -2  -1    7.61    0.29
 -10  -2   1    7.58    0.29
  10  -2  -1    7.21    0.27
  10   2  -1    7.73    0.29
  10   2  -1    7.09    0.26
 -10   2   1    7.45    0.27
  10   2  -1    7.49    0.29
   8  -2  -1   53.58    0.82
   8  -2  -1   53.41    0.88
  -8  -2   1   53.67    0.88
   8  -2  -1   52.48    0.86
  -8  -2   1   52.05    0.80
   8  -2  -1   53.41    0.88
   8   2  -1   52.38    0.87
  -8   2   1   51.94    0.76
   8   2  -1   53.04    0.82
  -8   2   1   52.30    0.84
   8   2  -1   54.44    0.88
   8   2  -1   52.97    0.86
   6  -2  -1   13.22    0.30
   6  -2  -1   13.30    0.30
   6  -2  -1   13.97    0.27
   6  -2  -1   14.19    0.31
  -6  -2   1   13.43    0.26
   6  -2  -1   13.41    0.29
  -6  -2   1   13.13    0.31
   6   2  -1   13.89    0.30
   6   2  -1   13.31    0.29
  -6   2   1   13.53    0.28
  -6   2   1   13.19    0.23
   6   2  -1   13.71    0.28
   6   2  -1   13.25    0.30
   4  -2  -1  233.85    2.98
   4  -2  -1  224.16    2.99
   4  -2  -1  220.42    3.14
  -4  -2   1  234.65    3.06
   4  -2  -1  233.12    2.98
   4  -2  -1  234.27    3.07
  -4  -2   1  234.90    3.07
   4   2  -1  233.35    3.02
   4   2  -1  230.24    2.97
   4   2  -1  231.87    2.98
  -4   2   1  221.77    3.05
   4   2  -1  233.27    2.98
   4   2  -1  231.47    2.97
   2  -2  -1    0.19    0.04
  -2  -2   1    0.10    0.04
   2   2  -1    0.11    0.04
  -2   2   1    0.21    0.03
   2   2  -1    0.25    0.05
  -2   2   1    0.28    0.04
   2   2  -1    0.15    0.04
   0  -2   1    4.41    0.11
   0   2  -1    4.45    0.09
   2  -2   1  295.90    3.91
   2  -2   1  303.53    4.07
   2  -2   1  299.56    4.09
   2  -2   1  305.35    4.02
   2  -2   1  297.59    3.92
   2   2   1  293.26    3.94
   2   2   1  306.03    4.10
   2   2   1  308.85    3.97
   2   2   1  304.51    4.04
   2   2   1  293.06    4.12
   4  -2   1   36.32    0.56
   4  -2   1   36.34    0.58
   4  -2   1   37.66    0.58
   4  -2   1   37.33    0.57
   4   2   1   36.57    0.57
   4   2   1   36.99    0.59
   4   2   1   36.76    0.59
   4   2   1   36.67    0.54
   4   2   1   36.35    0.58
   6  -2   1   69.88    1.05
  -6  -2  -1   67.77    1.06
   6  -2   1   69.24    1.06
   6  -2   1   71.13    1.03
   6  -2   1   70.55    1.05
   6  -2   1   68.55    1.05
  -6  -2  -1   70.07    1.04
   6   2   1   71.23    1.00
   6   2   1   69.07    1.06
   6   2   1   69.97    1.06
   6   2   1   69.55    1.04
   8  -2   1    3.63    0.19
  -8  -2  -1    3.46    0.17
  -8  -2  -1    3.82    0.21
   8  -2   1    3.57    0.19
   8  -2   1    3.92    0.18
   8  -2   1    3.84    0.20
   8  -2   1    3.42    0.19
   8   2   1    3.77    0.20
   8   2   1    3.52    0.16
   8   2   1    3.68    0.20
  -8   2  -1    3.78    0.19
   8   2   1    3.59    0.18
   8   2   1    3.43    0.19
  10  -2   1   28.98    0.59
  10  -2   1   27.89    0.63
 -10  -2  -1   30.06    0.61
  10  -2   1   29.68    0.64
  10  -2   1   28.77    0.63
 -10  -2  -1   29.53    0.65
  10  -2   1   28.87    0.63
  10   2   1   29.54    0.65
  10   2   1   29.48    0.57
 -10   2  -1   28.12    0.57
  10   2   1   29.96    0.63
  10   2   1   29.51    0.64
 -10   2  -1   29.10    0.62
  12  -2   1    0.50    0.13
  12  -2   1    0.33    0.10
  12  -2   1    0.45    0.14
  12  -2   1    0.49    0.14
  12  -2   1    0.41    0.14
 -12  -2  -1    0.27    0.11
 -12  -2  -1    0.30    0.12
 -12   2  -1    0.26    0.12
  12   2   1    0.47    0.14
  12   2   1    0.47    0.14
  12   2   1    0.32    0.12
  12   2   1    0.47    0.11
 -14  -2  -1    0.31    0.15
  14  -2   1    0.23    0.12
  14  -2   1    0.11    0.13
  14  -2   1    0.18    0.13
  14  -2   1    0.10    0.12
  14   2   1    0.17    0.14
  14   2   1    0.40    0.14
 -14   2  -1    0.21    0.13
  14   2   1    0.01    0.11
  16  -2   1   13.26    0.52
  16  -2   1   13.57    0.53
  16   2   1   14.48    0.54
  16   2   1   12.59    0.50
  17  -3  -1   11.12    0.46
  17  -3  -1   12.56    0.52
  17   3  -1   11.78    0.50
  17   3  -1   11.39    0.46
 -17   3   1   11.69    0.50
 -15  -3   1    0.65    0.18
  15  -3  -1    0.76    0.16
  15  -3  -1    0.80    0.18
  15   3  -1    0.67    0.15
  15   3  -1    0.84    0.18
  15   3  -1    0.84    0.19
 -15   3   1    1.09    0.19
 -13  -3   1   38.16    0.83
  13  -3  -1   37.97    0.74
  13  -3  -1   37.57    0.81
  13  -3  -1   37.25    0.83
  13  -3  -1   38.05    0.83
 -13   3   1   37.65    0.77
  13   3  -1   38.30    0.82
  13   3  -1   36.68    0.82
  13   3  -1   36.76    0.78
 -11  -3   1    0.83    0.11
  11  -3  -1    0.90    0.13
  11  -3  -1    0.82    0.14
 -11  -3   1    0.74    0.14
  11  -3  -1    0.74    0.13
  11  -3  -1    0.81    0.12
  11   3  -1    0.92    0.13
 -11   3   1    0.84    0.13
  11   3  -1    0.68    0.13
  11   3  -1    0.77    0.13
   9  -3  -1   21.12    0.43
   9  -3  -1   22.08    0.49
  -9  -3   1   21.02    0.42
   9  -3  -1   21.04    0.48
  -9  -3   1   20.87    0.49
   9  -3  -1   21.73    0.49
   9   3  -1   20.99    0.46
   9   3  -1   21.20    0.48
  -9   3   1   20.64    0.44
   9   3  -1   21.42    0.48
   9   3  -1   21.39    0.42
   7  -3  -1   21.62    0.44
  -7  -3   1   22.80    0.46
   7  -3  -1   21.71    0.44
   7  -3  -1   22.27    0.40
   7  -3  -1   22.38    0.45
  -7  -3   1   21.76    0.40
   7   3  -1   21.94    0.44
   7   3  -1   21.77    0.43
  -7   3   1   21.45    0.41
   7   3  -1   21.49    0.44
  -7   3   1   21.45    0.34
   7   3  -1   21.96    0.40
   5  -3  -1   10.50    0.24
   5  -3  -1    9.99    0.24
   5  -3  -1   11.24    0.24
   5  -3  -1   10.05    0.24
  -5  -3   1   10.16    0.22
  -5  -3   1   10.40    0.25
   5  -3  -1   10.90    0.21
   5   3  -1   10.24    0.24
   5   3  -1   10.21    0.24
   5   3  -1   10.39    0.23
  -5   3   1   10.30    0.21
   5   3  -1   10.47    0.22
   3  -3  -1  232.19    3.12
  -3  -3   1  232.28    3.04
  -3  -3   1  233.68    3.16
   3  -3  -1  229.79    3.04
   3  -3  -1  233.72    2.99
   3   3  -1  235.20    3.11
   3   3  -1  230.44    3.04
  -3   3   1  231.22    3.18
   3   3  -1  235.16    3.10
   3   3  -1  241.21    3.13
  -3   3   1  229.14    3.05
  -1  -3   1   89.50    1.16
  -1  -3   1   87.63    1.17
   1   3  -1   88.42    1.17
   1   3  -1   89.27    1.16
   1  -3   1  283.51    3.82
   1  -3   1  292.75    3.81
  -1  -3  -1  275.16    3.87
   1  -3   1  290.49    3.79
   1   3   1  276.08    3.85
   1   3   1  296.24    3.69
   1   3   1  296.30    3.90
  -1   3  -1  288.76    3.73
   3  -3   1   25.62    0.41
   3  -3   1   25.98    0.41
   3  -3   1   25.02    0.42
   3  -3   1   24.44    0.40
  -3  -3  -1   25.37    0.42
   3  -3   1   25.54    0.41
   3   3   1   25.38    0.42
   3   3   1   25.97    0.42
   3   3   1   25.30    0.37
   3   3   1   25.17    0.40
   3   3   1   25.33    0.42
   5  -3   1    2.30    0.12
  -5  -3  -1    2.53    0.14
   5  -3   1    2.30    0.12
   5  -3   1    2.23    0.12
   5  -3   1    2.39    0.13
   5  -3   1    2.15    0.12
   5   3   1    2.25    0.13
   5   3   1    2.29    0.13
   5   3   1    2.57    0.10
   5   3   1    2.26    0.12
   5   3   1    2.22    0.12
   7  -3   1   40.66    0.71
   7  -3   1   39.35    0.69
   7  -3   1   39.88    0.69
  -7  -3  -1   38.54    0.68
   7  -3   1   38.43    0.67
   7  -3   1   40.21    0.70
  -7  -3  -1   40.27    0.72
   7   3   1   39.91    0.64
  -7   3  -1   38.88    0.68
   7   3   1   39.40    0.68
   7   3   1   39.15    0.70
   7   3   1   39.79    0.70
   7   3   1   39.78    0.71
   9  -3   1    1.15    0.13
   9  -3   1    1.25    0.14
  -9  -3  -1    1.14    0.13
   9  -3   1    1.15    0.14
   9  -3   1    1.04    0.13
   9  -3   1    1.77    0.16
  -9  -3  -1    1.01    0.13
  -9   3  -1    1.16    0.12
   9   3   1    1.03    0.13
   9   3   1    1.22    0.12
  -9   3  -1    0.90    0.12
   9   3   1    0.99    0.14
   9   3   1    1.09    0.14
  11  -3   1   58.25    1.05
  11  -3   1   59.61    1.07
  11  -3   1   58.31    1.02
  11  -3   1   58.26    1.07
 -11  -3  -1   59.19    1.09
  11  -3   1   58.77    1.06
 -11  -3  -1   58.54    1.02
 -11   3  -1   58.41    0.97
  11   3   1   59.79    0.98
  11   3   1   57.28    1.05
 -11   3  -1   57.42    1.03
  11   3   1   58.18    1.08
  11   3   1   58.97    1.08
 -13  -3  -1    4.45    0.27
  13  -3   1    4.74    0.30
  13  -3   1    4.49    0.26
  13  -3   1    4.61    0.30
  13  -3   1    4.87    0.30
 -13  -3  -1    4.37    0.31
  13  -3   1    4.61    0.30
  13   3   1    4.33    0.31
  13   3   1    4.28    0.29
 -13   3  -1    4.43    0.28
  13   3   1    4.30    0.28
  15  -3   1    4.65    0.32
  15  -3   1    4.74    0.28
  15  -3   1    4.97    0.34
 -15  -3  -1    4.88    0.39
  15   3   1    4.94    0.34
  15   3   1    5.26    0.33
  16  -4  -1    0.22    0.13
 -16  -4   1    0.20    0.17
  16  -4  -1    0.29    0.15
  16   4  -1    0.29    0.14
 -16   4   1    0.41    0.17
  16   4  -1    0.26    0.15
  16   4  -1    0.08    0.11
  14  -4  -1    0.78    0.16
  14  -4  -1    0.70    0.17
 -14  -4   1    0.70    0.17
 -14   4   1    0.74    0.16
  14   4  -1    0.70    0.14
  14   4  -1    0.64    0.16
  14   4  -1    0.56    0.15
  12  -4  -1   21.08    0.50
  12  -4  -1   21.00    0.56
  12  -4  -1   22.02    0.57
 -12  -4   1   20.18    0.56
  12  -4  -1   20.12    0.54
 -12   4   1   20.83    0.50
  12   4  -1   20.66    0.55
  12   4  -1   20.32    0.51
  12   4  -1   20.14    0.55
  10  -4  -1    4.09    0.23
 -10  -4   1    3.96    0.23
 -10  -4   1    4.10    0.19
  10  -4  -1    3.76    0.23
  10  -4  -1    4.18    0.19
  10  -4  -1    3.95    0.22
  10   4  -1    4.23    0.22
  10   4  -1    4.11    0.18
 -10   4   1    3.91    0.20
  10   4  -1    3.83    0.20
  10   4  -1    4.14    0.23
   8  -4  -1    0.06    0.07
   8  -4  -1    0.07    0.06
  -8  -4   1   -0.04    0.06
   8  -4  -1    0.12    0.08
  -8  -4   1    0.02    0.08
   8  -4  -1    0.12    0.07
  -8   4   1    0.10    0.07
   8   4  -1    0.10    0.08
   8   4  -1    0.15    0.07
   8   4  -1    0.08    0.06
   8   4  -1    0.30    0.09
  -6  -4   1    2.13    0.14
   6  -4  -1    2.05    0.13
   6  -4  -1    2.00    0.10
   6  -4  -1    2.08    0.13
  -6  -4   1    2.31    0.12
   6   4  -1    2.12    0.12
   6   4  -1    2.15    0.11
  -6   4   1    2.37    0.11
   6   4  -1    2.05    0.13
   6   4  -1    1.98    0.12
   6   4  -1    1.92    0.12
   4  -4  -1    4.41    0.14
   4  -4  -1    4.20    0.13
   4  -4  -1    4.17    0.11
  -4  -4   1    4.23    0.13
   4  -4  -1    4.21    0.14
  -4   4   1    4.16    0.10
   4   4  -1    4.19    0.13
  -4   4   1    4.10    0.13
   4   4  -1    3.96    0.13
   4   4  -1    4.22    0.13
   2  -4  -1    7.56    0.17
   2  -4  -1    7.69    0.16
  -2  -4   1    7.34    0.16
  -2  -4   1    7.32    0.17
   2  -4  -1    7.53    0.15
  -2   4   1    7.52    0.12
  -2   4   1    7.62    0.16
   0  -4   1    0.84    0.06
   0  -4  -1    0.88    0.06
   0  -4   1    0.86    0.06
   0   4   1    1.02    0.05
   0   4  -1    0.87    0.06
   0   4   1    0.90    0.07
   0   4  -1    0.67    0.05
   2  -4   1    2.60    0.09
   2  -4   1    2.77    0.09
   2  -4   1    2.64    0.10
   2  -4   1    3.01    0.09
   2  -4   1    2.66    0.10
   2   4   1    2.77    0.10
   2   4   1    2.85    0.10
   2   4   1    2.77    0.09
   2   4   1    2.70    0.07
  -2   4  -1    2.62    0.09
   2   4   1    2.71    0.10
   4  -4   1    0.14    0.05
   4  -4   1    0.15    0.05
  -4  -4  -1    0.11    0.05
   4  -4   1    0.14    0.04
  -4  -4  -1    0.29    0.06
   4  -4   1    0.30    0.05
   4   4   1    0.24    0.04
   4   4   1    0.15    0.03
   4   4   1    0.12    0.05
   4   4   1    0.17    0.05
   4   4   1    0.18    0.05
   6  -4   1    0.11    0.06
  -6  -4  -1    0.10    0.07
   6  -4   1    0.05    0.06
   6  -4   1    0.17    0.07
  -6  -4  -1    0.04    0.07
   6  -4   1    0.10    0.06
   6  -4   1    0.07    0.06
   6   4   1    0.46    0.07
   6   4   1    0.01    0.06
   6   4   1    0.11    0.07
   6   4   1    0.10    0.06
   8  -4   1    0.64    0.10
  -8  -4  -1    0.59    0.11
   8  -4   1    0.51    0.10
  -8  -4  -1    0.48    0.10
   8  -4   1    0.42    0.09
   8  -4   1    0.63    0.11
   8  -4   1    0.60    0.10
   8   4   1    0.58    0.11
   8   4   1    0.74    0.09
   8   4   1    0.54    0.10
  -8   4  -1    0.49    0.09
   8   4   1    0.54    0.10
  10  -4   1   21.35    0.50
  10  -4   1   21.25    0.53
 -10  -4  -1   21.01    0.54
  10  -4   1   20.68    0.51
  10  -4   1   21.99    0.53
 -10  -4  -1   21.58    0.50
  10  -4   1   21.43    0.52
 -10   4  -1   20.65    0.49
  10   4   1   20.19    0.45
  10   4   1   20.66    0.53
 -10   4  -1   21.77    0.46
  10   4   1   21.19    0.53
  10   4   1   20.84    0.51
  12  -4   1    7.87    0.35
 -12  -4  -1    7.21    0.35
  12  -4   1    7.57    0.35
 -12  -4  -1    7.57    0.32
  12  -4   1    6.94    0.30
  12  -4   1    7.05    0.33
  12  -4   1    8.00    0.35
  12   4   1    7.83    0.35
  12   4   1    7.51    0.36
  12   4   1    7.79    0.34
 -12   4  -1    6.61    0.31
  14  -4   1   -0.11    0.12
  14  -4   1    0.04    0.12
  14  -4   1   -0.02    0.12
  14  -4   1   -0.04    0.09
  14  -4   1    0.01    0.12
 -14  -4  -1    0.02    0.13
  14   4   1   -0.02    0.10
  14   4   1    0.29    0.14
  16  -4   1    2.76    0.29
  16  -4   1    2.37    0.27
  16   4   1    2.41    0.27
  16   4   1    2.94    0.30
  17  -5  -1   49.47    1.06
  17  -5  -1   50.07    1.12
 -17   5   1   48.55    1.10
  17   5  -1   49.05    1.10
  17   5  -1   49.03    1.09
 -15  -5   1    7.45    0.39
  15  -5  -1    7.48    0.37
  15  -5  -1    7.64    0.39
  15   5  -1    7.89    0.35
  15   5  -1    8.27    0.40
 -15   5   1    7.53    0.39
  15   5  -1    8.41    0.40
  13  -5  -1   97.50    1.63
  13  -5  -1   98.08    1.55
 -13  -5   1   98.78    1.67
  13  -5  -1  101.65    1.67
  13  -5  -1  101.05    1.65
  13   5  -1  100.31    1.64
  13   5  -1   97.57    1.58
 -13   5   1  101.53    1.66
  13   5  -1   99.96    1.66
 -11  -5   1    1.63    0.19
  11  -5  -1    1.63    0.18
  11  -5  -1    2.15    0.17
 -11  -5   1    1.65    0.15
  11  -5  -1    1.93    0.20
  11  -5  -1    1.73    0.18
  11   5  -1    1.75    0.18
 -11   5   1    2.05    0.17
  11   5  -1    1.67    0.16
  11   5  -1    2.17    0.19
   9  -5  -1   76.93    1.15
  -9  -5   1   76.10    1.23
   9  -5  -1   77.61    1.21
  -9  -5   1   74.13    1.14
   9  -5  -1   75.88    1.20
   9  -5  -1   77.35    1.22
  -9   5   1   74.21    1.14
   9   5  -1   75.01    1.21
   9   5  -1   77.19    1.20
   9   5  -1   75.41    1.12
   9   5  -1   77.34    1.18
   7  -5  -1  411.34    5.44
   7  -5  -1  424.81    5.43
   7  -5  -1  415.68    5.38
  -7  -5   1  421.47    5.50
   7  -5  -1  431.91    5.45
  -7  -5   1  419.65    5.63
   7   5  -1  422.70    5.50
   7   5  -1  429.27    5.41
  -7   5   1  418.18    5.30
   7   5  -1  423.93    5.42
   7   5  -1  425.20    5.44
  -7   5   1  402.39    5.36
   7   5  -1  412.37    5.42
   5  -5  -1   25.02    0.41
  -5  -5   1   24.00    0.42
   5  -5  -1   25.01    0.44
  -5  -5   1   24.95    0.46
  -5   5   1   24.61    0.38
   5   5  -1   24.66    0.45
   5   5  -1   24.86    0.44
   5   5  -1   24.47    0.42
   5   5  -1   24.78    0.41
  -5   5   1   24.38    0.44
   5   5  -1   24.13    0.43
   3  -5  -1  381.47    5.15
  -3  -5   1  405.96    5.47
   3  -5  -1  386.53    5.12
   3  -5  -1  390.13    5.15
  -3  -5   1  410.39    5.24
   3   5  -1  390.46    5.10
   3   5  -1  397.54    5.14
   3   5  -1  389.12    5.19
  -3   5   1  391.13    5.25
  -1  -5   1   63.81    0.87
  -1  -5   1   64.30    0.87
   1   5  -1   63.19    0.87
   1   5  -1   63.97    0.87
  -1   5   1   62.19    0.85
  -1  -5  -1  594.31    8.50
   1  -5   1  668.06    8.58
   1  -5   1  653.30    8.31
   1  -5   1  665.56    8.45
   1  -5   1  649.78    8.40
   1  -5   1  665.26    8.53
   1   5   1  664.95    8.32
  -1   5  -1  667.85    8.44
   1   5   1  564.67    8.34
   1   5   1  661.12    8.52
   1   5   1  661.69    8.44
  -3  -5  -1  256.97    3.36
   3  -5   1  260.39    3.44
   3  -5   1  261.70    3.46
   3  -5   1  265.64    3.33
  -3  -5  -1  255.63    3.57
   3  -5   1  258.48    3.42
   3  -5   1  258.19    3.45
   3   5   1  253.13    3.44
   3   5   1  257.16    3.45
   3   5   1  258.78    3.37
   3   5   1  259.74    3.47
   3   5   1  257.43    3.43
  -3   5  -1  267.59    3.33
   5  -5   1  208.51    2.68
   5  -5   1  203.86    2.68
   5  -5   1  201.73    2.70
   5  -5   1  198.56    2.69
   5  -5   1  202.39    2.69
  -5  -5  -1  201.57    2.70
   5   5   1  202.49    2.70
   5   5   1  201.42    2.63
   5   5   1  203.56    2.70
   5   5   1  197.10    2.68
   5   5   1  207.91    2.62
   7  -5   1   26.44    0.53
   7  -5   1   25.74    0.52
   7  -5   1   26.20    0.51
  -7  -5  -1   26.19    0.52
   7  -5   1   25.52    0.51
  -7  -5  -1   26.32    0.55
   7  -5   1   26.76    0.52
   7   5   1   25.73    0.53
   7   5   1   25.39    0.52
   7   5   1   26.58    0.52
   7   5   1   25.48    0.45
  -9  -5  -1    2.79    0.19
   9  -5   1    2.62    0.18
  -9  -5  -1    2.91    0.21
   9  -5   1    3.12    0.20
   9  -5   1    2.95    0.20
   9  -5   1    3.09    0.20
   9  -5   1    3.14    0.19
   9   5   1    3.01    0.20
   9   5   1    2.93    0.15
   9   5   1    2.92    0.21
  -9   5  -1    2.85    0.17
   9   5   1    2.82    0.18
  11  -5   1  253.44    3.55
  11  -5   1  253.30    3.51
 -11  -5  -1  253.89    3.58
  11  -5   1  250.47    3.52
  11  -5   1  254.26    3.54
  11  -5   1  253.73    3.55
 -11  -5  -1  260.88    3.52
  11   5   1  257.64    3.58
  11   5   1  256.00    3.57
  11   5   1  253.94    3.54
 -11   5  -1  252.26    3.49
  13  -5   1    0.07    0.10
  13  -5   1    0.29    0.14
  13  -5   1    0.11    0.12
  13  -5   1    0.27    0.13
  13  -5   1    0.07    0.11
 -13  -5  -1    0.32    0.13
 -13  -5  -1    0.16    0.13
  13   5   1    0.18    0.12
  13   5   1    0.11    0.13
  13   5   1    0.17    0.11
  15  -5   1   30.03    0.76
  15  -5   1   30.94    0.79
  15  -5   1   29.24    0.78
  15  -5   1   30.58    0.74
  15   5   1   30.09    0.78
  15   5   1   30.75    0.80
  16  -6  -1   20.71    0.63
  16  -6  -1   20.49    0.65
 -16   6   1   20.04    0.64
  16   6  -1   19.96    0.63
  16   6  -1   20.61    0.65
  14  -6  -1   83.08    1.49
  14  -6  -1   81.70    1.46
 -14  -6   1   82.58    1.49
  14   6  -1   83.93    1.46
 -14   6   1   83.08    1.48
  14   6  -1   80.47    1.39
  14   6  -1   86.39    1.51
  12  -6  -1    2.74    0.20
 -12  -6   1    2.19    0.23
  12  -6  -1    2.96    0.25
 -12  -6   1    2.50    0.20
  12  -6  -1    2.27    0.22
  12   6  -1    2.66    0.20
  12   6  -1    2.67    0.23
 -12   6   1    3.09    0.24
  12   6  -1    3.07    0.24
  10  -6  -1  153.45    2.21
  10  -6  -1  152.65    2.22
  10  -6  -1  154.47    2.20
 -10  -6   1  152.29    2.24
  10  -6  -1  149.63    2.13
 -10  -6   1  149.63    2.13
  10   6  -1  153.77    2.16
 -10   6   1  149.78    2.11
 -10   6   1  149.26    2.20
  10   6  -1  153.41    2.19
  10   6  -1  153.70    2.08
  10   6  -1  150.34    2.21
   8  -6  -1   24.38    0.51
   8  -6  -1   24.88    0.47
  -8  -6   1   23.61    0.47
   8  -6  -1   24.34    0.51
  -8  -6   1   24.53    0.53
   8  -6  -1   23.52    0.50
   8   6  -1   24.49    0.44
  -8   6   1   23.84    0.50
   8   6  -1   23.91    0.51
   8   6  -1   23.66    0.48
  -8   6   1   24.26    0.44
   8   6  -1   23.84    0.48
   8   6  -1   24.16    0.50
   6  -6  -1  929.15   12.23
  -6  -6   1 1000.00   12.77
  -6  -6   1  967.75   12.33
   6  -6  -1  967.20   12.50
   6  -6  -1  926.60   12.43
   6   6  -1  962.20   12.41
   6   6  -1  941.71   12.21
  -6   6   1  871.14   12.09
   6   6  -1  960.87   12.21
   6   6  -1  875.82   12.47
  -6   6   1  952.74   12.60
   6   6  -1  942.20   12.31
   4  -6  -1   54.78    0.78
   4  -6  -1   54.15    0.81
   4  -6  -1   54.59    0.81
  -4  -6   1   54.65    0.82
  -4  -6   1   54.10    0.80
   4   6  -1   56.92    0.78
  -4   6   1   54.58    0.72
  -4   6   1   54.03    0.81
   4   6  -1   53.80    0.82
   4   6  -1   55.68    0.81
   4   6  -1   55.73    0.79
  -2  -6   1   85.79    1.17
   2  -6  -1   87.19    1.16
   2  -6  -1   85.95    1.15
   2   6  -1   84.89    1.17
   2   6  -1   86.22    1.16
  -2   6   1   86.00    1.17
   0  -6   1  342.82    4.34
   0  -6   1  337.54    4.53
   0  -6  -1  307.45    4.45
   0  -6   1  345.85    4.58
   0   6   1  337.54    4.41
   0   6  -1  332.64    4.39
   0   6   1  341.52    4.47
   0   6  -1  329.02    4.31
   2  -6   1  432.65    5.77
  -2  -6  -1  423.67    5.83
   2  -6   1  437.37    5.61
  -2  -6  -1  404.10    5.67
   2  -6   1  437.86    5.74
   2  -6   1  435.35    5.55
   2  -6   1  434.60    5.81
   2   6   1  433.87    5.80
   2   6   1  437.85    5.76
   2   6   1  396.85    5.59
   2   6   1  433.53    5.59
  -2   6  -1  443.53    5.66
  -4  -6  -1  627.95    8.14
  -4  -6  -1  623.35    8.33
   4  -6   1  615.41    8.07
   4  -6   1  613.80    8.03
   4  -6   1  640.37    8.01
   4  -6   1  597.86    8.04
   4  -6   1  610.81    8.16
   4   6   1  605.83    7.97
   4   6   1  603.13    8.05
   4   6   1  598.94    7.96
   4   6   1  606.63    8.15
   4   6   1  605.41    8.34
   4   6   1  620.52    7.86
   6  -6   1  156.36    2.14
   6  -6   1  160.02    2.15
   6  -6   1  160.51    2.17
  -6  -6  -1  159.04    2.18
   6  -6   1  152.03    2.16
   6  -6   1  156.69    2.18
  -6  -6  -1  159.84    2.20
   6   6   1  158.22    2.08
   6   6   1  154.91    2.15
   6   6   1  158.06    2.18
   6   6   1  157.64    2.17
   8  -6   1  263.32    3.55
   8  -6   1  266.59    3.54
   8  -6   1  263.85    3.55
   8  -6   1  261.88    3.57
  -8  -6  -1  270.84    3.61
   8  -6   1  261.76    3.57
  -8  -6  -1  261.71    3.56
   8   6   1  260.88    3.55
  -8   6  -1  260.71    3.51
   8   6   1  265.18    3.58
   8   6   1  270.73    3.59
   8   6   1  268.76    3.46
  10  -6   1    8.81    0.32
  10  -6   1    9.23    0.34
  10  -6   1    8.40    0.32
 -10  -6  -1    9.01    0.33
  10  -6   1    9.34    0.32
  10  -6   1    8.91    0.33
 -10  -6  -1    8.95    0.35
  10   6   1    9.12    0.34
  10   6   1    9.36    0.27
  10   6   1    9.13    0.34
  10   6   1    8.95    0.32
 -10   6  -1    8.96    0.30
  12  -6   1   72.30    1.28
 -12  -6  -1   71.62    1.31
  12  -6   1   70.30    1.24
  12  -6   1   71.05    1.26
  12  -6   1   70.59    1.25
  12  -6   1   71.65    1.27
 -12  -6  -1   73.55    1.26
  12   6   1   73.42    1.28
  12   6   1   74.80    1.32
  12   6   1   69.25    1.27
 -12   6  -1   69.21    1.21
  14  -6   1   20.92    0.59
 -14  -6  -1   22.98    0.76
 -14  -6  -1   20.58    0.65
  14  -6   1   21.49    0.62
  14  -6   1   21.76    0.62
  14  -6   1   21.95    0.64
  14   6   1   21.50    0.62
  14   6   1   20.79    0.63
  16  -6   1    5.89    0.34
  16  -6   1    5.27    0.36
  16  -6   1    4.86    0.36
  16   6   1    5.76    0.35
 -16   6  -1    5.82    0.35
  16   6   1    5.83    0.37
  17  -7  -1    7.27    0.39
  17  -7  -1    7.95    0.43
  17   7  -1    7.92    0.43
 -17   7   1    7.61    0.42
  17   7  -1    8.12    0.43
  15  -7  -1    2.65    0.28
 -15  -7   1    2.72    0.29
  15  -7  -1    2.33    0.26
  15   7  -1    2.38    0.26
  15   7  -1    2.30    0.27
  15   7  -1    2.48    0.24
 -15   7   1    2.67    0.27
  13  -7  -1    3.74    0.27
  13  -7  -1    3.44    0.24
  13  -7  -1    3.71    0.28
 -13  -7   1    4.04    0.30
 -13   7   1    3.88    0.28
  13   7  -1    3.90    0.27
  13   7  -1    3.47    0.27
  13   7  -1    3.85    0.24
  11  -7  -1   35.00    0.68
 -11  -7   1   34.22    0.76
  11  -7  -1   35.84    0.75
  11  -7  -1   34.96    0.74
 -11  -7   1   34.67    0.68
  11   7  -1   34.41    0.69
 -11   7   1   34.53    0.74
  11   7  -1   36.21    0.76
  11   7  -1   35.02    0.72
   9  -7  -1    0.14    0.09
   9  -7  -1    0.28    0.09
  -9  -7   1    0.24    0.09
   9  -7  -1    0.20    0.07
   9   7  -1    0.35    0.09
   9   7  -1    0.17    0.07
  -9   7   1    0.22    0.07
  -9   7   1    0.17    0.09
   9   7  -1    0.60    0.11
   9   7  -1    0.19    0.06
  -7  -7   1   58.39    0.91
   7  -7  -1   59.72    0.95
   7  -7  -1   59.39    0.90
  -7  -7   1   58.30    0.96
   7  -7  -1   59.23    0.95
   7   7  -1   58.53    0.91
  -7   7   1   58.22    0.84
  -7   7   1   58.22    0.93
   7   7  -1   59.04    0.92
   7   7  -1   57.80    0.92
   7   7  -1   60.58    0.95
   7   7  -1   58.48    0.87
   5  -7  -1   58.17    0.88
  -5  -7   1   57.78    0.90
   5  -7  -1   56.66    0.84
  -5  -7   1   57.41    0.87
   5   7  -1   57.01    0.87
  -5   7   1   57.38    0.77
   5   7  -1   58.03    0.88
   5   7  -1   58.68    0.84
   5   7  -1   57.41    0.84
  -5   7   1   58.10    0.87
   3  -7  -1   20.07    0.36
  -3  -7   1   19.77    0.36
   3  -7  -1   19.86    0.35
  -3   7   1   19.77    0.35
   3   7  -1   19.88    0.35
   3   7  -1   20.37    0.31
  -1  -7   1  238.93    3.13
   1  -7  -1  229.07    3.01
  -1  -7   1  238.84    3.14
   1  -7  -1  219.46    2.97
   1  -7  -1  224.22    2.96
  -1   7   1  236.58    3.07
   1   7  -1  231.62    3.00
  -1   7   1  237.20    3.03
   1   7  -1  235.68    3.00
   1  -7   1   59.00    0.80
  -1  -7  -1   59.65    0.85
   1  -7   1   58.60    0.82
   1  -7   1   60.58    0.85
   1  -7   1   59.22    0.85
  -1  -7  -1   59.81    0.83
   1   7   1   59.59    0.81
   1   7   1   59.89    0.85
   1   7   1   59.04    0.81
   1   7   1   59.35    0.83
  -1   7  -1   58.75    0.84
   3  -7   1    0.08    0.04
   3  -7   1    0.26    0.04
   3  -7   1    0.18    0.05
  -3  -7  -1    0.19    0.06
   3  -7   1    0.36    0.06
   3  -7   1    0.11    0.04
  -3  -7  -1    0.21    0.06
   3   7   1    0.29    0.06
  -3   7  -1    0.18    0.05
   3   7   1    0.16    0.04
   3   7   1    0.22    0.04
  -3   7  -1    0.15    0.04
   3   7   1    0.13    0.04
   5  -7   1   13.02    0.31
   5  -7   1   13.46    0.32
   5  -7   1   13.70    0.29
  -5  -7  -1   14.08    0.34
  -5  -7  -1   13.02    0.32
   5  -7   1   13.10    0.29
   5  -7   1   12.45    0.31
   5   7   1   12.99    0.31
   5   7   1   12.88    0.30
   5   7   1   13.44    0.31
   5   7   1   13.39    0.25
   5   7   1   13.47    0.27
   7  -7   1   19.51    0.44
   7  -7   1   19.61    0.42
   7  -7   1   18.93    0.44
   7  -7   1   20.42    0.43
  -7  -7  -1   18.93    0.45
   7  -7   1   19.59    0.44
  -7  -7  -1   19.31    0.46
   7   7   1   19.72    0.43
   7   7   1   19.60    0.44
   7   7   1   19.37    0.36
   7   7   1   19.72    0.45
   9  -7   1   25.15    0.57
  -9  -7  -1   24.99    0.56
  -9  -7  -1   25.11    0.59
   9  -7   1   25.21    0.57
   9  -7   1   24.31    0.55
   9  -7   1   24.65    0.54
   9  -7   1   25.58    0.54
   9   7   1   24.72    0.48
   9   7   1   24.99    0.56
   9   7   1   24.87    0.57
   9   7   1   25.47    0.57
  -9   7  -1   24.89    0.51
  11  -7   1   54.63    1.03
  11  -7   1   54.23    1.01
  11  -7   1   55.40    1.03
  11  -7   1   54.88    1.00
 -11  -7  -1   55.96    1.02
 -11  -7  -1   55.34    1.07
  11  -7   1   55.86    1.02
 -11   7  -1   53.72    0.96
  11   7   1   56.52    1.03
  11   7   1   56.49    1.05
  11   7   1   55.32    1.04
  13  -7   1   13.58    0.48
  13  -7   1   13.99    0.47
  13  -7   1   13.49    0.48
 -13  -7  -1   12.74    0.46
 -13  -7  -1   14.33    0.52
  13  -7   1   14.41    0.48
  13  -7   1   13.61    0.46
  13   7   1   13.84    0.50
  13   7   1   13.99    0.49
  13   7   1   14.19    0.48
  15  -7   1    0.18    0.15
  15  -7   1    0.53    0.17
  15  -7   1    0.34    0.14
  15  -7   1    0.24    0.14
  15   7   1    0.47    0.15
 -15   7  -1    0.38    0.15
  15   7   1    0.61    0.17
  16  -8  -1   -0.05    0.13
  16  -8  -1    0.02    0.11
  16   8  -1   -0.05    0.13
 -16   8   1    0.03    0.14
  16   8  -1   -0.05    0.12
  14  -8  -1    0.51    0.15
  14  -8  -1    0.63    0.16
 -14  -8   1    0.49    0.16
  14   8  -1    0.56    0.13
  14   8  -1    0.74    0.17
 -14   8   1    0.41    0.15
  14   8  -1    0.55    0.15
  12  -8  -1    7.63    0.34
  12  -8  -1    7.66    0.30
 -12  -8   1    7.96    0.37
  12  -8  -1    7.63    0.35
 -12  -8   1    7.63    0.31
  12   8  -1    8.00    0.35
  12   8  -1    7.79    0.31
  12   8  -1    7.06    0.32
 -12   8   1    7.82    0.34
  10  -8  -1    0.27    0.10
 -10  -8   1    0.12    0.09
  10  -8  -1    0.14    0.09
  10  -8  -1    0.02    0.07
 -10  -8   1    0.29    0.12
  10   8  -1    0.03    0.08
 -10   8   1    0.11    0.09
  10   8  -1    0.12    0.09
  10   8  -1    0.05    0.07
   8  -8  -1    9.81    0.31
  -8  -8   1    9.31    0.32
   8  -8  -1    9.64    0.27
  -8  -8   1    9.72    0.29
   8  -8  -1    9.54    0.30
   8   8  -1    9.56    0.29
   8   8  -1    9.78    0.24
   8   8  -1    9.81    0.28
   8   8  -1    9.53    0.28
  -8   8   1    9.67    0.30
  -8   8   1    9.60    0.23
   8   8  -1    9.52    0.31
  -6  -8   1   35.54    0.64
  -6  -8   1   33.11    0.59
   6  -8  -1   34.02    0.57
   6  -8  -1   34.70    0.61
   6   8  -1   33.97    0.55
   6   8  -1   34.09    0.61
  -6   8   1   33.48    0.59
   6   8  -1   34.09    0.57
  -6   8   1   34.49    0.49
   6   8  -1   33.44    0.59
  -4  -8   1    0.28    0.07
  -4  -8   1    0.20    0.06
   4  -8  -1    0.32    0.06
   4  -8  -1    0.28    0.06
   4  -8  -1    0.35    0.06
   4  -8  -1    0.39    0.04
  -4   8   1    0.37    0.06
   4   8  -1    0.29    0.05
   4   8  -1    0.34    0.07
   4   8  -1    0.28    0.06
   2  -8  -1    1.37    0.07
  -2  -8   1    1.18    0.09
   2  -8  -1    1.41    0.08
  -2  -8   1    1.42    0.09
   2   8  -1    1.42    0.10
  -2   8   1    1.35    0.09
  -2   8   1    1.29    0.08
   2   8  -1    1.40    0.09
   0  -8  -1    5.58    0.13
   0  -8   1    5.20    0.12
   0  -8  -1    5.52    0.15
   0  -8  -1    5.39    0.12
   0  -8   1    5.09    0.14
   0   8   1    5.54    0.14
   0   8   1    5.52    0.16
   0   8  -1    5.62    0.16
   2  -8   1    0.03    0.03
  -2  -8  -1    0.12    0.05
   2  -8   1    0.05    0.04
   2  -8   1    0.06    0.04
   2  -8   1    0.08    0.03
   2  -8   1    0.09    0.04
   2   8   1    0.06    0.05
  -2   8  -1    0.02    0.03
   2   8   1    0.08    0.03
   2   8   1    0.03    0.04
  -2   8  -1   -0.02    0.04
   2   8   1    0.07    0.04
  -4  -8  -1   11.79    0.29
   4  -8   1   12.27    0.26
   4  -8   1   11.39    0.28
   4  -8   1   11.30    0.24
   4  -8   1   11.68    0.28
  -4  -8  -1   11.69    0.29
  -4   8  -1   12.15    0.24
   4   8   1   11.77    0.28
   4   8   1   11.43    0.28
  -4   8  -1   11.53    0.27
   4   8   1   12.02    0.28
   4   8   1   11.79    0.27
   4   8   1   11.69    0.24
   4   8   1   11.86    0.22
   6  -8   1    7.51    0.25
   6  -8   1    7.72    0.23
   6  -8   1    7.21    0.24
  -6  -8  -1    7.55    0.27
  -6  -8  -1    7.04    0.26
   6  -8   1    7.34    0.23
   6  -8   1    7.41    0.25
   6   8   1    7.39    0.21
   6   8   1    7.34    0.24
   6   8   1    7.37    0.24
   6   8   1    7.58    0.19
   6   8   1    7.36    0.25
   8  -8   1    1.84    0.15
   8  -8   1    2.01    0.17
   8  -8   1    2.30    0.18
  -8  -8  -1    1.94    0.18
  -8  -8  -1    2.29    0.19
   8  -8   1    1.66    0.15
   8  -8   1    1.85    0.15
   8   8   1    2.37    0.18
  -8   8  -1    2.04    0.14
   8   8   1    1.86    0.16
   8   8   1    1.88    0.16
   8   8   1    2.07    0.12
  10  -8   1   10.63    0.36
 -10  -8  -1   11.12    0.40
  10  -8   1   10.96    0.38
  10  -8   1   10.09    0.34
  10  -8   1   11.16    0.37
 -10  -8  -1   11.27    0.38
  10  -8   1   10.80    0.37
  10   8   1   11.09    0.38
 -10   8  -1   11.08    0.33
  10   8   1   10.73    0.37
  10   8   1   11.07    0.38
  12  -8   1    1.59    0.21
 -12  -8  -1    1.44    0.20
  12  -8   1    1.51    0.20
  12  -8   1    1.37    0.18
  12  -8   1    1.31    0.18
  12  -8   1    1.23    0.18
 -12  -8  -1    1.17    0.19
  12   8   1    1.29    0.19
  12   8   1    1.30    0.19
  12   8   1    1.58    0.20
 -14  -8  -1   -0.16    0.13
  14  -8   1   -0.12    0.11
  14  -8   1    0.09    0.12
  14  -8   1    0.06    0.13
  14  -8   1    0.01    0.12
 -14  -8  -1    0.07    0.13
 -14   8  -1    0.13    0.11
  14   8   1    0.30    0.13
  14   8   1    0.14    0.12
  16  -8   1    0.21    0.16
  16  -8   1    0.10    0.15
  16  -8   1   -0.06    0.11
  16   8   1    0.25    0.14
 -16   8  -1    0.42    0.16
  16   8   1    0.11    0.14
  17  -9  -1    0.44    0.19
  17  -9  -1    1.02    0.21
  17   9  -1    1.13    0.22
 -15  -9   1    8.36    0.44
  15  -9  -1    8.46    0.40
  15  -9  -1    9.73    0.45
  15   9  -1    8.64    0.41
  15   9  -1    9.21    0.44
 -15   9   1    8.61    0.41
 -13  -9   1    1.98    0.24
  13  -9  -1    2.34    0.21
  13  -9  -1    2.08    0.23
 -13  -9   1    2.19    0.21
  13  -9  -1    2.18    0.24
  13   9  -1    2.35    0.21
  13   9  -1    2.57    0.24
 -13   9   1    2.19    0.23
  13   9  -1    2.15    0.23
  11  -9  -1   36.18    0.77
  11  -9  -1   35.06    0.69
 -11  -9   1   34.35    0.78
 -11  -9   1   34.22    0.71
  11  -9  -1   36.71    0.78
 -11   9   1   35.05    0.74
  11   9  -1   35.06    0.72
  11   9  -1   35.30    0.76
  11   9  -1   34.90    0.70
   9  -9  -1    0.06    0.06
   9  -9  -1    0.02    0.08
   9  -9  -1    0.05    0.08
  -9  -9   1   -0.07    0.08
  -9  -9   1    0.05    0.10
   9   9  -1    0.07    0.09
  -9   9   1    0.13    0.09
   9   9  -1    0.04    0.07
   9   9  -1    0.04    0.07
   9   9  -1    0.06    0.07
   7  -9  -1    1.56    0.13
  -7  -9   1    1.34    0.15
  -7  -9   1    1.80    0.15
   7  -9  -1    1.81    0.16
   7  -9  -1    1.59    0.14
   7   9  -1    1.53    0.11
   7   9  -1    1.44    0.13
  -7   9   1    1.47    0.09
   7   9  -1    1.64    0.15
   7   9  -1    1.68    0.13
   7   9  -1    1.69    0.14
  -7   9   1    1.63    0.14
   5  -9  -1   51.89    0.82
   5  -9  -1   51.52    0.79
   5  -9  -1   52.36    0.82
  -5  -9   1   51.67    0.84
  -5  -9   1   52.19    0.82
   5   9  -1   51.86    0.77
   5   9  -1   51.78    0.83
   5   9  -1   52.09    0.77
   5   9  -1   51.12    0.81
  -5   9   1   51.46    0.81
   3  -9  -1   48.32    0.74
  -3  -9   1   48.62    0.75
   3  -9  -1   48.09    0.67
   3  -9  -1   46.35    0.72
  -3  -9   1   48.88    0.75
   3   9  -1   48.14    0.72
  -3   9   1   48.23    0.73
  -3   9   1   48.28    0.73
   3   9  -1   47.72    0.74
   3   9  -1   48.67    0.67
   1  -9  -1  254.05    3.21
   1  -9  -1  250.94    3.26
  -1  -9   1  254.52    3.24
  -1  -9   1  251.05    3.35
   1  -9  -1  244.73    3.19
   1   9  -1  254.04    3.18
   1   9  -1  246.13    3.24
  -1   9   1  245.78    3.29
  -1   9   1  247.55    3.23
   1   9  -1  246.72    3.24
  -1  -9  -1   17.83    0.34
   1  -9   1   17.79    0.28
   1  -9   1   17.68    0.34
   1  -9   1   18.05    0.31
   1  -9   1   18.52    0.35
  -1  -9  -1   17.93    0.32
   1  -9   1   17.80    0.33
   1   9   1   18.02    0.32
   1   9   1   17.82    0.34
  -1   9  -1   17.74    0.34
   1   9   1   18.15    0.29
   1   9   1   17.85    0.32
   3  -9   1    6.26    0.15
  -3  -9  -1    6.19    0.19
   3  -9   1    6.18    0.19
  -3  -9  -1    5.85    0.20
   3  -9   1    6.22    0.15
   3  -9   1    5.79    0.19
   3  -9   1    6.22    0.20
  -3   9  -1    6.26    0.15
   3   9   1    6.21    0.18
   3   9   1    6.36    0.18
  -3   9  -1    6.24    0.19
   3   9   1    6.59    0.20
   3   9   1    6.41    0.17
  -5  -9  -1   17.14    0.40
   5  -9   1   17.20    0.35
   5  -9   1   17.64    0.39
   5  -9   1   17.57    0.39
   5  -9   1   17.90    0.40
  -5  -9  -1   17.84    0.41
   5  -9   1   17.86    0.35
   5   9   1   17.73    0.38
   5   9   1   17.84    0.38
  -5   9  -1   18.06    0.35
  -5   9  -1   17.48    0.38
   5   9   1   17.67    0.38
   5   9   1   17.94    0.34
   5   9   1   17.68    0.31
   7  -9   1    2.46    0.17
   7  -9   1    2.06    0.17
   7  -9   1    2.66    0.15
   7  -9   1    2.55    0.16
  -7  -9  -1    2.68    0.18
  -7  -9  -1    2.32    0.18
   7  -9   1    2.31    0.16
   7   9   1    2.39    0.17
   7   9   1    2.11    0.11
   7   9   1    2.41    0.13
   7   9   1    2.15    0.16
   7   9   1    2.34    0.16
  -9  -9  -1   22.96    0.56
   9  -9   1   22.91    0.51
   9  -9   1   22.16    0.54
   9  -9   1   22.59    0.54
  -9  -9  -1   22.11    0.56
   9  -9   1   22.79    0.54
   9  -9   1   23.10    0.51
   9   9   1   22.64    0.53
  -9   9  -1   22.46    0.47
   9   9   1   22.37    0.54
   9   9   1   25.26    0.56
  11  -9   1   16.10    0.46
 -11  -9  -1   15.90    0.51
  11  -9   1   15.85    0.45
  11  -9   1   15.78    0.49
  11  -9   1   15.22    0.47
  11  -9   1   14.06    0.45
 -11  -9  -1   16.30    0.49
  11   9   1   15.93    0.48
  11   9   1   15.44    0.49
  11   9   1   15.02    0.47
 -11   9  -1   15.46    0.45
 -13  -9  -1   30.07    0.74
  13  -9   1   29.83    0.74
  13  -9   1   30.60    0.72
  13  -9   1   30.96    0.75
  13  -9   1   32.14    0.77
  13  -9   1   32.85    0.79
 -13  -9  -1   34.21    0.84
  13   9   1   32.07    0.77
  13   9   1   32.53    0.77
 -13   9  -1   31.77    0.74
  15  -9   1    0.10    0.14
  15  -9   1    0.10    0.14
  15  -9   1   -0.03    0.12
  15  -9   1    0.16    0.13
  15   9   1   -0.02    0.12
  15   9   1    0.14    0.14
 -15   9  -1    0.17    0.13
  16 -10  -1   -0.12    0.11
  16 -10  -1   -0.04    0.14
  16  10  -1   -0.02    0.13
 -16  10   1   -0.05    0.13
  16  10  -1    0.19    0.14
  14 -10  -1    6.29    0.36
  14 -10  -1    6.09    0.34
 -14 -10   1    6.38    0.38
 -14  10   1    5.94    0.35
  14  10  -1    6.32    0.36
  14  10  -1    6.74    0.35
  12 -10  -1    3.70    0.23
  12 -10  -1    3.00    0.26
 -12 -10   1    3.40    0.29
 -12 -10   1    3.19    0.24
  12 -10  -1    3.25    0.25
 -12  10   1    3.49    0.26
  12  10  -1    3.49    0.21
  12  10  -1    3.29    0.24
  12  10  -1    3.24    0.27
  10 -10  -1   12.44    0.36
  10 -10  -1   12.62    0.41
 -10 -10   1   12.65    0.38
  10 -10  -1   13.43    0.41
 -10 -10   1   12.31    0.42
  10  10  -1   12.14    0.35
  10  10  -1   12.26    0.37
 -10  10   1   11.96    0.38
  10  10  -1   12.31    0.36
  10  10  -1   13.03    0.41
  -8 -10   1    3.45    0.22
   8 -10  -1    3.12    0.20
   8 -10  -1    3.31    0.18
  -8 -10   1    3.49    0.20
   8 -10  -1    3.74    0.21
   8  10  -1    3.49    0.18
   8  10  -1    3.61    0.18
   8  10  -1    3.58    0.21
   8  10  -1    3.43    0.14
   8  10  -1    3.58    0.19
  -8  10   1    3.24    0.19
  -6 -10   1   53.02    0.87
   6 -10  -1   52.25    0.86
  -6 -10   1   53.78    0.89
   6 -10  -1   51.69    0.83
   6 -10  -1   52.86    0.87
   6  10  -1   52.81    0.85
   6  10  -1   52.78    0.81
   6  10  -1   53.40    0.80
   6  10  -1   51.97    0.87
  -6  10   1   53.60    0.85
   4 -10  -1   30.55    0.53
   4 -10  -1   30.09    0.54
   4 -10  -1   30.16    0.52
  -4 -10   1   30.73    0.54
  -4 -10   1   29.60    0.54
   4 -10  -1   30.23    0.46
   4  10  -1   30.52    0.54
   4  10  -1   31.54    0.48
   4  10  -1   30.84    0.51
  -4  10   1   30.08    0.53
   2 -10  -1    5.27    0.15
  -2 -10   1    5.25    0.17
   2 -10  -1    5.64    0.15
  -2 -10   1    5.20    0.17
  -2  10   1    5.34    0.16
  -2  10   1    5.33    0.17
   2  10  -1    5.15    0.16
   2  10  -1    5.07    0.18
   0 -10   1   72.46    1.06
   0 -10   1   72.75    0.98
   0 -10  -1   73.01    1.05
   0 -10  -1   74.86    1.01
   0 -10   1   74.39    1.02
   0 -10  -1   74.02    1.00
   0  10   1   74.18    1.04
   0  10  -1   77.64    1.00
   0  10  -1   74.03    1.07
   0  10   1   72.99    1.06
   0  10   1   73.70    1.02
   2 -10   1   32.54    0.56
  -2 -10  -1   33.27    0.54
   2 -10   1   33.16    0.54
  -2 -10  -1   33.31    0.57
   2 -10   1   33.90    0.49
   2  10   1   33.28    0.56
   2  10   1   33.52    0.51
  -2  10  -1   33.17    0.49
   2  10   1   33.51    0.53
   2  10   1   33.74    0.53
  -2  10  -1   32.51    0.56
  -4 -10  -1   23.70    0.48
   4 -10   1   23.80    0.47
   4 -10   1   23.51    0.40
   4 -10   1   24.35    0.41
   4 -10   1   23.69    0.47
  -4 -10  -1   23.90    0.47
   4 -10   1   22.81    0.46
  -4  10  -1   24.14    0.46
   4  10   1   23.53    0.42
  -4  10  -1   24.32    0.41
   4  10   1   23.87    0.44
   4  10   1   24.47    0.38
   4  10   1   23.96    0.44
   4  10   1   23.41    0.47
   6 -10   1    0.25    0.08
  -6 -10  -1    0.38    0.10
   6 -10   1    0.19    0.08
  -6 -10  -1    0.23    0.09
   6 -10   1    0.51    0.10
   6 -10   1    0.27    0.07
   6 -10   1    0.30    0.07
  -6  10  -1    0.46    0.08
   6  10   1    0.32    0.07
   6  10   1    0.26    0.08
   6  10   1    0.42    0.09
   6  10   1    0.43    0.06
   6  10   1    0.32    0.08
  -6  10  -1    0.21    0.08
   8 -10   1   22.28    0.52
   8 -10   1   21.46    0.47
   8 -10   1   22.23    0.47
  -8 -10  -1   22.03    0.53
   8 -10   1   22.82    0.52
   8 -10   1   22.21    0.52
  -8 -10  -1   21.92    0.54
  -8  10  -1   22.11    0.49
  -8  10  -1   21.47    0.44
   8  10   1   21.82    0.51
  -8  10  -1   22.03    0.47
   8  10   1   22.00    0.51
   8  10   1   22.27    0.51
  10 -10   1   12.24    0.37
 -10 -10  -1   13.27    0.45
 -10 -10  -1   13.01    0.43
  10 -10   1   12.24    0.41
  10 -10   1   12.70    0.42
  10 -10   1   12.44    0.41
  10 -10   1   12.22    0.39
 -10  10  -1   13.08    0.39
  10  10   1   12.68    0.42
 -10  10  -1   12.64    0.38
  10  10   1   12.51    0.41
  10  10   1   12.71    0.41
  12 -10   1    9.37    0.40
 -12 -10  -1    9.01    0.42
  12 -10   1    8.70    0.37
  12 -10   1    8.99    0.35
  12 -10   1    8.69    0.38
  12 -10   1    8.18    0.37
 -12 -10  -1    9.51    0.40
 -12  10  -1    8.03    0.34
  12  10   1    8.43    0.36
 -12  10  -1    8.64    0.34
  12  10   1    9.11    0.38
  14 -10   1    3.58    0.32
  14 -10   1    3.01    0.28
  14 -10   1    3.63    0.30
  14 -10   1    3.61    0.29
 -14 -10  -1    3.53    0.30
  14  10   1    3.02    0.29
  14  10   1    3.56    0.30
 -14  10  -1    3.11    0.27
 -14  10  -1    3.41    0.29
  15 -11  -1    2.33    0.26
  15 -11  -1    2.67    0.30
 -15  11   1    2.34    0.27
  15  11  -1    2.34    0.27
  15  11  -1    1.95    0.23
  13 -11  -1    1.43    0.18
  13 -11  -1    1.25    0.20
 -13 -11   1    1.50    0.19
  13 -11  -1    1.66    0.21
 -13 -11   1    1.14    0.21
  13  11  -1    1.23    0.19
  13  11  -1    1.32    0.18
  13  11  -1    1.54    0.18
 -13  11   1    1.15    0.19
  11 -11  -1   18.49    0.47
  11 -11  -1   19.68    0.55
 -11 -11   1   19.28    0.51
 -11 -11   1   17.87    0.55
  11 -11  -1   18.45    0.53
  11  11  -1   18.55    0.47
  11  11  -1   18.72    0.49
  11  11  -1   17.74    0.52
 -11  11   1   18.45    0.51
  -9 -11   1    3.74    0.23
   9 -11  -1    3.53    0.22
   9 -11  -1    3.66    0.19
  -9 -11   1    3.75    0.25
   9 -11  -1    3.38    0.23
   9  11  -1    3.58    0.19
   9  11  -1    3.63    0.20
   9  11  -1    3.73    0.20
   9  11  -1    3.50    0.22
  -9  11   1    3.79    0.21
   7 -11  -1    5.36    0.21
   7 -11  -1    6.08    0.24
  -7 -11   1    5.68    0.26
  -7 -11   1    6.02    0.25
   7 -11  -1    5.79    0.24
  -7  11   1    5.57    0.22
   7  11  -1    5.45    0.24
   7  11  -1    5.54    0.18
   7  11  -1    5.71    0.23
   7  11  -1    5.70    0.22
   7  11  -1    5.52    0.20
   5 -11  -1    0.48    0.08
  -5 -11   1    0.52    0.10
  -5 -11   1    0.50    0.10
   5 -11  -1    0.53    0.09
   5 -11  -1    0.71    0.10
  -5  11   1    0.42    0.09
   5  11  -1    0.54    0.10
   5  11  -1    0.63    0.08
   5  11  -1    0.61    0.08
   3 -11  -1   59.62    0.90
  -3 -11   1   60.64    0.92
  -3 -11   1   58.87    0.91
   3 -11  -1   60.29    0.85
   3  11  -1   61.58    0.93
  -3  11   1   58.73    0.90
   3  11  -1   61.02    0.89
   3  11  -1   60.13    0.82
  -3  11   1   60.16    0.90
   1 -11  -1    3.77    0.14
  -1 -11   1    3.86    0.15
  -1 -11   1    3.88    0.14
   1 -11  -1    3.92    0.10
   1 -11  -1    3.80    0.13
  -1  11   1    3.85    0.15
   1  11  -1    3.96    0.11
  -1  11   1    3.93    0.15
   1  11  -1    3.93    0.15
   1  11  -1    3.82    0.17
   1 -11   1    9.11    0.24
  -1 -11  -1   10.13    0.22
   1 -11   1    9.80    0.21
   1 -11   1    9.40    0.25
  -1 -11  -1    9.32    0.25
   1 -11   1    9.55    0.24
   1 -11   1    9.55    0.18
  -1  11  -1    9.68    0.25
   1  11   1    9.23    0.23
   1  11   1    9.34    0.24
   1  11   1    9.84    0.18
   1  11   1    9.47    0.21
  -1  11  -1    9.41    0.18
  -3 -11  -1    6.02    0.22
   3 -11   1    6.05    0.21
   3 -11   1    5.89    0.19
   3 -11   1    6.40    0.15
   3 -11   1    5.84    0.21
  -3 -11  -1    5.82    0.20
  -3  11  -1    6.35    0.21
   3  11   1    6.25    0.21
  -3  11  -1    5.94    0.16
   3  11   1    6.08    0.18
   3  11   1    5.87    0.18
   3  11   1    5.94    0.18
  -5 -11  -1   26.01    0.54
  -5 -11  -1   25.42    0.53
   5 -11   1   25.42    0.52
   5 -11   1   26.26    0.45
   5 -11   1   25.54    0.53
   5 -11   1   25.73    0.45
  -5  11  -1   25.86    0.45
   5  11   1   25.31    0.51
   5  11   1   25.69    0.46
   5  11   1   26.10    0.50
   5  11   1   25.98    0.42
   5  11   1   26.04    0.49
  -5  11  -1   25.46    0.51
  -7 -11  -1   -0.06    0.08
  -7 -11  -1    0.11    0.09
   7 -11   1    0.08    0.06
   7 -11   1    0.19    0.09
   7 -11   1    0.01    0.07
   7 -11   1   -0.01    0.06
   7 -11   1    0.13    0.08
   7  11   1    0.08    0.07
   7  11   1    0.11    0.07
   7  11   1   -0.01    0.05
  -7  11  -1   -0.03    0.07
  -7  11  -1   -0.03    0.06
   7  11   1    0.00    0.06
   9 -11   1    8.52    0.33
   9 -11   1    8.61    0.34
   9 -11   1    8.70    0.30
   9 -11   1    9.10    0.34
  -9 -11  -1    8.35    0.35
   9 -11   1    8.51    0.29
  -9 -11  -1    9.39    0.36
   9  11   1    9.04    0.33
   9  11   1    8.53    0.32
  -9  11  -1    8.37    0.29
  -9  11  -1    9.11    0.32
   9  11   1    8.95    0.33
  11 -11   1    0.84    0.15
  11 -11   1    0.98    0.15
  11 -11   1    0.67    0.16
 -11 -11  -1    0.61    0.15
 -11 -11  -1    0.81    0.17
  11 -11   1    0.76    0.15
  11 -11   1    0.83    0.15
 -11  11  -1    0.71    0.14
  11  11   1    0.79    0.15
  11  11   1    0.46    0.14
 -11  11  -1    0.72    0.13
  11  11   1    0.89    0.16
 -13 -11  -1    1.22    0.21
  13 -11   1    1.28    0.19
  13 -11   1    1.03    0.20
  13 -11   1    1.39    0.20
 -13 -11  -1    1.34    0.21
  13 -11   1    1.45    0.21
  13  11   1    1.26    0.19
 -13  11  -1    1.23    0.18
  13  11   1    1.36    0.20
 -13  11  -1    1.52    0.19
  15 -11   1    6.16    0.37
  15 -11   1    6.01    0.35
  15 -11   1    5.95    0.38
  15  11   1    4.78    0.34
  15  11   1    5.96    0.36
  16 -12  -1   19.72    0.64
  16 -12  -1   19.76    0.66
  16  12  -1   20.02    0.66
 -16  12   1   18.13    0.61
  16  12  -1   19.38    0.61
  14 -12  -1    0.59    0.17
  14 -12  -1    0.86    0.18
 -14 -12   1    0.66    0.19
 -14  12   1    0.63    0.17
  14  12  -1    0.77    0.16
  14  12  -1    0.39    0.15
  12 -12  -1   10.23    0.36
 -12 -12   1    9.65    0.43
 -12 -12   1   10.02    0.38
  12 -12  -1    9.87    0.40
  12 -12  -1    9.72    0.41
  12  12  -1   10.30    0.35
  12  12  -1   10.57    0.42
  12  12  -1   10.00    0.37
 -12  12   1    9.80    0.39
 -10 -12   1    4.93    0.27
 -10 -12   1    4.98    0.30
  10 -12  -1    4.74    0.27
  10 -12  -1    5.47    0.25
  10 -12  -1    4.87    0.27
  10  12  -1    5.16    0.28
  10  12  -1    4.82    0.24
  10  12  -1    4.62    0.22
  10  12  -1    4.66    0.23
 -10  12   1    5.15    0.26
   8 -12  -1    8.53    0.31
  -8 -12   1    8.36    0.33
   8 -12  -1    8.69    0.32
   8 -12  -1    8.82    0.28
  -8 -12   1    8.41    0.31
  -8  12   1    8.67    0.30
   8  12  -1    8.65    0.27
   8  12  -1    8.02    0.27
   8  12  -1    8.29    0.31
   8  12  -1    8.58    0.29
   6 -12  -1   15.42    0.39
  -6 -12   1   14.83    0.38
  -6 -12   1   14.80    0.39
   6 -12  -1   15.13    0.35
   6 -12  -1   15.94    0.39
  -6  12   1   15.08    0.37
   6  12  -1   15.12    0.32
   6  12  -1   15.60    0.40
   6  12  -1   14.74    0.32
   6  12  -1   15.45    0.38
  -4 -12   1   12.06    0.31
   4 -12  -1   12.17    0.30
   4 -12  -1   11.76    0.24
  -4 -12   1   12.05    0.32
   4 -12  -1   11.65    0.29
   4 -12  -1   12.00    0.31
   4  12  -1   12.17    0.28
  -4  12   1   11.88    0.31
   4  12  -1   11.86    0.32
   4  12  -1   12.37    0.24
  -4  12   1   12.12    0.30
  -2 -12   1   18.21    0.37
  -2 -12   1   18.69    0.39
   2 -12  -1   18.75    0.35
   2 -12  -1   19.00    0.36
  -2  12   1   18.99    0.38
   2  12  -1   18.43    0.37
   2  12  -1   19.43    0.33
   2  12  -1   18.81    0.39
  -2  12   1   18.07    0.37
   0 -12  -1   33.64    0.57
   0 -12  -1   33.34    0.51
   0 -12   1   33.93    0.57
   0 -12   1   33.01    0.48
   0 -12   1   33.01    0.53
   0  12  -1   33.66    0.58
   0  12  -1   33.61    0.49
   0  12   1   33.34    0.55
   0  12   1   33.72    0.57
   0  12   1   32.75    0.52
  -2 -12  -1   13.87    0.31
   2 -12   1   14.41    0.24
   2 -12   1   14.00    0.33
  -2 -12  -1   14.14    0.34
   2 -12   1   13.80    0.31
   2 -12   1   13.97    0.33
   2  12   1   14.30    0.26
   2  12   1   13.98    0.32
  -2  12  -1   13.90    0.26
   2  12   1   13.98    0.30
  -2  12  -1   14.59    0.34
   2  12   1   14.43    0.27
   2  12   1   13.97    0.29
  -4 -12  -1    5.27    0.21
   4 -12   1    5.19    0.22
   4 -12   1    5.38    0.22
   4 -12   1    5.64    0.16
  -4 -12  -1    5.52    0.23
   4  12   1    5.51    0.19
   4  12   1    5.35    0.21
  -4  12  -1    5.44    0.17
   4  12   1    5.34    0.18
   4  12   1    5.55    0.19
  -4  12  -1    5.47    0.22
   6 -12   1   22.86    0.43
   6 -12   1   21.73    0.50
   6 -12   1   22.98    0.44
  -6 -12  -1   21.95    0.51
  -6 -12  -1   23.37    0.53
   6 -12   1   22.57    0.51
   6 -12   1   21.67    0.50
   6  12   1   22.76    0.44
  -6  12  -1   22.33    0.43
   6  12   1   22.97    0.47
  -6  12  -1   22.71    0.49
   6  12   1   22.23    0.49
   6  12   1   22.43    0.47
   8 -12   1    1.86    0.15
  -8 -12  -1    2.36    0.22
   8 -12   1    2.33    0.21
   8 -12   1    2.11    0.19
   8 -12   1    1.99    0.18
  -8 -12  -1    1.93    0.19
   8 -12   1    2.84    0.18
  -8  12  -1    2.12    0.16
  -8  12  -1    2.14    0.18
   8  12   1    1.93    0.17
   8  12   1    1.68    0.17
   8  12   1    2.27    0.18
   8  12   1    2.08    0.14
  10 -12   1   10.53    0.40
  10 -12   1   10.83    0.36
 -10 -12  -1   10.29    0.40
  10 -12   1    9.39    0.38
  10 -12   1   11.04    0.40
  10 -12   1   10.06    0.33
 -10 -12  -1   10.51    0.42
  10  12   1   10.39    0.38
  10  12   1   10.33    0.37
  10  12   1   10.61    0.38
 -10  12  -1   10.60    0.37
 -10  12  -1   10.40    0.34
  12 -12   1   -0.02    0.11
  12 -12   1    0.13    0.12
 -12 -12  -1    0.11    0.14
 -12 -12  -1    0.10    0.14
  12 -12   1    0.09    0.11
 -12  12  -1    0.11    0.11
  12  12   1    0.18    0.12
 -12  12  -1    0.08    0.10
  12  12   1    0.19    0.12
  14 -12   1   17.47    0.58
  14 -12   1   17.60    0.59
 -14 -12  -1   18.28    0.59
  14 -12   1   17.68    0.58
  14  12   1   18.02    0.58
  14  12   1   16.96    0.57
  15 -13  -1   13.38    0.52
  15 -13  -1   13.30    0.54
  15  13  -1   13.43    0.49
  15  13  -1   14.19    0.54
 -15  13   1   13.87    0.52
 -13 -13   1    0.10    0.14
  13 -13  -1    0.16    0.11
  13 -13  -1    0.11    0.13
  13 -13  -1    0.27    0.14
 -13 -13   1    0.22    0.13
  13  13  -1    0.15    0.12
 -13  13   1    0.06    0.12
  13  13  -1    0.18    0.12
 -11 -13   1    0.59    0.16
  11 -13  -1    0.59    0.12
  11 -13  -1    0.46    0.14
  11 -13  -1    0.30    0.13
 -11 -13   1    0.39    0.14
  11  13  -1    0.47    0.12
  11  13  -1    0.46    0.11
 -11  13   1    0.67    0.15
  11  13  -1    0.53    0.14
   9 -13  -1   18.41    0.45
  -9 -13   1   19.01    0.49
  -9 -13   1   18.92    0.52
   9 -13  -1   18.13    0.49
   9 -13  -1   18.45    0.50
  -9  13   1   18.61    0.48
   9  13  -1   18.81    0.50
   9  13  -1   18.87    0.44
   9  13  -1   18.12    0.44
   9  13  -1   18.06    0.46
   7 -13  -1    0.56    0.10
  -7 -13   1    0.76    0.13
   7 -13  -1    0.58    0.11
   7 -13  -1    0.93    0.13
  -7 -13   1    0.60    0.12
   7  13  -1    0.83    0.10
   7  13  -1    0.68    0.12
  -7  13   1    0.90    0.12
   7  13  -1    0.67    0.11
   7  13  -1    0.63    0.09
   5 -13  -1    9.01    0.29
   5 -13  -1    8.79    0.27
  -5 -13   1    8.42    0.28
  -5 -13   1    8.45    0.28
   5 -13  -1    9.00    0.20
   5 -13  -1    8.84    0.26
   5  13  -1    9.17    0.28
   5  13  -1    8.95    0.22
   5  13  -1    9.19    0.24
  -5  13   1    8.36    0.27
  -5  13   1    8.56    0.27
   3 -13  -1    0.13    0.06
   3 -13  -1    0.14    0.05
  -3 -13   1    0.23    0.09
  -3 -13   1    0.17    0.07
  -3  13   1    0.16    0.08
  -3  13   1    0.23    0.08
   3  13  -1    0.12    0.08
   3  13  -1    0.05    0.07
  -1 -13   1   80.06    1.18
  -1 -13   1   81.32    1.14
   1 -13  -1   80.81    1.15
   1 -13  -1   81.83    1.07
   1 -13  -1   80.48    1.14
   1  13  -1   80.65    1.10
   1  13  -1   80.42    1.18
  -1  13   1   79.31    1.17
   1  13  -1   78.83    1.19
  -1  13   1   79.71    1.17
   1 -13   1   47.09    0.70
   1 -13   1   46.84    0.75
  -1 -13  -1   47.63    0.71
   1 -13   1   47.51    0.64
  -1 -13  -1   46.28    0.76
  -1  13  -1   47.26    0.67
   1  13   1   45.90    0.75
   1  13   1   47.39    0.74
   1  13   1   46.68    0.71
  -3 -13  -1   46.35    0.81
  -3 -13  -1   47.72    0.78
   3 -13   1   46.41    0.80
   3 -13   1   47.81    0.80
   3 -13   1   47.24    0.76
   3 -13   1   50.08    0.70
  -3  13  -1   46.99    0.70
   3  13   1   48.22    0.72
   3  13   1   47.34    0.74
   3  13   1   49.60    0.70
   3  13   1   47.53    0.79
   3  13   1   47.39    0.75
   5 -13   1    6.62    0.21
  -5 -13  -1    6.15    0.25
   5 -13   1    6.14    0.25
   5 -13   1    6.04    0.25
  -5 -13  -1    6.49    0.26
  -5  13  -1    6.02    0.24
   5  13   1    5.99    0.21
   5  13   1    6.10    0.21
   5  13   1    6.12    0.21
  -5  13  -1    6.01    0.19
   5  13   1    6.25    0.24
   5  13   1    6.36    0.24
   7 -13   1    1.07    0.14
  -7 -13  -1    0.92    0.15
   7 -13   1    1.02    0.15
  -7 -13  -1    1.07    0.14
   7 -13   1    0.96    0.14
   7  13   1    0.88    0.10
   7  13   1    1.00    0.13
   7  13   1    1.07    0.12
  -7  13  -1    1.08    0.13
  -7  13  -1    0.99    0.11
   7  13   1    1.21    0.14
   9 -13   1    9.26    0.35
  -9 -13  -1    9.22    0.37
   9 -13   1    8.84    0.36
  -9 -13  -1    9.04    0.37
   9 -13   1    8.86    0.36
   9  13   1    9.37    0.35
   9  13   1    8.97    0.34
  -9  13  -1    9.67    0.31
  -9  13  -1    9.06    0.34
   9  13   1    9.26    0.34
 -11 -13  -1    1.05    0.19
 -11 -13  -1    0.96    0.19
  11 -13   1    0.87    0.16
  11 -13   1    0.87    0.17
  11 -13   1    0.88    0.17
 -11  13  -1    0.83    0.15
  11  13   1    1.13    0.17
 -11  13  -1    1.10    0.16
  11  13   1    0.78    0.16
  13 -13   1    2.87    0.29
  13 -13   1    3.48    0.30
  13 -13   1    3.34    0.31
 -13 -13  -1    2.77    0.30
 -13 -13  -1    3.29    0.30
  13  13   1    3.23    0.29
  13  13   1    3.07    0.27
 -13  13  -1    3.13    0.27
 -15 -13  -1    2.34    0.27
  15 -13   1    1.74    0.24
  15 -13   1    2.32    0.29
  15 -13   1    2.14    0.27
  15  13   1    2.27    0.26
  15  13   1    2.17    0.26
  16 -14  -1   18.27    0.63
  16 -14  -1   18.12    0.64
  16  14  -1   17.66    0.62
  14 -14  -1   20.96    0.65
 -14 -14   1   21.41    0.60
  14 -14  -1   21.45    0.66
 -14  14   1   21.42    0.91
 -14  14   1   20.34    0.62
  14  14  -1   21.40    0.60
  14  14  -1   21.25    0.65
  12 -14  -1    8.51    0.40
  12 -14  -1    8.77    0.35
 -12 -14   1    8.12    0.41
 -12 -14   1    8.38    0.37
  12 -14  -1    8.31    0.39
  12  14  -1    8.67    0.34
  12  14  -1    8.15    0.38
 -12  14   1    8.96    0.38
  10 -14  -1   85.49    1.44
  10 -14  -1   84.14    1.43
 -10 -14   1   82.75    1.45
  10 -14  -1   84.36    1.36
 -10 -14   1   83.87    1.40
  10  14  -1   85.17    1.44
 -10  14   1   84.32    1.38
  10  14  -1   83.61    1.33
  10  14  -1   84.45    1.33
  10  14  -1   83.15    1.36
  -8 -14   1    0.43    0.12
   8 -14  -1    0.62    0.13
  -8 -14   1    0.16    0.11
   8 -14  -1    0.57    0.12
   8 -14  -1    0.43    0.10
   8  14  -1    0.42    0.10
  -8  14   1    0.50    0.11
   8  14  -1    0.57    0.12
   8  14  -1    0.54    0.11
  -8  14   1    0.54    0.11
   8  14  -1    1.07    0.12
   6 -14  -1   59.69    0.97
   6 -14  -1   59.08    1.00
  -6 -14   1   58.81    1.00
  -6 -14   1   57.33    1.00
   6 -14  -1   59.31    0.99
  -6  14   1   59.58    0.97
   6  14  -1   59.66    1.01
   6  14  -1   59.53    0.98
   6  14  -1   59.60    0.89
   6  14  -1   59.13    0.90
  -6  14   1   61.14    1.00
   4 -14  -1    0.95    0.09
  -4 -14   1    0.67    0.11
  -4 -14   1    0.69    0.11
   4 -14  -1    0.82    0.10
   4 -14  -1    0.84    0.10
   4  14  -1    0.69    0.11
  -4  14   1    0.67    0.10
  -4  14   1    0.90    0.11
   4  14  -1    0.93    0.10
  -2 -14   1  132.03    1.81
   2 -14  -1  130.09    1.81
   2 -14  -1  133.54    1.80
  -2 -14   1  129.76    1.85
   2  14  -1  133.05    1.86
  -2  14   1  131.93    1.83
   2  14  -1  130.18    1.76
  -2  14   1  131.90    1.84
   2  14  -1  133.96    1.83
   0 -14   1   43.71    0.67
   0 -14  -1   42.97    0.64
   0 -14   1   42.72    0.72
   0 -14  -1   42.89    0.71
   0  14  -1   42.56    0.63
   0  14   1   41.82    0.65
   0  14  -1   43.22    0.73
   0  14   1   42.30    0.70
   0  14  -1   43.43    0.73
   0  14   1   42.54    0.71
   2 -14   1   19.00    0.42
   2 -14   1   18.47    0.39
  -2 -14  -1   19.43    0.39
  -2 -14  -1   18.52    0.42
   2 -14   1   18.49    0.42
   2  14   1   19.10    0.41
   2  14   1   18.37    0.36
  -2  14  -1   19.40    0.43
  -2  14  -1   18.47    0.33
   2  14   1   19.59    0.34
   2  14   1   19.57    0.40
   4 -14   1  252.11    3.39
  -4 -14  -1  253.74    3.37
  -4 -14  -1  251.48    3.40
   4 -14   1  249.21    3.39
  -4  14  -1  253.35    3.38
   4  14   1  251.14    3.29
   4  14   1  249.29    3.32
   4  14   1  249.71    3.38
   4  14   1  253.41    3.32
  -4  14  -1  248.12    3.26
  -6 -14  -1    7.30    0.30
   6 -14   1    6.90    0.28
   6 -14   1    7.23    0.29
   6 -14   1    7.67    0.29
  -6 -14  -1    6.96    0.28
   6  14   1    7.48    0.26
   6  14   1    7.02    0.25
   6  14   1    6.90    0.27
  -6  14  -1    7.34    0.23
   6  14   1    7.24    0.24
  -6  14  -1    6.87    0.27
  -8 -14  -1   35.18    0.75
   8 -14   1   32.77    0.72
   8 -14   1   32.93    0.71
  -8 -14  -1   33.68    0.74
   8 -14   1   34.21    0.73
  -8  14  -1   33.14    0.70
  -8  14  -1   33.32    0.63
   8  14   1   33.80    0.63
   8  14   1   33.80    0.68
   8  14   1   34.11    0.68
   8  14   1   34.15    0.71
  10 -14   1    6.32    0.32
  10 -14   1    6.42    0.33
 -10 -14  -1    6.26    0.34
  10 -14   1    6.20    0.33
 -10 -14  -1    6.12    0.34
  10  14   1    6.72    0.32
  10  14   1    6.32    0.30
 -10  14  -1    6.12    0.30
 -12 -14  -1   16.15    0.55
  12 -14   1   16.25    0.55
  12 -14   1   15.36    0.52
 -12 -14  -1   14.99    0.56
  12 -14   1   14.68    0.52
  12  14   1   16.32    0.51
 -12  14  -1   15.52    0.50
  12  14   1   16.56    0.53
  14 -14   1    2.15    0.27
 -14 -14  -1    2.36    0.27
  14 -14   1    3.07    0.29
  14 -14   1    2.69    0.29
  14  14   1    2.53    0.27
  14  14   1    2.70    0.27
  15 -15  -1    3.95    0.36
  15 -15  -1    2.83    0.31
  15  15  -1    3.75    0.35
 -15  15   1    3.54    0.32
 -13 -15   1   19.67    0.64
  13 -15  -1   18.14    0.59
 -13 -15   1   18.20    0.56
  13 -15  -1   20.02    0.77
  13 -15  -1   18.77    0.61
 -13  15   1   18.16    0.57
 -13  15   1   19.35    0.58
  13  15  -1   19.20    0.54
  13  15  -1   18.74    0.60
 -11 -15   1    1.45    0.21
  11 -15  -1    1.55    0.22
 -11 -15   1    1.19    0.19
  11 -15  -1    1.31    0.17
  11 -15  -1    1.15    0.18
  11  15  -1    1.28    0.19
  11  15  -1    1.35    0.17
 -11  15   1    1.21    0.18
  11  15  -1    1.14    0.15
 -11  15   1    1.58    0.20
   9 -15  -1    0.12    0.11
   9 -15  -1    0.05    0.08
   9 -15  -1    0.02    0.10
  -9 -15   1    0.05    0.10
  -9 -15   1   -0.01    0.11
   9  15  -1    0.06    0.07
  -9  15   1   -0.01    0.09
   9  15  -1   -0.06    0.10
   9  15  -1    0.04    0.08
  -9  15   1    0.01    0.09
   9  15  -1    0.04    0.08
  -7 -15   1    1.72    0.18
   7 -15  -1    1.82    0.18
  -7 -15   1    1.77    0.18
   7 -15  -1    1.98    0.18
   7 -15  -1    1.65    0.15
  -7  15   1    1.89    0.17
  -7  15   1    2.12    0.19
   7  15  -1    1.85    0.19
   7  15  -1    1.85    0.20
   7  15  -1    2.03    0.18
   5 -15  -1    0.42    0.06
   5 -15  -1    0.50    0.10
   5 -15  -1    0.38    0.09
  -5 -15   1    0.47    0.11
  -5 -15   1    0.39    0.10
  -5  15   1    0.71    0.11
   5  15  -1    0.45    0.10
  -5  15   1    0.63    0.10
   5  15  -1    0.50    0.09
  -3 -15   1   17.83    0.42
   3 -15  -1   17.95    0.39
   3 -15  -1   18.12    0.36
  -3 -15   1   17.77    0.40
  -3  15   1   18.42    0.41
   3  15  -1   18.52    0.39
  -3  15   1   17.69    0.39
   3  15  -1   17.17    0.41
   1 -15  -1   31.46    0.46
  -1 -15   1   31.00    0.53
   1 -15  -1   31.29    0.55
   1 -15  -1   30.47    0.53
  -1 -15   1   30.85    0.58
  -1  15   1   31.20    0.57
   1  15  -1   31.93    0.58
  -1  15   1   30.09    0.51
   1  15  -1   30.54    0.49
   1  15  -1   30.20    0.59
  -1  15   1   30.78    0.56
  -1 -15  -1   66.66    1.05
  -1 -15  -1   68.13    0.99
   1 -15   1   68.07    1.04
   1 -15   1   67.97    0.97
   1  15   1   67.42    1.03
  -1  15  -1   67.87    0.95
  -1  15  -1   67.50    1.07
   1  15   1   67.85    0.98
   1  15   1   67.16    1.04
  -3 -15  -1    2.53    0.18
   3 -15   1    2.76    0.17
   3 -15   1    2.41    0.17
  -3 -15  -1    2.70    0.16
   3 -15   1    2.30    0.14
   3  15   1    2.59    0.13
  -3  15  -1    2.43    0.17
   3  15   1    2.71    0.16
   3  15   1    2.57    0.16
  -5 -15  -1    5.46    0.26
   5 -15   1    5.12    0.24
  -5 -15  -1    5.18    0.24
   5 -15   1    5.36    0.25
   5  15   1    5.37    0.21
  -5  15  -1    5.82    0.25
   5  15   1    5.14    0.20
   5  15   1    4.96    0.20
   5  15   1    6.25    0.25
  -7 -15  -1   20.36    0.53
   7 -15   1   19.03    0.51
  -7 -15  -1   19.43    0.51
   7 -15   1   19.35    0.51
   7 -15   1   18.70    0.50
   7  15   1   19.66    0.46
  -7  15  -1   19.55    0.50
   7  15   1   19.90    0.47
   7  15   1   19.16    0.43
   7  15   1   19.54    0.50
   9 -15   1    1.96    0.21
   9 -15   1    1.79    0.21
   9 -15   1    2.02    0.22
  -9 -15  -1    1.75    0.21
  -9 -15  -1    1.89    0.22
  -9  15  -1    1.90    0.20
   9  15   1    1.86    0.20
   9  15   1    1.91    0.18
   9  15   1    1.67    0.17
 -11 -15  -1    6.63    0.37
  11 -15   1    5.93    0.33
 -11 -15  -1    5.43    0.35
  11 -15   1    5.39    0.33
  11 -15   1    6.20    0.35
  11  15   1    6.45    0.32
  11  15   1    5.60    0.31
 -11  15  -1    5.64    0.31
  13 -15   1    2.84    0.29
  13 -15   1    2.10    0.24
 -13 -15  -1    2.54    0.28
  13 -15   1    2.58    0.28
  13  15   1    2.98    0.28
  13  15   1    2.60    0.27
 -13  15  -1    3.51    0.37
 -14 -16   1   23.51    0.66
  14 -16  -1   24.26    0.72
  14 -16  -1   24.94    0.74
 -14  16   1   23.52    0.67
  14  16  -1   24.12    0.71
  12 -16  -1    0.10    0.11
  12 -16  -1    0.16    0.13
 -12 -16   1    0.07    0.15
  12 -16  -1    0.16    0.14
 -12 -16   1    0.15    0.13
 -12  16   1    0.16    0.13
  12  16  -1    0.02    0.12
 -12  16   1   -0.03    0.10
 -10 -16   1   75.69    1.37
  10 -16  -1   74.55    1.27
  10 -16  -1   76.88    1.35
  10 -16  -1   76.24    1.34
 -10 -16   1   75.61    1.32
  10  16  -1   73.92    1.21
  10  16  -1   76.50    1.35
 -10  16   1   75.66    1.32
  10  16  -1   73.05    1.26
 -10  16   1   74.62    1.28
   8 -16  -1   32.95    0.71
  -8 -16   1   33.12    0.73
   8 -16  -1   32.01    0.71
   8 -16  -1   32.22    0.67
  -8 -16   1   32.92    0.71
  -8  16   1   32.55    0.67
  -8  16   1   31.81    0.70
   8  16  -1   31.96    0.64
   8  16  -1   31.29    0.67
   8  16  -1   33.04    0.72
  -6 -16   1   99.27    1.56
  -6 -16   1   99.87    1.55
   6 -16  -1  100.25    1.52
   6 -16  -1   99.91    1.53
   6  16  -1  100.70    1.57
   6  16  -1  101.47    1.48
  -6  16   1   99.13    1.50
   6  16  -1  100.53    1.53
  -6  16   1  100.17    1.54
  -4 -16   1   42.14    0.75
   4 -16  -1   43.79    0.68
  -4 -16   1   42.78    0.78
   4 -16  -1   40.74    0.75
   4 -16  -1   42.71    0.75
   4  16  -1   43.23    0.72
  -4  16   1   41.93    0.73
   4  16  -1   42.58    0.77
  -4  16   1   41.56    0.76
   2 -16  -1   72.94    1.08
  -2 -16   1   72.08    1.07
  -2 -16   1   69.70    1.12
   2 -16  -1   70.39    1.06
  -2  16   1   71.98    1.11
   2  16  -1   70.54    1.13
   2  16  -1   71.89    1.03
  -2  16   1   71.05    1.09
   2  16  -1   72.42    1.10
   0 -16   1   88.74    1.33
   0 -16  -1   89.02    1.32
   0 -16   1   89.39    1.25
   0 -16  -1   91.02    1.22
   0  16   1   87.78    1.32
   0  16  -1   87.93    1.34
   0  16   1   88.40    1.31
   0  16  -1   89.98    1.35
   0  16   1   88.43    1.24
   2 -16   1   57.40    0.96
  -2 -16  -1   59.30    0.91
  -2 -16  -1   58.16    0.97
   2 -16   1   57.50    0.93
   2  16   1   57.56    0.87
  -2  16  -1   59.01    0.97
   2  16   1   57.77    0.93
   2  16   1   58.86    0.94
   2  16   1   59.38    0.86
   4 -16   1  158.98    2.21
  -4 -16  -1  159.43    2.29
  -4 -16  -1  161.14    2.25
   4 -16   1  161.33    2.28
   4 -16   1  158.54    2.28
   4  16   1  158.57    2.26
   4  16   1  158.47    2.18
  -4  16  -1  161.48    2.28
   4  16   1  159.34    2.21
  -6 -16  -1    9.55    0.34
   6 -16   1    9.10    0.34
  -6 -16  -1    8.86    0.35
   6 -16   1    9.04    0.33
  -6  16  -1    9.71    0.34
   6  16   1    9.05    0.29
   6  16   1    8.85    0.33
   6  16   1    9.30    0.28
   8 -16   1   51.17    0.99
   8 -16   1   51.20    1.00
  -8 -16  -1   52.12    1.00
  -8 -16  -1   51.59    1.02
   8 -16   1   52.73    1.00
   8  16   1   51.43    0.93
   8  16   1   51.30    0.97
   8  16   1   51.85    0.88
  -8  16  -1   51.86    0.97
  10 -16   1    6.44    0.34
  10 -16   1    5.40    0.31
 -10 -16  -1    6.10    0.35
  10 -16   1    5.49    0.33
 -10 -16  -1    5.94    0.35
  10  16   1    6.04    0.32
 -10  16  -1    6.66    0.33
  10  16   1    6.19    0.30
  12 -16   1   42.20    0.97
  12 -16   1   42.90    0.97
 -12 -16  -1   42.16    1.00
  12 -16   1   43.32    0.95
 -12 -16  -1   42.36    0.97
  12  16   1   43.06    0.95
  12  16   1   43.82    0.91
 -12  16  -1   40.63    0.91
  14 -16   1   14.66    0.56
 -14 -16  -1   15.28    0.57
  14 -16   1   14.40    0.56
  14 -16   1   14.70    0.55
  14  16   1   15.42    0.53
  14  16   1   16.03    0.56
  15 -17  -1   -0.03    0.14
  15 -17  -1    0.26    0.17
  15  17  -1   -0.02    0.13
 -13 -17   1   74.38    1.36
  13 -17  -1   74.81    1.42
  13 -17  -1   73.37    1.41
  13  17  -1   71.92    1.40
 -13  17   1   71.21    1.33
  11 -17  -1    6.28    0.36
 -11 -17   1    6.51    0.38
  11 -17  -1    6.44    0.35
 -11 -17   1    6.53    0.34
  11 -17  -1    6.53    0.31
 -11  17   1    6.23    0.33
  11  17  -1    6.48    0.35
 -11  17   1    5.79    0.32
  11  17  -1    5.89    0.30
   9 -17  -1    2.49    0.24
  -9 -17   1    2.43    0.24
  -9 -17   1    2.90    0.26
   9 -17  -1    2.54    0.21
   9 -17  -1    2.28    0.23
   9  17  -1    2.12    0.22
  -9  17   1    2.62    0.23
   9  17  -1    2.55    0.22
  -9  17   1    2.59    0.23
   9  17  -1    2.54    0.19
  -7 -17   1  191.37    2.73
  -7 -17   1  189.09    2.72
   7 -17  -1  187.13    2.67
   7 -17  -1  192.53    2.71
  -7  17   1  186.47    2.70
  -7  17   1  187.78    2.66
   7  17  -1  190.92    2.68
   7  17  -1  190.06    2.74
  -5 -17   1    3.62    0.21
   5 -17  -1    3.68    0.20
  -5 -17   1    3.89    0.24
   5 -17  -1    3.71    0.21
   5  17  -1    3.60    0.18
  -5  17   1    3.96    0.22
  -5  17   1    3.56    0.20
   5  17  -1    3.46    0.21
   3 -17  -1  102.86    1.53
  -3 -17   1  105.64    1.58
   3 -17  -1  106.21    1.49
  -3 -17   1  104.09    1.52
   3  17  -1  105.30    1.57
  -3  17   1  103.11    1.56
  -3  17   1  104.76    1.53
   3  17  -1  105.07    1.52
  -1 -17   1   63.66    1.04
   1 -17  -1   65.08    1.01
  -1 -17   1   64.43    0.97
   1  17  -1   64.04    1.03
  -1  17   1   63.87    0.94
  -1  17   1   64.48    1.01
   1  17  -1   65.44    1.06
  -1  17   1   64.14    1.03
  -1 -17  -1  399.39    5.04
  -1 -17  -1  383.19    5.13
   1 -17   1  399.27    5.13
   1 -17   1  393.49    5.02
   1  17   1  388.01    5.03
  -1  17  -1  385.30    5.16
   1  17   1  392.88    5.11
   1  17   1  393.91    5.12
   3 -17   1    7.60    0.26
  -3 -17  -1    8.30    0.27
   3 -17   1    8.15    0.30
   3 -17   1    7.90    0.30
  -3 -17  -1    7.80    0.30
   3  17   1    9.08    0.24
  -3  17  -1    7.79    0.29
   3  17   1    7.64    0.27
   3  17   1    7.53    0.26
  -5 -17  -1   33.81    0.72
   5 -17   1   33.91    0.70
   5 -17   1   33.64    0.70
  -5 -17  -1   34.70    0.68
   5  17   1   33.80    0.68
  -5  17  -1   33.31    0.69
   5  17   1   33.13    0.63
   5  17   1   33.36    0.62
   7 -17   1   23.14    0.58
  -7 -17  -1   23.56    0.60
  -7 -17  -1   23.72    0.61
   7 -17   1   23.75    0.59
  -7  17  -1   24.05    0.58
   7  17   1   23.48    0.52
   7  17   1   22.98    0.50
   7  17   1   22.78    0.57
   9 -17   1    3.20    0.28
   9 -17   1    3.33    0.26
  -9 -17  -1    3.18    0.28
  -9 -17  -1    3.04    0.27
  -9  17  -1    4.10    0.27
   9  17   1    3.34    0.23
   9  17   1    3.26    0.25
 -11 -17  -1  112.23    1.91
  11 -17   1  112.47    1.90
 -11 -17  -1  114.10    1.93
  11 -17   1  113.17    1.88
  11 -17   1  117.36    1.92
  11  17   1  112.76    1.81
 -11  17  -1  111.62    1.85
  11  17   1  113.24    1.87
  13 -17   1    0.01    0.13
 -13 -17  -1    0.10    0.15
  13 -17   1    0.03    0.14
  13 -17   1    0.01    0.14
  13  17   1    0.14    0.13
  13  17   1    0.20    0.13
  14 -18  -1   10.92    0.50
 -14 -18   1   11.40    0.47
  14 -18  -1   11.27    0.50
  14  18  -1   11.67    0.50
  12 -18  -1   48.41    1.06
 -12 -18   1   49.76    1.09
  12 -18  -1   49.21    1.06
  12 -18  -1   48.23    0.98
 -12 -18   1   47.80    1.02
 -12  18   1   50.05    1.01
  12  18  -1   47.71    1.05
  10 -18  -1   23.26    0.64
  10 -18  -1   23.38    0.59
 -10 -18   1   22.77    0.63
  10 -18  -1   24.34    0.66
 -10 -18   1   24.58    0.67
  10  18  -1   24.42    0.66
 -10  18   1   24.18    0.61
  10  18  -1   24.77    0.60
 -10  18   1   23.51    0.63
   8 -18  -1   48.15    0.90
  -8 -18   1   48.30    0.95
   8 -18  -1   47.32    0.94
  -8 -18   1   47.24    0.95
   8  18  -1   47.70    0.95
  -8  18   1   48.12    0.94
  -8  18   1   46.36    0.89
   8  18  -1   46.97    0.85
   8  18  -1   46.81    0.89
  -6 -18   1  105.48    1.65
   6 -18  -1  105.22    1.62
  -6 -18   1  106.10    1.63
   6 -18  -1  102.89    1.61
  -6  18   1  103.99    1.58
   6  18  -1  102.39    1.60
  -6  18   1  106.55    1.63
   4 -18  -1    7.28    0.22
   4 -18  -1    7.59    0.27
  -4 -18   1    7.27    0.30
  -4 -18   1    7.21    0.27
   4 -18  -1    6.58    0.27
  -4  18   1    7.06    0.26
   4  18  -1    7.39    0.29
  -4  18   1    7.66    0.29
   4  18  -1    7.30    0.25
   2 -18  -1    9.69    0.28
   2 -18  -1    9.84    0.28
  -2 -18   1    9.47    0.28
  -2 -18   1    9.80    0.32
  -2  18   1    8.83    0.30
  -2  18   1    9.28    0.29
   2  18  -1    9.74    0.33
   2  18  -1    9.66    0.29
   0 -18  -1    0.01    0.07
   0 -18   1    0.10    0.06
   0 -18   1    0.13    0.08
   0  18  -1    0.05    0.08
   0  18   1    0.16    0.08
   0  18  -1    0.08    0.09
   0  18   1    0.09    0.07
   2 -18   1    0.14    0.09
  -2 -18  -1    0.31    0.10
  -2 -18  -1    0.22    0.07
   2 -18   1    0.14    0.07
   2  18   1    0.14    0.09
   2  18   1    0.05    0.08
  -2  18  -1    0.06    0.09
   4 -18   1  178.98    2.47
  -4 -18  -1  175.32    2.56
   4 -18   1  179.30    2.55
  -4 -18  -1  179.41    2.49
   4 -18   1  179.54    2.55
   4  18   1  176.85    2.51
  -4  18  -1  179.66    2.55
   4  18   1  175.66    2.42
   4  18   1  177.16    2.47
   6 -18   1  195.80    2.83
  -6 -18  -1  200.08    2.86
   6 -18   1  198.27    2.83
  -6 -18  -1  201.18    2.82
   6  18   1  195.80    2.72
   6  18   1  199.29    2.82
   6  18   1  188.78    2.70
  -6  18  -1  196.71    2.82
  -8 -18  -1   15.15    0.49
   8 -18   1   14.98    0.49
  -8 -18  -1   14.95    0.51
   8 -18   1   14.04    0.47
   8  18   1   15.87    0.48
   8  18   1   14.67    0.42
  -8  18  -1   14.33    0.46
  10 -18   1    0.45    0.16
 -10 -18  -1   -0.02    0.13
 -10 -18  -1    0.09    0.14
  10 -18   1    0.10    0.11
  10  18   1    0.27    0.13
  10  18   1    0.22    0.11
 -10  18  -1    0.24    0.13
 -12 -18  -1    6.56    0.40
  12 -18   1    6.62    0.38
  12 -18   1    6.65    0.37
  12  18   1    5.91    0.34
  12  18   1    6.28    0.33
 -13 -19   1    6.22    0.37
  13 -19  -1    6.78    0.40
  13  19  -1    6.50    0.39
  11 -19  -1    0.59    0.16
 -11 -19   1    0.90    0.20
 -11 -19   1    0.92    0.19
  11 -19  -1    0.57    0.14
 -11  19   1    0.52    0.15
  11  19  -1    0.75    0.17
 -11  19   1    0.58    0.16
  11  19  -1    0.75    0.15
   9 -19  -1    0.24    0.11
   9 -19  -1    0.08    0.11
  -9 -19   1    0.26    0.14
  -9 -19   1    0.09    0.14
  -9  19   1    0.40    0.13
   9  19  -1    0.09    0.13
   9  19  -1    0.21    0.11
  -9  19   1    0.34    0.13
   7 -19  -1   32.58    0.71
  -7 -19   1   31.82    0.71
   7 -19  -1   32.03    0.69
  -7 -19   1   30.96    0.72
   7  19  -1   31.60    0.74
  -7  19   1   31.66    0.67
  -7  19   1   32.10    0.71
   7  19  -1   31.10    0.69
  -5 -19   1    0.04    0.09
   5 -19  -1    0.02    0.08
   5 -19  -1    0.01    0.08
  -5 -19   1   -0.02    0.08
  -5  19   1    0.13    0.09
  -5  19   1    0.09    0.09
   5  19  -1    0.16    0.10
   3 -19  -1    5.66    0.24
  -3 -19   1    4.90    0.25
   3 -19  -1    5.44    0.21
  -3 -19   1    5.21    0.22
  -3  19   1    4.95    0.24
   3  19  -1    5.09    0.22
  -3  19   1    5.38    0.23
   3  19  -1    4.94    0.25
   1 -19  -1    7.06    0.26
  -1 -19   1    7.58    0.23
  -1 -19   1    7.82    0.29
   1  19  -1    7.05    0.29
  -1  19   1    7.10    0.26
  -1  19   1    7.05    0.27
   1  19  -1    7.73    0.28
   1 -19   1   42.22    0.80
  -1 -19  -1   41.48    0.77
   1 -19   1   41.23    0.76
  -1  19  -1   40.65    0.79
   1  19   1   41.32    0.75
  -1  19  -1   42.25    0.80
   1  19   1   42.75    0.76
   1  19   1   42.30    0.71
  -3 -19  -1    0.01    0.07
   3 -19   1    0.03    0.08
  -3 -19  -1    0.06    0.09
   3 -19   1   -0.01    0.06
  -3  19  -1    0.11    0.09
   3  19   1    0.03    0.07
   3  19   1    0.03    0.08
   5 -19   1    7.43    0.32
  -5 -19  -1    6.70    0.32
   5 -19   1    6.97    0.31
  -5 -19  -1    6.99    0.29
  -5  19  -1    6.75    0.31
   5  19   1    6.99    0.26
  -7 -19  -1    0.61    0.17
  -7 -19  -1    0.53    0.15
   7 -19   1    0.69    0.14
   7 -19   1    0.48    0.14
   7  19   1    0.41    0.13
  -7  19  -1    0.54    0.14
   7  19   1    0.50    0.11
   9 -19   1    0.49    0.15
  -9 -19  -1    0.42    0.16
   9 -19   1    0.41    0.15
  -9 -19  -1    0.43    0.15
  -9  19  -1    0.25    0.13
   9  19   1    0.49    0.14
  11 -19   1    9.40    0.43
 -11 -19  -1   10.02    0.47
 -11 -19  -1    9.97    0.46
  11 -19   1    9.68    0.44
 -11  19  -1    9.99    0.43
  11  19   1    9.83    0.42
 -13 -19  -1    0.05    0.16
  13 -19   1    0.18    0.14
  13 -19   1   -0.04    0.14
  13  19   1    0.11    0.13
  14 -20  -1   -0.07    0.15
 -14 -20   1    0.31    0.16
  14  20  -1    0.18    0.15
  12 -20  -1    1.87    0.25
 -12 -20   1    1.83    0.24
  12 -20  -1    1.76    0.21
  12  20  -1    1.70    0.23
  12  20  -1    1.97    0.22
  10 -20  -1    1.50    0.21
  10 -20  -1    1.58    0.19
 -10 -20   1    1.90    0.24
 -10 -20   1    1.69    0.22
  10  20  -1    1.41    0.21
  10  20  -1    1.56    0.19
 -10  20   1    1.80    0.21
 -10  20   1    1.51    0.21
   8 -20  -1   17.07    0.49
  -8 -20   1   17.38    0.53
   8 -20  -1   17.89    0.52
  -8 -20   1   16.60    0.53
   8  20  -1   16.63    0.49
   8  20  -1   16.75    0.53
  -8  20   1   17.97    0.49
  -8  20   1   16.47    0.51
   6 -20  -1    4.17    0.25
  -6 -20   1    4.21    0.26
   6 -20  -1    4.18    0.25
  -6 -20   1    3.76    0.26
  -6  20   1    3.77    0.23
  -6  20   1    3.96    0.25
   6  20  -1    3.87    0.25
  -4 -20   1   11.96    0.36
   4 -20  -1   12.12    0.32
   4 -20  -1   13.10    0.38
   4 -20  -1   12.38    0.39
  -4  20   1   12.05    0.39
  -4  20   1   11.66    0.35
   4  20  -1   11.83    0.34
   4  20  -1   12.13    0.39
   2 -20  -1    4.95    0.21
  -2 -20   1    4.27    0.24
  -2 -20   1    4.63    0.20
  -2  20   1    4.58    0.22
  -2  20   1    4.55    0.24
   2  20  -1    4.79    0.23
   2  20  -1    4.76    0.25
   0 -20  -1    2.80    0.19
   0 -20   1    3.08    0.20
   0  20  -1    3.21    0.21
   0  20   1    3.17    0.19
   0  20   1    3.36    0.21
   0  20  -1    3.26    0.22
   2 -20   1    9.52    0.31
   2 -20   1    9.44    0.34
  -2 -20  -1   10.04    0.34
   2  20   1    9.67    0.32
   2  20   1    9.32    0.31
  -2  20  -1    9.45    0.35
   4 -20   1    6.87    0.26
  -4 -20  -1    6.58    0.27
  -4 -20  -1    6.18    0.31
   4 -20   1    6.64    0.31
  -4  20  -1    6.92    0.32
   4  20   1    7.01    0.27
   4  20   1    6.84    0.28
   6 -20   1   36.95    0.81
  -6 -20  -1   36.84    0.77
   6 -20   1   38.10    0.82
  -6 -20  -1   37.89    0.84
   6  20   1   35.93    0.72
   6  20   1   37.38    0.81
  -6  20  -1   37.74    0.81
   8 -20   1    0.50    0.14
  -8 -20  -1    0.65    0.16
   8 -20   1    0.19    0.13
  -8 -20  -1    0.34    0.16
   8  20   1    0.62    0.15
  -8  20  -1    0.60    0.16
  10 -20   1    1.40    0.20
  10 -20   1    1.88    0.25
 -10 -20  -1    1.07    0.20
 -10 -20  -1    1.42    0.22
  10  20   1    2.00    0.23
 -10  20  -1    1.45    0.21
 -12 -20  -1    4.26    0.36
  12 -20   1    4.42    0.34
  12 -20   1    4.56    0.34
  12  20   1    5.36    0.34
 -13 -21   1   19.84    0.64
  13 -21  -1   21.10    0.68
  13  21  -1   20.64    0.68
 -11 -21   1    0.37    0.17
  11 -21  -1    0.32    0.13
  11 -21  -1    0.29    0.15
 -11 -21   1    0.40    0.16
  11  21  -1    0.69    0.18
 -11  21   1    0.46    0.16
  11  21  -1    0.32    0.13
   9 -21  -1    0.23    0.13
  -9 -21   1    0.26    0.15
  -9 -21   1    0.55    0.16
   9 -21  -1    0.33    0.12
  -9  21   1    0.57    0.15
   9  21  -1    0.27    0.14
   9  21  -1    0.31    0.12
   7 -21  -1   19.13    0.53
  -7 -21   1   19.51    0.57
  -7 -21   1   19.10    0.54
   7 -21  -1   18.91    0.54
  -7  21   1   18.78    0.54
  -7  21   1   18.38    0.49
   7  21  -1   18.01    0.52
   7  21  -1   19.87    0.58
   5 -21  -1    6.89    0.30
  -5 -21   1    7.01    0.30
  -5 -21   1    7.54    0.34
   5 -21  -1    7.55    0.32
  -5  21   1    6.93    0.31
   5  21  -1    7.22    0.32
  -5  21   1    7.29    0.29
  -3 -21   1   19.18    0.45
   3 -21  -1   19.31    0.44
  -3 -21   1   19.26    0.51
   3  21  -1   19.44    0.47
  -3  21   1   19.01    0.46
  -3  21   1   19.49    0.50
   3  21  -1   18.85    0.51
   1 -21  -1   10.97    0.34
  -1 -21   1   11.56    0.37
   1  21  -1   12.19    0.37
  -1  21   1   11.99    0.35
   1  21  -1   11.63    0.39
  -1  21   1   11.86    0.37
  -1 -21  -1  104.90    1.62
   1 -21   1  105.69    1.62
   1 -21   1  106.80    1.67
   1  21   1  104.88    1.61
  -1  21  -1  108.45    1.66
  -1  21  -1  105.21    1.66
   1  21   1  103.43    1.59
   3 -21   1    0.15    0.10
   3 -21   1   -0.01    0.07
  -3 -21  -1    0.04    0.10
   3  21   1   -0.05    0.08
  -3  21  -1    0.09    0.10
   3  21   1   -0.04    0.09
   5 -21   1    0.04    0.12
  -5 -21  -1    0.32    0.14
   5 -21   1    0.18    0.11
  -5 -21  -1    0.23    0.11
   5  21   1    0.19    0.10
  -5  21  -1    0.20    0.12
  -7 -21  -1   27.54    0.68
  -7 -21  -1   27.76    0.73
   7 -21   1   29.64    0.72
   7 -21   1   27.50    0.70
   7  21   1   27.54    0.69
  -7  21  -1   28.22    0.71
   9 -21   1    0.29    0.13
  -9 -21  -1    0.08    0.13
   9 -21   1    0.29    0.14
  -9 -21  -1    0.17    0.15
  -9  21  -1    0.19    0.14
   9  21   1    0.21    0.13
  11 -21   1    8.35    0.43
  11 -21   1    9.67    0.44
 -11 -21  -1    8.82    0.45
  11  21   1    9.32    0.43
  12 -22  -1    7.46    0.42
 -12 -22   1    8.09    0.42
  12 -22  -1    8.26    0.39
  12  22  -1    8.75    0.44
 -10 -22   1   15.42    0.54
 -10 -22   1   14.22    0.53
  10 -22  -1   13.99    0.48
  10 -22  -1   13.53    0.51
 -10  22   1   14.47    0.52
  10  22  -1   14.05    0.53
  10  22  -1   13.94    0.47
  -8 -22   1    6.36    0.36
   8 -22  -1    6.41    0.34
   8 -22  -1    6.00    0.32
  -8 -22   1    5.82    0.34
   8  22  -1    6.04    0.35
   8  22  -1    5.71    0.31
  -8  22   1    5.84    0.33
   6 -22  -1    0.53    0.14
   6 -22  -1    0.45    0.13
  -6 -22   1    0.41    0.13
  -6 -22   1    0.59    0.15
  -6  22   1    0.56    0.15
  -6  22   1    0.50    0.13
   6  22  -1    0.40    0.13
   4 -22  -1    0.31    0.12
  -4 -22   1    0.32    0.11
   4 -22  -1    0.12    0.10
  -4 -22   1    0.37    0.13
  -4  22   1    0.30    0.11
  -4  22   1    0.24    0.12
   4  22  -1    0.30    0.13
  -2 -22   1   30.56    0.68
   2 -22  -1   30.83    0.62
   2  22  -1   30.82    0.65
  -2  22   1   29.98    0.66
  -2  22   1   30.63    0.63
   2  22  -1   30.13    0.69
   0 -22   1    0.36    0.11
   0 -22  -1    0.31    0.10
   0  22  -1    0.54    0.13
   0  22   1    0.36    0.11
   0  22   1    0.35    0.10
   0  22  -1    0.45    0.13
   2 -22   1    7.50    0.33
  -2 -22  -1    7.25    0.32
   2 -22   1    6.95    0.29
   2  22   1    7.17    0.29
   2  22   1    6.79    0.30
  -2  22  -1    6.71    0.31
  -2  22  -1    6.90    0.33
   4 -22   1   33.74    0.69
  -4 -22  -1   33.41    0.76
   4 -22   1   33.61    0.76
   4  22   1   33.01    0.69
  -4  22  -1   32.76    0.75
   4  22   1   34.01    0.71
  -6 -22  -1   -0.15    0.10
   6 -22   1    0.14    0.13
   6 -22   1    0.06    0.11
  -6 -22  -1    0.00    0.13
  -6  22  -1   -0.12    0.12
   6  22   1    0.12    0.12
   6  22   1   -0.01    0.09
  -8 -22  -1    0.16    0.13
  -8 -22  -1    0.31    0.16
   8 -22   1    0.11    0.13
   8 -22   1    0.14    0.12
   8  22   1    0.08    0.12
  -8  22  -1   -0.06    0.12
 -10 -22  -1    0.31    0.17
 -10 -22  -1    0.06    0.16
  10 -22   1    0.45    0.15
  10 -22   1    0.14    0.15
  10  22   1    0.23    0.14
 -12 -22  -1    7.11    0.43
  12 -22   1    7.09    0.40
  12 -22   1    6.77    0.42
  12  22   1    5.94    0.37
  11 -23  -1    0.00    0.13
  11 -23  -1    0.16    0.11
 -11 -23   1    0.08    0.14
  11  23  -1    0.16    0.14
   9 -23  -1   20.11    0.58
  -9 -23   1   20.28    0.61
  -9 -23   1   19.80    0.62
   9 -23  -1   20.05    0.61
   9  23  -1   19.35    0.56
  -9  23   1   19.70    0.61
   9  23  -1   20.35    0.63
  -7 -23   1    5.92    0.32
   7 -23  -1    5.78    0.31
  -7 -23   1    5.84    0.34
   7 -23  -1    5.90    0.31
   7  23  -1    5.79    0.31
  -7  23   1    5.38    0.33
   7  23  -1    5.82    0.36
  -5 -23   1    8.33    0.38
   5 -23  -1    9.02    0.37
  -5 -23   1    8.78    0.34
   5 -23  -1    8.69    0.35
   5  23  -1    8.58    0.36
  -5  23   1    8.33    0.37
   3 -23  -1   12.86    0.43
   3 -23  -1   13.15    0.37
  -3 -23   1   13.04    0.44
  -3  23   1   13.69    0.39
   3  23  -1   13.29    0.40
   3  23  -1   13.22    0.44
  -3  23   1   13.78    0.44
   1 -23  -1   13.98    0.40
  -1 -23   1   13.24    0.43
   1  23  -1   13.82    0.42
  -1  23   1   14.40    0.40
  -1  23   1   14.22    0.43
   1  23  -1   14.02    0.46
  -1 -23  -1    4.51    0.26
   1 -23   1    4.37    0.25
   1 -23   1    4.45    0.28
  -1  23  -1    4.91    0.29
   1  23   1    4.36    0.26
   1  23   1    4.22    0.23
  -1  23  -1    4.51    0.27
   3 -23   1   22.24    0.61
   3 -23   1   23.05    0.55
  -3 -23  -1   22.60    0.60
   3  23   1   23.24    0.56
   3  23   1   22.63    0.55
  -3  23  -1   23.38    0.62
  -3  23  -1   22.83    0.62
  -5 -23  -1    6.62    0.35
   5 -23   1    7.32    0.35
   5  23   1    6.59    0.29
  -5  23  -1    6.41    0.34
  -7 -23  -1    7.66    0.40
  -7 -23  -1    7.40    0.36
   7 -23   1    6.64    0.37
   7 -23   1    6.99    0.36
   7  23   1    6.93    0.36
  -7  23  -1    7.41    0.39
  -9 -23  -1    2.26    0.27
   9 -23   1    2.32    0.28
  -9 -23  -1    2.40    0.27
   9 -23   1    1.97    0.24
   9  23   1    2.14    0.25
  11 -23   1   16.98    0.60
  11 -23   1   17.91    0.63
 -11 -23  -1   17.66    0.63
  11  23   1   17.39    0.59
 -12 -24   1    0.32    0.17
  12 -24  -1    0.51    0.18
  12  24  -1    0.54    0.18
  10 -24  -1    0.51    0.15
 -10 -24   1    0.43    0.16
  10 -24  -1    0.34    0.16
  10  24  -1    0.35    0.16
  -8 -24   1    5.50    0.35
   8 -24  -1    5.41    0.32
  -8 -24   1    4.31    0.31
   8 -24  -1    5.53    0.31
  -8  24   1    5.39    0.34
   8  24  -1    4.73    0.30
   8  24  -1    4.86    0.34
   6 -24  -1    1.06    0.17
   6 -24  -1    0.99    0.17
  -6 -24   1    1.09    0.19
  -6 -24   1    0.89    0.17
  -6  24   1    0.94    0.17
   6  24  -1    1.13    0.18
  -4 -24   1    1.44    0.20
   4 -24  -1    1.61    0.20
  -4  24   1    1.67    0.20
   4  24  -1    1.67    0.20
   2 -24  -1    4.25    0.24
  -2 -24   1    4.13    0.27
   2  24  -1    4.37    0.25
   2  24  -1    4.54    0.29
  -2  24   1    4.38    0.28
   0 -24   1    0.03    0.11
   0 -24  -1   -0.05    0.09
   0 -24   1    0.04    0.09
   0  24  -1    0.06    0.12
   0  24   1   -0.04    0.10
   0  24  -1   -0.08    0.09
   0  24   1    0.06    0.09
  -2 -24  -1    1.01    0.17
   2 -24   1    1.23    0.16
   2 -24   1    0.92    0.17
  -2  24  -1    1.13    0.18
   2  24   1    1.20    0.15
  -2  24  -1    0.94    0.17
   2  24   1    1.06    0.17
  -4 -24  -1    0.21    0.14
   4 -24   1    0.39    0.13
   4 -24   1    0.25    0.11
  -4  24  -1    0.41    0.15
   4  24   1    0.50    0.13
   4  24   1    0.25    0.11
  -6 -24  -1    4.24    0.32
   6 -24   1    4.03    0.30
   6  24   1    4.49    0.31
  -6  24  -1    4.26    0.31
  -8 -24  -1    0.96    0.20
   8 -24   1    0.86    0.19
   8 -24   1    1.14    0.20
  -8  24  -1    0.97    0.19
   8  24   1    1.13    0.20
 -10 -24  -1    3.55    0.34
  10 -24   1    3.24    0.33
  10 -24   1    4.39    0.33
  10  24   1    4.14    0.32
 -11 -25   1    1.65    0.25
  11 -25  -1    1.88    0.23
  11 -25  -1    1.82    0.25
  11  25  -1    2.15    0.28
  -9 -25   1   18.24    0.61
   9 -25  -1   18.01    0.57
   9 -25  -1   19.36    0.61
  -9 -25   1   19.75    0.61
   9  25  -1   18.67    0.63
   9  25  -1   20.26    0.73
   7 -25  -1   13.91    0.48
   7 -25  -1   13.58    0.48
  -7 -25   1   13.60    0.51
   7  25  -1   13.29    0.47
   7  25  -1   13.61    0.52
  -7  25   1   12.71    0.49
  -5 -25   1   -0.08    0.12
   5 -25  -1    0.25    0.12
  -5  25   1   -0.06    0.11
   5  25  -1   -0.04    0.11
   3 -25  -1   90.29    1.55
  -3 -25   1   91.15    1.55
  -3  25   1   92.27    1.54
   3  25  -1   90.58    1.54
  -1 -25   1    1.02    0.16
   1 -25  -1    1.32    0.17
   1  25  -1    1.42    0.18
   1  25  -1    1.03    0.19
  -1  25   1    1.21    0.16
  -1  25   1    1.37    0.19
  -1 -25  -1   35.08    0.77
   1 -25   1   36.88    0.78
   1 -25   1   36.54    0.82
   1  25   1   37.03    0.78
  -1  25  -1   36.26    0.83
  -1  25  -1   36.99    0.82
   3 -25   1    8.59    0.34
  -3 -25  -1    7.92    0.37
   3 -25   1    7.81    0.37
  -3  25  -1    8.82    0.39
   3  25   1    8.74    0.34
   3  25   1    8.27    0.34
  -3  25  -1    8.24    0.39
   5 -25   1   17.35    0.56
  -5 -25  -1   17.06    0.56
  -5  25  -1   17.29    0.56
  -7 -25  -1    4.77    0.34
   7 -25   1    4.26    0.32
  -7  25  -1    4.32    0.32
   7  25   1    4.47    0.32
   9 -25   1    3.22    0.31
  -9 -25  -1    3.41    0.33
   9  25   1    3.34    0.31
 -10 -26   1    3.19    0.32
  10 -26  -1    2.30    0.28
  10 -26  -1    3.29    0.29
  10  26  -1    2.78    0.30
   8 -26  -1   12.66    0.48
   8 -26  -1   11.85    0.46
  -8 -26   1   12.31    0.50
   8  26  -1   12.77    0.52
   8  26  -1   10.92    0.49
  -6 -26   1   27.37    0.74
   6 -26  -1   27.05    0.71
   6  26  -1   26.50    0.69
  -6  26   1   28.23    0.74
  -4 -26   1   14.87    0.52
   4 -26  -1   15.51    0.51
  -4  26   1   16.11    0.52
   4  26  -1   15.23    0.51
   2 -26  -1    0.06    0.09
  -2 -26   1   -0.07    0.10
  -2  26   1    0.00    0.12
   2  26  -1    0.03    0.12
   2  26  -1    0.01    0.11
   0 -26   1   15.42    0.48
   0 -26   1   15.26    0.52
   0 -26  -1   15.02    0.47
   0  26   1   14.73    0.48
   0  26  -1   14.53    0.48
   0  26  -1   15.55    0.52
   2 -26   1   16.54    0.54
  -2 -26  -1   16.88    0.52
   2 -26   1   16.88    0.50
  -2  26  -1   15.94    0.53
  -2  26  -1   18.40    0.56
   2  26   1   17.31    0.51
   4 -26   1    8.06    0.39
  -4 -26  -1    8.25    0.40
  -4  26  -1    8.79    0.41
  -4  26  -1    8.24    0.40
   4  26   1    7.87    0.34
   6 -26   1    5.37    0.34
  -6 -26  -1    5.65    0.36
  -6  26  -1    5.99    0.37
  -6  26  -1    5.33    0.35
   6  26   1    5.93    0.36
   8 -26   1   10.45    0.47
  -8 -26  -1   10.55    0.49
   8  26   1   10.11    0.46
   9 -27  -1    5.74    0.36
  -9 -27   1    6.37    0.40
   9 -27  -1    6.02    0.36
   9  27  -1    6.14    0.40
  -7 -27   1   22.38    0.69
   7 -27  -1   24.90    0.69
   7  27  -1   23.19    0.71
  -5 -27   1   20.00    0.62
   5 -27  -1   19.97    0.60
   5  27  -1   19.97    0.60
  -5  27   1   19.47    0.61
  -3 -27   1    3.52    0.28
   3 -27  -1    3.54    0.28
   3  27  -1    3.50    0.30
  -3  27   1    3.97    0.30
   1 -27  -1   34.32    0.75
  -1 -27   1   33.52    0.79
  -1 -27   1   35.19    0.83
   1  27  -1   35.45    0.83
  -1  27   1   34.41    0.80
   1  27  -1   35.03    0.78
  -1 -27  -1   12.00    0.44
   1 -27   1   12.68    0.48
   1 -27   1   11.61    0.42
   1  27   1   11.68    0.43
  -1  27  -1   12.57    0.49
  -1  27  -1   12.33    0.46
  -3 -27  -1   17.01    0.54
   3 -27   1   16.74    0.56
   3 -27   1   16.82    0.50
  -3  27  -1   17.58    0.57
  -3  27  -1   17.57    0.58
   3  27   1   16.55    0.51
  -5 -27  -1   21.76    0.66
   5 -27   1   22.85    0.67
  -5  27  -1   21.90    0.67
  -5  27  -1   20.68    0.70
   7 -27   1    7.34    0.40
  -7 -27  -1    6.79    0.40
  -7  27  -1    7.32    0.42
   7  27   1    6.70    0.38
  -9 -27  -1   10.14    0.50
   9 -27   1   10.15    0.48
   9  27   1   10.58    0.47
  -9  27  -1    9.74    0.49
   8 -28  -1    0.26    0.14
  -8 -28   1    0.45    0.17
   8  28  -1    0.05    0.15
   6 -28  -1   34.77    0.85
  -6 -28   1   35.08    0.88
   6  28  -1   34.63    0.90
  -4 -28   1    0.04    0.12
   4 -28  -1    0.21    0.14
   4  28  -1   -0.07    0.12
  -4  28   1   -0.14    0.12
   2 -28  -1    0.25    0.14
  -2 -28   1    0.27    0.13
  -2  28   1    0.29    0.14
   2  28  -1    0.29    0.15
   0 -28   1   14.64    0.49
   0 -28  -1   14.73    0.47
   0 -28   1   13.87    0.51
   0  28  -1   14.14    0.52
   0  28   1   13.92    0.49
   0  28  -1   14.21    0.48
  -2 -28  -1    1.49    0.20
   2 -28   1    1.28    0.21
   2 -28   1    1.61    0.20
  -2  28  -1    1.41    0.23
   2  28   1    1.61    0.20
  -2  28  -1    1.26    0.20
   4 -28   1   22.17    0.67
  -4 -28  -1   23.39    0.67
  -4  28  -1   22.70    0.69
  -6 -28  -1    2.14    0.27
   6 -28   1    2.33    0.27
  -6  28  -1    2.50    0.30
   6  28   1    2.09    0.26
   8 -28   1   12.07    0.52
  -8 -28  -1   12.46    0.54
   8  28   1   12.41    0.51
  -8  28  -1   12.67    0.54
  -7 -29   1   19.44    0.65
   7 -29  -1   17.95    0.60
   7  29  -1   18.07    0.64
   5 -29  -1   13.83    0.52
  -5 -29   1   14.02    0.53
  -3 -29   1   27.62    0.73
   3 -29  -1   26.97    0.74
  -3  29   1   27.93    0.74
  -3  29   1   26.04    0.76
  -1 -29   1   51.89    1.11
   1 -29  -1   50.99    1.03
  -1 -29   1   51.80    1.06
  -1  29   1   50.92    1.06
   1  29  -1   49.67    1.08
   1 -29   1   23.62    0.69
  -1 -29  -1   23.60    0.64
   1 -29   1   22.95    0.63
   1  29   1   22.33    0.63
  -1  29  -1   23.00    0.65
  -1  29  -1   25.00    0.87
   3 -29   1    0.98    0.25
   3 -29   1    0.51    0.16
  -3 -29  -1    0.64    0.17
  -3  29  -1    0.47    0.17
   5 -29   1    2.83    0.29
  -5 -29  -1    3.25    0.31
   5  29   1    2.89    0.31
  -5  29  -1    3.66    0.34
   7 -29   1    6.48    0.40
  -7 -29  -1    6.47    0.41
   7  29   1    6.06    0.39
  -7  29  -1    6.70    0.41
  -6 -30   1   83.73    1.57
   6 -30  -1   81.79    1.54
   6  30  -1   82.01    1.58
  -4 -30   1    0.72    0.18
   4 -30  -1    0.88    0.19
  -4  30   1    0.85    0.18
  -2 -30   1    3.48    0.33
  -2 -30   1    3.31    0.30
   2 -30  -1    4.02    0.34
   0 -30  -1   17.89    0.54
   0 -30   1   18.25    0.57
   0 -30   1   18.49    0.62
  -2 -30  -1   10.30    0.44
   2 -30   1   10.89    0.43
   2 -30   1   10.54    0.47
  -2  30  -1   10.36    0.46
  -4 -30  -1   24.05    0.71
   4 -30   1   24.93    0.74
  -4  30  -1   25.61    0.75
  -6 -30  -1   13.06    0.53
   6 -30   1   12.33    0.53
   6  30   1   12.76    0.53
  -6  30  -1   12.83    0.55
   5 -31  -1    0.44    0.15
  -5 -31   1    0.27    0.16
  -5  31   1    0.60    0.17
  -3 -31   1    2.11    0.26
   3 -31  -1    2.07    0.26
  -3 -31   1    2.20    0.27
  -1 -31   1    0.38    0.16
  -1 -31   1    0.05    0.12
   1 -31  -1    0.08    0.15
   1 -31   1    0.64    0.18
  -1 -31  -1    0.61    0.16
   1 -31   1    0.54    0.15
  -1  31  -1    0.67    0.18
  -3 -31  -1    0.67    0.18
   3 -31   1    0.80    0.19
  -3  31  -1    0.22    0.16
  -2 -32   1    1.14    0.21
   2 -32  -1    0.94    0.21
  -2 -32   1    0.69    0.19
   0 -32   1   12.15    0.47
   0 -32  -1   11.54    0.51
   0 -32   1   11.64    0.51
   2 -32   1    4.59    0.34
  -2 -32  -1    3.95    0.31
  -2  32  -1    4.10    0.33
 -16   0   2   55.55    1.17
  16   0  -2   55.54    1.17
  16   0  -2   55.00    1.12
  14   0  -2    0.37    0.14
 -14   0   2    0.39    0.14
  14   0  -2    0.33    0.13
 -12   0   2  289.58    3.95
  12   0  -2  286.50    3.96
  12   0  -2  289.49    3.99
  10   0  -2  108.45    1.64
 -10   0   2  108.85    1.62
  10   0  -2  107.34    1.64
  10   0  -2  107.30    1.60
  10   0  -2  109.70    1.65
   8   0  -2   41.08    0.73
   8   0  -2   41.37    0.72
   8   0  -2   40.16    0.71
  -8   0   2   41.71    0.71
  -8   0   2   42.51    0.62
   6   0  -2  686.05    8.88
   6   0  -2  655.57    8.81
   6   0  -2  691.33    8.79
  -6   0   2  652.06    8.52
  -6   0   2  661.04    8.85
   4   0  -2  380.85    4.98
   4   0  -2  375.62    5.11
  -4   0   2  375.96    5.02
  -4   0   2  387.36    4.99
   4   0  -2  389.73    5.16
  -2   0   2  899.28   11.47
   2   0  -2  829.32   11.30
  -2   0   2  925.07   11.33
   2   0  -2  853.95   11.41
   0   0  -2  216.48    2.81
   0   0   2  220.73    2.96
   0   0   2  221.73    2.92
   0   0  -2  217.48    2.87
   0   0   2  217.10    2.85
   0   0   2  226.34    2.83
  -2   0  -2  515.81    6.89
   2   0   2  544.55    6.86
   2   0   2  512.78    7.03
   2   0   2  525.25    7.09
   2   0   2  527.85    6.82
   2   0   2  516.27    6.84
  -2   0  -2  532.96    6.68
   2   0   2  519.43    6.74
   4   0   2  379.08    5.08
   4   0   2  365.74    4.84
  -4   0  -2  374.89    4.86
   4   0   2  372.26    4.78
   4   0   2  377.50    4.76
   4   0   2  376.80    4.94
   6   0   2   98.32    1.44
   6   0   2   96.36    1.45
   6   0   2   97.63    1.39
   6   0   2  100.17    1.45
   6   0   2   95.40    1.36
  -8   0  -2  282.53    3.81
   8   0   2  282.60    3.82
   8   0   2  277.01    3.80
  -8   0  -2  279.17    3.77
   8   0   2  277.30    3.75
   8   0   2  285.67    3.71
   8   0   2  285.54    3.82
 -10   0  -2   39.52    0.80
  10   0   2   37.95    0.70
 -10   0  -2   39.30    0.76
  10   0   2   38.71    0.79
  10   0   2   39.33    0.76
  10   0   2   38.22    0.81
  10   0   2   37.12    0.79
  12   0   2  171.98    2.57
  12   0   2  170.23    2.52
 -12   0  -2  173.86    2.50
  12   0   2  167.88    2.56
 -12   0  -2  167.18    2.55
  14   0   2   18.36    0.59
 -14   0  -2   17.12    0.57
  14   0   2   17.85    0.56
  14   0   2   18.52    0.60
 -17  -1   2    0.02    0.14
  17  -1  -2    0.07    0.13
  17  -1  -2    0.06    0.11
  17   1  -2    0.02    0.12
  17   1  -2    0.03    0.12
 -17   1   2    0.11    0.14
 -15  -1   2    0.34    0.15
  15  -1  -2    0.14    0.12
  15  -1  -2    0.01    0.10
  15   1  -2    0.04    0.11
 -15   1   2    0.22    0.13
  15   1  -2    0.02    0.12
  13  -1  -2   95.47    1.58
  13  -1  -2   93.63    1.55
 -13  -1   2   92.70    1.54
  13   1  -2   93.73    1.57
 -13   1   2   93.64    1.52
  13   1  -2   92.28    1.54
  11  -1  -2   22.19    0.54
 -11  -1   2   22.52    0.54
  11  -1  -2   23.15    0.56
 -11   1   2   22.48    0.52
  11   1  -2   22.30    0.55
  11   1  -2   22.83    0.51
  11   1  -2   22.84    0.55
  11   1  -2   23.17    0.55
  -9  -1   2   90.01    1.36
   9  -1  -2   89.59    1.35
   9  -1  -2   90.88    1.37
   9  -1  -2   91.29    1.25
   9  -1  -2   88.47    1.36
   9   1  -2   89.59    1.33
   9   1  -2   88.42    1.36
   9   1  -2   89.91    1.37
  -9   1   2   86.98    1.33
   9   1  -2   88.84    1.37
  -7  -1   2   21.28    0.43
   7  -1  -2   21.67    0.44
  -7  -1   2   21.50    0.35
   7  -1  -2   21.51    0.35
   7  -1  -2   20.64    0.43
   7  -1  -2   22.08    0.45
   7   1  -2   21.37    0.44
   7   1  -2   20.98    0.42
  -7   1   2   21.45    0.42
   7   1  -2   21.00    0.43
  -5  -1   2  125.39    1.70
   5  -1  -2  125.01    1.69
   5  -1  -2  127.38    1.71
  -5  -1   2  125.79    1.63
   5  -1  -2  126.82    1.71
   5   1  -2  123.96    1.71
  -5   1   2  126.53    1.68
  -5   1   2  120.53    1.70
   5   1  -2  126.07    1.71
   5   1  -2  124.79    1.69
  -3  -1   2  253.88    3.27
   3  -1  -2  249.85    3.22
  -3  -1   2  248.70    3.28
   3  -1  -2  252.86    3.24
  -3  -1   2  254.71    3.41
  -3   1   2  259.99    3.44
   3   1  -2  254.27    3.24
   3   1  -2  247.00    3.25
  -3   1   2  250.51    3.30
   3   1  -2  252.87    3.35
   1  -1  -2    0.31    0.05
  -1  -1   2    0.38    0.05
  -1   1   2    0.48    0.05
   1   1  -2    0.30    0.05
   1   1  -2    0.39    0.04
  -1   1   2    0.33    0.05
  -1   1   2    0.29    0.04
   1  -1   2    0.91    0.07
   1  -1   2    1.03    0.06
   1  -1   2    1.13    0.07
   1  -1   2    0.84    0.06
  -1  -1  -2    1.08    0.06
   1   1   2    0.91    0.07
   1   1   2    1.45    0.08
   1   1   2    0.84    0.07
  -1   1  -2    0.95    0.05
  -1   1  -2    1.00    0.07
  -3  -1  -2   27.27    0.41
   3  -1   2   27.36    0.43
   3  -1   2   27.97    0.48
   3  -1   2   28.26    0.43
   3  -1   2   28.22    0.48
   3  -1   2   27.06    0.46
   3   1   2   27.15    0.46
   3   1   2   27.05    0.47
   3   1   2   28.66    0.48
   3   1   2   27.65    0.48
  -3   1  -2   27.59    0.41
   3   1   2   27.92    0.43
  -3   1  -2   27.79    0.44
   3   1   2   27.44    0.41
   5  -1   2  512.28    6.86
   5  -1   2  505.94    6.65
  -5  -1  -2  505.48    6.58
   5  -1   2  513.59    6.81
   5  -1   2  503.18    6.72
   5  -1   2  518.22    6.55
   5   1   2  506.82    6.71
   5   1   2  516.50    6.56
   5   1   2  511.73    6.87
   5   1   2  512.10    6.82
   5   1   2  507.02    7.01
   7  -1   2   12.07    0.34
   7  -1   2   12.74    0.32
   7  -1   2   11.83    0.29
   7  -1   2   11.69    0.33
   7   1   2   12.48    0.29
   7   1   2   12.60    0.35
   7   1   2   12.41    0.34
   7   1   2   11.89    0.31
   7   1   2   12.44    0.35
   9  -1   2    5.42    0.24
  -9  -1  -2    6.53    0.28
   9  -1   2    5.80    0.27
   9  -1   2    6.06    0.23
  -9  -1  -2    5.68    0.25
   9  -1   2    5.54    0.26
   9  -1   2    6.09    0.29
   9   1   2    5.42    0.26
   9   1   2    5.58    0.21
   9   1   2    6.01    0.25
  -9   1  -2    5.62    0.25
   9   1   2    5.81    0.28
   9   1   2    5.67    0.27
  -9   1  -2    5.82    0.26
  11  -1   2    3.54    0.25
  11  -1   2    3.97    0.24
  11  -1   2    3.47    0.27
  11  -1   2    3.63    0.21
 -11  -1  -2    3.69    0.26
 -11  -1  -2    3.47    0.24
  11  -1   2    3.44    0.26
  11   1   2    3.61    0.25
 -11   1  -2    4.03    0.26
  11   1   2    3.87    0.24
  11   1   2    4.26    0.28
 -11   1  -2    4.06    0.24
  13  -1   2    5.80    0.34
  13  -1   2    6.24    0.33
  13  -1   2    6.27    0.35
 -13  -1  -2    6.38    0.32
 -13  -1  -2    6.03    0.34
  13   1   2    6.73    0.33
 -13   1  -2    6.18    0.34
  13   1   2    7.12    0.37
  13   1   2    6.69    0.36
 -13   1  -2    6.41    0.48
  15  -1   2   11.54    0.49
  15  -1   2   11.95    0.47
  15  -1   2   11.97    0.50
  15   1   2   12.87    0.51
  15   1   2   12.34    0.47
  15   1   2   12.57    0.52
  16  -2  -2    3.82    0.28
 -16  -2   2    3.18    0.31
  16  -2  -2    3.42    0.32
  16   2  -2    3.08    0.31
  16   2  -2    3.11    0.28
 -16   2   2    3.11    0.30
 -14  -2   2    2.44    0.24
  14  -2  -2    2.56    0.25
  14  -2  -2    2.43    0.25
  14   2  -2    2.36    0.24
  14   2  -2    2.36    0.23
 -14   2   2    2.91    0.28
 -12  -2   2   24.14    0.60
  12  -2  -2   24.29    0.61
  12  -2  -2   23.83    0.58
 -12   2   2   24.15    0.56
  12   2  -2   24.42    0.60
  12   2  -2   24.94    0.61
  12   2  -2   23.29    0.58
  10  -2  -2   15.37    0.34
 -10  -2   2   14.48    0.41
  10  -2  -2   15.00    0.41
  10  -2  -2   14.80    0.39
  10  -2  -2   14.46    0.40
  10   2  -2   14.69    0.41
 -10   2   2   15.04    0.39
  10   2  -2   15.37    0.42
  10   2  -2   15.13    0.41
  10   2  -2   14.86    0.37
   8  -2  -2    5.28    0.21
  -8  -2   2    5.16    0.16
  -8  -2   2    5.11    0.23
   8  -2  -2    5.07    0.22
   8  -2  -2    5.33    0.16
   8  -2  -2    5.46    0.22
   8   2  -2    5.08    0.22
  -8   2   2    5.41    0.21
   8   2  -2    4.98    0.21
   8   2  -2    4.79    0.21
   8   2  -2    5.13    0.20
   6  -2  -2    3.49    0.16
   6  -2  -2    4.28    0.17
  -6  -2   2    3.54    0.12
   6  -2  -2    3.67    0.10
  -6  -2   2    3.33    0.16
   6  -2  -2    3.59    0.16
  -6   2   2    3.59    0.14
   6   2  -2    3.89    0.17
   6   2  -2    3.74    0.16
   6   2  -2    3.55    0.15
  -4  -2   2   26.01    0.44
  -4  -2   2   26.41    0.40
   4  -2  -2   26.24    0.44
   4  -2  -2   26.47    0.42
  -4   2   2   25.82    0.44
  -4   2   2   25.79    0.41
   4   2  -2   26.39    0.45
   4   2  -2   27.17    0.44
   4   2  -2   26.23    0.43
   2  -2  -2   34.03    0.50
  -2  -2   2   33.80    0.48
   2  -2  -2   34.49    0.52
  -2  -2   2   32.98    0.50
   2   2  -2   36.07    0.50
  -2   2   2   34.00    0.51
   2   2  -2   33.26    0.53
  -2   2   2   33.40    0.50
   2   2  -2   33.92    0.50
   0  -2  -2   20.77    0.33
   0  -2   2   20.50    0.33
   0  -2   2   20.74    0.33
   0  -2   2   20.45    0.35
   0  -2   2   20.73    0.36
   0   2  -2   20.93    0.31
   0   2  -2   20.93    0.35
   0   2   2   21.26    0.35
   0   2   2   21.30    0.35
   2  -2   2   16.31    0.29
   2  -2   2   16.25    0.27
   2  -2   2   16.11    0.30
   2  -2   2   16.60    0.32
   2  -2   2   15.94    0.31
  -2   2  -2   16.25    0.26
   2   2   2   16.16    0.30
  -2   2  -2   16.66    0.30
   2   2   2   16.92    0.32
   2   2   2   16.58    0.26
   4  -2   2   40.16    0.62
   4  -2   2   39.77    0.67
   4  -2   2   40.24    0.65
   4  -2   2   40.76    0.66
   4  -2   2   39.81    0.62
  -4  -2  -2   40.15    0.57
   4   2   2   40.54    0.61
   4   2   2   39.57    0.66
   4   2   2   41.32    0.66
   4   2   2   40.64    0.67
   4   2   2   39.77    0.58
   6  -2   2    1.64    0.14
   6  -2   2    1.87    0.16
   6  -2   2    1.63    0.12
   6  -2   2    1.87    0.14
   6  -2   2    1.63    0.12
  -6  -2  -2    1.72    0.10
   6   2   2    1.89    0.16
   6   2   2    1.79    0.15
   6   2   2    1.56    0.14
   6   2   2    1.60    0.13
   6   2   2    1.63    0.10
  -8  -2  -2    4.18    0.21
   8  -2   2    4.39    0.22
   8  -2   2    4.52    0.21
  -8  -2  -2    4.03    0.22
   8  -2   2    4.14    0.18
   8  -2   2    4.04    0.22
   8  -2   2    4.06    0.23
   8   2   2    4.26    0.17
   8   2   2    4.50    0.20
   8   2   2    4.56    0.22
   8   2   2    4.16    0.22
   8   2   2    4.18    0.23
  10  -2   2    3.10    0.21
  10  -2   2    2.84    0.22
  10  -2   2    2.83    0.18
  10  -2   2    2.73    0.22
 -10  -2  -2    2.76    0.20
 -10  -2  -2    3.15    0.23
  10  -2   2    2.71    0.24
  10   2   2    2.91    0.20
  10   2   2    2.80    0.22
  10   2   2    2.39    0.22
 -10   2  -2    3.01    0.20
 -10   2  -2    2.73    0.21
  12  -2   2   15.12    0.50
  12  -2   2   14.33    0.49
  12  -2   2   14.60    0.47
  12  -2   2   14.39    0.42
 -12  -2  -2   15.58    0.51
 -12  -2  -2   14.33    0.46
  12  -2   2   14.85    0.49
 -12   2  -2   15.70    0.49
  12   2   2   15.05    0.50
  12   2   2   16.13    0.51
 -12   2  -2   15.43    0.45
  12   2   2   15.36    0.47
  14  -2   2    2.07    0.24
 -14  -2  -2    2.49    0.27
  14  -2   2    1.68    0.23
  14  -2   2    1.76    0.22
  14   2   2    1.91    0.24
 -14   2  -2    1.92    0.24
  14   2   2    2.07    0.24
  14   2   2    1.70    0.23
  17  -3  -2    8.41    0.41
  17  -3  -2    6.95    0.41
 -17  -3   2    7.23    0.41
  17   3  -2    7.27    0.41
 -17   3   2    6.83    0.41
  17   3  -2    7.12    0.37
  15  -3  -2    0.24    0.13
 -15  -3   2    0.16    0.14
  15  -3  -2    0.28    0.13
  15   3  -2    0.32    0.13
 -15   3   2    0.27    0.14
  15   3  -2    0.19    0.13
  13  -3  -2    5.58    0.30
  13  -3  -2    5.65    0.31
 -13  -3   2    5.63    0.32
  13   3  -2    5.11    0.31
 -13   3   2    5.94    0.32
 -13   3   2    5.55    0.38
  13   3  -2    5.75    0.29
  13   3  -2    5.55    0.30
  11  -3  -2   50.33    0.94
  11  -3  -2   50.68    0.94
 -11  -3   2   50.60    0.94
  11   3  -2   50.20    0.94
  11   3  -2   51.10    0.93
  11   3  -2   50.15    0.87
  11   3  -2   51.62    0.93
 -11   3   2   51.32    0.95
 -11   3   2   51.49    0.89
  -9  -3   2   88.55    1.25
   9  -3  -2   89.59    1.37
   9  -3  -2   87.88    1.36
   9  -3  -2   88.53    1.24
   9  -3  -2   88.16    1.35
  -9  -3   2   87.70    1.36
   9   3  -2   88.93    1.36
  -9   3   2   88.50    1.31
   9   3  -2   86.20    1.34
  -9   3   2   87.53    1.36
   9   3  -2   88.95    1.35
   9   3  -2   89.29    1.32
   7  -3  -2   56.87    0.90
  -7  -3   2   57.54    0.91
  -7  -3   2   57.20    0.83
   7  -3  -2   58.30    0.81
   7  -3  -2   54.51    0.90
   7  -3  -2   57.09    0.90
   7   3  -2   56.13    0.90
  -7   3   2   56.76    0.85
   7   3  -2   56.45    0.90
  -7   3   2   57.50    0.91
   7   3  -2   56.27    0.88
   7   3  -2   57.34    0.89
  -5  -3   2    6.46    0.20
   5  -3  -2    6.38    0.18
  -5  -3   2    6.46    0.16
   5  -3  -2    6.68    0.20
   5  -3  -2    6.34    0.19
   5   3  -2    6.55    0.19
   5   3  -2    6.84    0.20
   5   3  -2    6.07    0.19
  -5   3   2    6.34    0.16
  -5   3   2    6.38    0.19
   5   3  -2    6.69    0.18
   3  -3  -2   72.99    1.03
  -3  -3   2   74.30    1.03
   3  -3  -2   72.99    0.99
  -3  -3   2   72.68    1.00
  -3  -3   2   72.97    0.99
   3  -3  -2   74.51    1.01
   3   3  -2   73.19    1.03
   3   3  -2   72.21    1.02
  -3   3   2   72.92    0.99
   3   3  -2   73.18    1.00
  -3   3   2   73.71    1.02
  -1  -3   2    3.28    0.09
   1  -3  -2    3.37    0.11
  -1  -3   2    3.45    0.12
  -1  -3   2    3.51    0.11
  -1   3   2    3.57    0.11
  -1   3   2    3.66    0.12
   1   3  -2    3.31    0.10
   1   3  -2    3.48    0.12
   1  -3   2   25.07    0.41
   1  -3   2   25.44    0.39
   1  -3   2   25.28    0.42
  -1   3  -2   25.22    0.42
   1   3   2   24.94    0.42
   1   3   2   25.84    0.42
   1   3   2   25.71    0.42
  -1   3  -2   25.43    0.38
   3  -3   2   33.26    0.54
   3  -3   2   32.03    0.51
   3  -3   2   33.00    0.50
   3  -3   2   32.60    0.52
   3  -3   2   33.81    0.56
   3   3   2   32.98    0.49
   3   3   2   32.31    0.54
   3   3   2   31.51    0.54
   3   3   2   32.50    0.54
   3   3   2   31.82    0.54
  -3   3  -2   32.41    0.49
   5  -3   2  156.11    2.16
  -5  -3  -2  155.31    2.15
   5  -3   2  156.03    2.13
   5  -3   2  156.80    2.11
   5  -3   2  155.80    2.11
   5  -3   2  156.42    2.14
   5   3   2  152.12    2.16
   5   3   2  154.90    2.10
   5   3   2  158.68    2.04
   5   3   2  161.33    2.17
   5   3   2  158.87    2.15
   7  -3   2   79.70    1.24
   7  -3   2   78.64    1.20
   7  -3   2   78.86    1.19
  -7  -3  -2   79.82    1.24
   7  -3   2   80.01    1.24
  -7  -3  -2   82.02    1.27
   7  -3   2   80.01    1.26
   7   3   2   80.54    1.26
   7   3   2   78.25    1.25
   7   3   2   80.70    1.20
   7   3   2   79.45    1.13
   7   3   2   80.24    1.26
  -9  -3  -2    0.67    0.13
   9  -3   2    0.62    0.13
   9  -3   2    0.66    0.12
   9  -3   2    0.79    0.13
  -9  -3  -2    0.62    0.12
   9  -3   2    0.85    0.12
   9  -3   2    0.78    0.13
  -9   3  -2    0.75    0.12
   9   3   2    0.63    0.11
   9   3   2    0.69    0.12
   9   3   2    0.76    0.13
 -11  -3  -2   13.50    0.46
 -11  -3  -2   14.04    0.44
  11  -3   2   14.03    0.45
  11  -3   2   13.49    0.39
  11  -3   2   13.85    0.47
  11  -3   2   13.04    0.44
  11  -3   2   13.62    0.43
 -11   3  -2   13.58    0.41
  11   3   2   13.76    0.46
  11   3   2   13.45    0.46
 -11   3  -2   14.47    0.45
  11   3   2   13.28    0.42
  13  -3   2    7.94    0.36
 -13  -3  -2    7.70    0.36
  13  -3   2    7.78    0.38
  13  -3   2    7.85    0.39
 -13  -3  -2    7.86    0.39
  13  -3   2    7.58    0.37
  13   3   2    7.57    0.38
  13   3   2    7.38    0.38
  13   3   2    7.37    0.35
 -13   3  -2    8.12    0.37
  15  -3   2    1.66    0.23
  15  -3   2    1.65    0.24
  15  -3   2    1.80    0.24
  15   3   2    1.64    0.24
  15   3   2    2.00    0.27
  15   3   2    1.78    0.23
  16  -4  -2    0.32    0.14
  16  -4  -2    0.40    0.16
 -16  -4   2    0.24    0.16
  16   4  -2    0.35    0.15
  16   4  -2    0.09    0.11
 -16   4   2    0.27    0.15
  14  -4  -2   16.82    0.54
 -14  -4   2   17.44    0.55
  14  -4  -2   16.41    0.52
  14   4  -2   16.34    0.53
  14   4  -2   16.13    0.50
 -14   4   2   16.88    0.54
  12  -4  -2   12.57    0.42
 -12  -4   2   12.42    0.43
  12  -4  -2   13.03    0.43
  12   4  -2   12.12    0.39
 -12   4   2   12.77    0.38
  12   4  -2   13.32    0.43
  12   4  -2   12.31    0.36
 -12   4   2   11.93    0.42
  12   4  -2   12.29    0.41
 -10  -4   2   14.45    0.42
  10  -4  -2   14.75    0.41
 -10  -4   2   14.92    0.34
  10  -4  -2   15.44    0.34
  10  -4  -2   14.51    0.41
 -10   4   2   14.53    0.36
 -10   4   2   14.72    0.42
  10   4  -2   14.46    0.40
  10   4  -2   14.39    0.37
  10   4  -2   14.06    0.40
  10   4  -2   14.67    0.41
  -8  -4   2  122.17    1.66
   8  -4  -2  121.03    1.64
  -8  -4   2  120.88    1.76
   8  -4  -2  122.66    1.76
   8  -4  -2  123.43    1.75
   8  -4  -2  120.18    1.74
  -8   4   2  119.96    1.75
  -8   4   2  119.19    1.68
   8   4  -2  120.72    1.74
   8   4  -2  123.16    1.73
   8   4  -2  122.38    1.75
   8   4  -2  120.36    1.71
   6  -4  -2  137.31    1.86
  -6  -4   2  136.68    1.89
   6  -4  -2  136.47    1.88
   6  -4  -2  136.14    1.88
   6  -4  -2  138.27    1.78
  -6  -4   2  134.52    1.81
  -6   4   2  135.54    1.80
   6   4  -2  136.08    1.88
   6   4  -2  136.10    1.85
   6   4  -2  134.56    1.86
  -6   4   2  133.04    1.87
   6   4  -2  136.70    1.87
  -4  -4   2   88.71    1.20
   4  -4  -2   88.40    1.20
   4  -4  -2   87.47    1.22
  -4  -4   2   86.04    1.23
   4  -4  -2   89.18    1.24
   4   4  -2   87.63    1.23
  -4   4   2   86.60    1.23
  -4   4   2   88.98    1.17
   4   4  -2   88.71    1.22
   4   4  -2   86.97    1.21
   2  -4  -2  143.25    1.83
  -2  -4   2  139.86    1.82
   2  -4  -2  139.65    1.84
  -2  -4   2  141.63    1.86
  -2  -4   2  144.89    1.88
   2  -4  -2  141.71    1.87
   2   4  -2  137.22    1.88
   2   4  -2  144.54    1.87
  -2   4   2  143.66    1.88
   0  -4   2    6.95    0.16
   0  -4   2    6.82    0.17
   0  -4  -2    7.15    0.15
   0  -4   2    6.92    0.14
   0   4   2    6.97    0.11
   0   4   2    7.52    0.16
   0   4   2    6.83    0.17
   0   4  -2    6.97    0.16
   0   4  -2    6.89    0.18
   2  -4   2   73.47    1.04
   2  -4   2   74.00    1.05
   2  -4   2   75.99    1.06
   2  -4   2   74.36    1.02
   2  -4   2   76.31    1.02
   2   4   2   76.15    1.00
   2   4   2   74.29    1.06
   2   4   2   75.17    1.06
  -2   4  -2   74.36    1.02
  -2   4  -2   72.80    1.05
   2   4   2   74.68    1.05
   4  -4   2  149.15    2.06
  -4  -4  -2  153.09    2.06
   4  -4   2  150.37    2.02
   4  -4   2  148.89    2.01
   4  -4   2  148.57    2.02
   4  -4   2  146.91    2.03
   4   4   2  149.75    2.05
   4   4   2  150.77    2.05
  -4   4  -2  150.09    1.99
   4   4   2  150.53    2.00
   4   4   2  156.62    1.95
   4   4   2  149.40    2.05
   6  -4   2   16.12    0.39
  -6  -4  -2   15.44    0.38
   6  -4   2   15.65    0.35
   6  -4   2   15.53    0.35
   6  -4   2   15.39    0.36
   6  -4   2   14.56    0.36
   6   4   2   15.53    0.38
   6   4   2   15.25    0.29
   6   4   2   15.40    0.34
   8  -4   2   51.47    0.88
  -8  -4  -2   51.48    0.93
  -8  -4  -2   51.87    0.90
   8  -4   2   51.48    0.90
   8  -4   2   51.14    0.92
   8  -4   2   51.51    0.89
   8  -4   2   50.36    0.86
   8   4   2   50.92    0.87
   8   4   2   51.24    0.92
   8   4   2   51.48    0.92
  10  -4   2   66.59    1.18
  10  -4   2   67.90    1.20
  10  -4   2   66.42    1.17
  10  -4   2   67.54    1.13
 -10  -4  -2   70.62    1.19
 -10  -4  -2   68.25    1.22
  10  -4   2   69.15    1.16
 -10   4  -2   67.15    1.16
  10   4   2   69.40    1.21
  10   4   2   68.37    1.20
  10   4   2   69.19    1.15
  12  -4   2    0.29    0.13
 -12  -4  -2    0.34    0.13
  12  -4   2    0.10    0.13
  12  -4   2    0.03    0.11
 -12  -4  -2    0.00    0.11
  12  -4   2    0.18    0.12
  12  -4   2    0.19    0.11
  12   4   2    0.27    0.13
  12   4   2    0.06    0.12
  12   4   2    0.07    0.10
 -12   4  -2    0.09    0.11
 -12   4  -2    0.10    0.10
  14  -4   2   -0.06    0.11
  14  -4   2    0.14    0.12
 -14  -4  -2   -0.10    0.12
  14  -4   2   -0.19    0.12
 -14  -4  -2    0.17    0.13
  14  -4   2    0.00    0.12
  14   4   2    0.03    0.11
  14   4   2   -0.09    0.12
  14   4   2    0.14    0.15
  17  -5  -2    5.31    0.34
  17  -5  -2    4.51    0.35
  17   5  -2    5.00    0.31
  17   5  -2    4.52    0.35
 -17   5   2    4.37    0.35
  15  -5  -2    4.26    0.31
 -15  -5   2    3.91    0.31
  15  -5  -2    3.58    0.28
 -15   5   2    3.14    0.29
  15   5  -2    3.62    0.26
  15   5  -2    3.42    0.31
  13  -5  -2    7.40    0.35
 -13  -5   2    6.92    0.36
 -13   5   2    7.47    0.36
  13   5  -2    7.73    0.33
  13   5  -2    7.89    0.36
  13   5  -2    7.30    0.35
  11  -5  -2    5.41    0.27
  11  -5  -2    5.41    0.27
 -11  -5   2    5.27    0.29
  11   5  -2    5.11    0.27
 -11   5   2    5.32    0.23
  11   5  -2    5.27    0.26
  11   5  -2    5.63    0.23
 -11   5   2    5.30    0.27
  11   5  -2    5.21    0.26
   9  -5  -2   48.99    0.75
  -9  -5   2   47.30    0.86
   9  -5  -2   46.94    0.85
  -9  -5   2   47.75    0.77
   9  -5  -2   48.44    0.85
  -9   5   2   47.26    0.85
   9   5  -2   48.33    0.83
   9   5  -2   48.59    0.85
  -9   5   2   49.34    0.78
   9   5  -2   46.36    0.82
   9   5  -2   48.38    0.80
   7  -5  -2   16.47    0.38
   7  -5  -2   16.27    0.39
  -7  -5   2   16.32    0.40
   7  -5  -2   16.45    0.31
   7  -5  -2   16.54    0.38
  -7  -5   2   16.81    0.34
   7   5  -2   16.91    0.38
   7   5  -2   16.45    0.38
  -7   5   2   16.69    0.32
   7   5  -2   17.33    0.38
  -7   5   2   16.54    0.38
   7   5  -2   16.45    0.36
   7   5  -2   16.51    0.36
   5  -5  -2    9.86    0.19
  -5  -5   2    9.49    0.22
   5  -5  -2    9.90    0.24
   5  -5  -2    9.56    0.24
  -5  -5   2    9.44    0.26
   5  -5  -2    9.48    0.25
   5   5  -2    9.71    0.24
  -5   5   2    9.48    0.19
   5   5  -2    9.44    0.24
   5   5  -2    9.20    0.24
   3  -5  -2   88.93    1.24
   3  -5  -2   89.31    1.20
  -3  -5   2   87.94    1.21
  -3  -5   2   87.29    1.24
   3  -5  -2   88.92    1.21
  -3   5   2   90.52    1.24
  -3   5   2   89.00    1.17
   3   5  -2   89.94    1.23
   1  -5  -2   74.54    1.01
  -1  -5   2   72.29    1.00
   1  -5  -2   74.77    1.01
  -1  -5   2   73.97    1.04
  -1   5   2   73.89    1.04
   1   5  -2   74.76    1.02
   1   5  -2   73.60    1.05
  -1   5   2   74.56    1.00
   1  -5   2    6.12    0.17
   1  -5   2    6.05    0.13
   1  -5   2    5.64    0.16
   1   5   2    6.11    0.16
   1   5   2    5.95    0.10
   1   5   2    5.94    0.17
  -1   5  -2    5.89    0.17
  -1   5  -2    5.76    0.15
   3  -5   2   10.04    0.24
   3  -5   2   10.14    0.24
   3  -5   2   10.72    0.23
  -3  -5  -2   10.52    0.27
   3  -5   2   10.95    0.24
  -3   5  -2   10.98    0.23
   3   5   2   11.14    0.23
   3   5   2   10.69    0.25
   3   5   2   10.57    0.26
   3   5   2   10.36    0.25
   5  -5   2   58.52    0.90
   5  -5   2   57.80    0.90
   5  -5   2   58.73    0.94
  -5  -5  -2   58.04    0.93
   5  -5   2   58.74    0.91
   5  -5   2   60.44    0.90
   5   5   2   58.38    0.88
  -5   5  -2   56.88    0.87
   5   5   2   58.23    0.80
   5   5   2   60.39    0.94
   5   5   2   59.24    0.93
   7  -5   2   10.52    0.30
   7  -5   2   10.43    0.33
   7  -5   2   10.54    0.31
   7  -5   2   10.71    0.30
  -7  -5  -2   10.47    0.32
  -7  -5  -2   10.58    0.33
   7  -5   2   10.49    0.31
   7   5   2   10.35    0.33
   7   5   2   10.49    0.32
   7   5   2   10.88    0.30
   9  -5   2   23.37    0.54
  -9  -5  -2   22.25    0.57
   9  -5   2   21.69    0.53
   9  -5   2   22.75    0.56
  -9  -5  -2   23.00    0.54
   9  -5   2   22.18    0.52
   9  -5   2   21.63    0.50
   9   5   2   22.72    0.51
  -9   5  -2   21.44    0.51
   9   5   2   23.06    0.56
   9   5   2   22.07    0.54
 -11  -5  -2    0.27    0.13
  11  -5   2    0.24    0.13
  11  -5   2    0.25    0.12
  11  -5   2    0.15    0.11
  11  -5   2    0.21    0.11
 -11  -5  -2    0.17    0.11
  11  -5   2    0.41    0.11
  11   5   2    0.54    0.13
 -11   5  -2    0.31    0.11
  11   5   2    0.21    0.12
  11   5   2    0.09    0.11
 -11   5  -2    0.23    0.11
 -13  -5  -2    1.77    0.22
  13  -5   2    1.35    0.20
  13  -5   2    1.66    0.21
  13  -5   2    1.75    0.20
 -13  -5  -2    2.09    0.25
  13  -5   2    1.43    0.20
  13  -5   2    1.47    0.22
  13   5   2    1.75    0.22
  13   5   2    1.95    0.22
  13   5   2    1.63    0.22
 -13   5  -2    1.56    0.22
  15  -5   2   -0.06    0.15
  15  -5   2    0.10    0.13
  15  -5   2    0.04    0.13
  15  -5   2    0.05    0.13
  15   5   2    0.05    0.12
  15   5   2   -0.11    0.12
  16  -6  -2    0.09    0.12
  16  -6  -2    0.53    0.17
  16   6  -2    0.21    0.12
  16   6  -2    0.19    0.14
 -16   6   2    0.27    0.15
  14  -6  -2    0.94    0.18
 -14  -6   2    0.81    0.18
  14  -6  -2    1.05    0.18
 -14   6   2    0.87    0.18
  14   6  -2    0.73    0.15
  14   6  -2    1.01    0.18
  14   6  -2    0.84    0.17
  12  -6  -2    4.30    0.25
 -12  -6   2    3.87    0.28
  12  -6  -2    3.81    0.26
  12   6  -2    3.84    0.20
 -12   6   2    4.00    0.27
  12   6  -2    3.79    0.24
  12   6  -2    3.78    0.25
  12   6  -2    4.25    0.27
  10  -6  -2   18.54    0.39
  10  -6  -2   19.08    0.48
  10  -6  -2   19.00    0.48
 -10  -6   2   17.72    0.49
 -10  -6   2   18.79    0.42
  10   6  -2   18.14    0.42
 -10   6   2   18.70    0.48
 -10   6   2   18.77    0.40
  10   6  -2   18.28    0.46
  10   6  -2   18.99    0.48
  10   6  -2   19.19    0.46
  -8  -6   2    4.71    0.23
   8  -6  -2    4.55    0.16
   8  -6  -2    4.63    0.21
   8  -6  -2    4.40    0.21
  -8  -6   2    4.09    0.18
   8   6  -2    4.42    0.20
   8   6  -2    4.65    0.21
   8   6  -2    4.35    0.18
  -8   6   2    4.47    0.16
   8   6  -2    4.19    0.19
  -8   6   2    4.59    0.21
   8   6  -2    4.31    0.20
  -6  -6   2    0.08    0.08
   6  -6  -2    0.29    0.07
  -6  -6   2    0.23    0.07
   6  -6  -2    0.24    0.05
   6  -6  -2    0.27    0.07
   6  -6  -2    0.17    0.07
   6   6  -2    0.24    0.06
   6   6  -2    0.29    0.07
  -6   6   2    0.25    0.05
   6   6  -2    0.29    0.08
   6   6  -2    0.26    0.08
  -6   6   2    0.27    0.08
   4  -6  -2    0.56    0.08
   4  -6  -2    0.50    0.07
   4  -6  -2    0.55    0.05
   4  -6  -2    0.42    0.06
  -4  -6   2    0.48    0.08
  -4  -6   2    0.49    0.06
   4   6  -2    0.37    0.07
   4   6  -2    0.43    0.07
  -4   6   2    0.57    0.04
  -4   6   2    0.38    0.07
   4   6  -2    0.44    0.07
   2  -6  -2    4.40    0.11
   2  -6  -2    4.25    0.12
  -2  -6   2    4.15    0.15
   2  -6  -2    4.46    0.14
   2  -6  -2    4.22    0.12
  -2   6   2    4.29    0.15
   2   6  -2    4.34    0.15
   2   6  -2    4.42    0.15
  -2   6   2    4.43    0.12
   0  -6   2    0.25    0.05
   0  -6   2    0.28    0.05
   0  -6   2    0.33    0.05
   0  -6  -2    0.29    0.05
   0  -6  -2    0.33    0.04
   0   6  -2    0.29    0.05
   0   6   2    0.24    0.05
   0   6   2    0.36    0.04
   0   6   2    0.25    0.06
   0   6  -2    0.38    0.06
   0   6   2    0.29    0.04
   2  -6   2    0.20    0.04
   2  -6   2    0.16    0.05
  -2  -6  -2    0.21    0.06
   2  -6   2    0.14    0.05
   2  -6   2    0.16    0.05
   2  -6   2    0.17    0.05
   2   6   2    0.10    0.05
  -2   6  -2    0.14    0.05
  -2   6  -2    0.61    0.08
   2   6   2    0.18    0.03
   2   6   2    0.18    0.05
   2   6   2    0.22    0.05
   2   6   2    0.08    0.05
   4  -6   2    3.25    0.14
   4  -6   2    3.15    0.16
   4  -6   2    2.98    0.15
   4  -6   2    2.97    0.14
   4  -6   2    3.02    0.14
   4   6   2    3.04    0.15
   4   6   2    2.92    0.15
   4   6   2    3.07    0.13
   4   6   2    3.07    0.15
  -4   6  -2    2.76    0.13
   6  -6   2   21.15    0.44
   6  -6   2   21.37    0.48
   6  -6   2   20.60    0.44
  -6  -6  -2   21.07    0.47
   6  -6   2   21.28    0.44
   6  -6   2   20.69    0.44
   6   6   2   21.56    0.47
   6   6   2   21.13    0.43
   6   6   2   21.67    0.47
  -6   6  -2   21.52    0.42
   8  -6   2    5.40    0.26
   8  -6   2    5.60    0.24
   8  -6   2    5.64    0.24
  -8  -6  -2    5.10    0.25
   8  -6   2    5.65    0.24
   8  -6   2    5.38    0.24
  -8  -6  -2    5.48    0.26
   8   6   2    5.76    0.25
   8   6   2    5.91    0.27
   8   6   2    5.27    0.23
 -10  -6  -2    0.65    0.14
  10  -6   2    0.58    0.14
  10  -6   2    0.58    0.13
  10  -6   2    0.64    0.12
  10  -6   2    0.54    0.13
  10  -6   2    1.11    0.15
 -10  -6  -2    0.76    0.15
  10   6   2    0.76    0.15
  10   6   2    0.75    0.13
  10   6   2    0.53    0.13
 -10   6  -2    0.73    0.13
 -12  -6  -2    2.45    0.25
  12  -6   2    2.50    0.23
  12  -6   2    2.50    0.24
 -12  -6  -2    2.97    0.26
  12  -6   2    2.81    0.24
  12  -6   2    2.75    0.25
  12  -6   2    2.90    0.27
 -12   6  -2    2.28    0.22
  12   6   2    2.49    0.25
  12   6   2    2.73    0.24
  12   6   2    2.72    0.26
  14  -6   2    2.82    0.28
  14  -6   2    2.60    0.26
 -14  -6  -2    3.21    0.29
  14  -6   2    2.61    0.28
  14  -6   2    3.09    0.29
  14  -6   2    2.61    0.27
  14   6   2    3.00    0.28
  14   6   2    2.86    0.28
  14   6   2    2.65    0.28
  17  -7  -2   -0.03    0.12
  17  -7  -2    0.00    0.14
  17   7  -2    0.14    0.12
 -17   7   2    0.12    0.15
  17   7  -2   -0.02    0.14
  15  -7  -2   23.94    0.69
  15  -7  -2   23.86    0.67
 -15  -7   2   23.86    0.70
  15   7  -2   23.36    0.63
 -15   7   2   22.55    0.67
  15   7  -2   24.21    0.69
  13  -7  -2    0.60    0.15
 -13  -7   2    0.45    0.15
  13  -7  -2    0.22    0.13
 -13   7   2    0.30    0.14
  13   7  -2    0.23    0.12
  13   7  -2    0.31    0.13
  13   7  -2    0.31    0.11
 -11  -7   2   21.40    0.48
 -11  -7   2   21.43    0.57
  11  -7  -2   20.84    0.54
  11  -7  -2   22.21    0.55
  11   7  -2   22.19    0.55
  11   7  -2   21.21    0.47
  11   7  -2   21.51    0.53
  11   7  -2   20.77    0.51
 -11   7   2   21.82    0.55
   9  -7  -2    4.36    0.17
   9  -7  -2    4.24    0.22
  -9  -7   2    4.39    0.20
  -9  -7   2    4.21    0.24
   9  -7  -2    4.36    0.23
   9   7  -2    4.47    0.22
   9   7  -2    4.24    0.21
  -9   7   2    4.21    0.17
   9   7  -2    4.35    0.21
   9   7  -2    4.20    0.21
  -9   7   2    4.41    0.22
   9   7  -2    4.08    0.18
   7  -7  -2   43.09    0.74
   7  -7  -2   43.72    0.67
   7  -7  -2   43.75    0.75
  -7  -7   2   42.96    0.77
  -7  -7   2   41.83    0.70
   7   7  -2   42.88    0.74
   7   7  -2   42.70    0.71
   7   7  -2   43.31    0.75
  -7   7   2   44.12    0.75
  -7   7   2   42.99    0.63
   7   7  -2   42.96    0.74
   7   7  -2   43.28    0.71
   5  -7  -2    0.23    0.05
  -5  -7   2    0.25    0.06
   5  -7  -2    0.30    0.07
   5  -7  -2    0.29    0.08
  -5  -7   2    0.17    0.08
   5  -7  -2    0.25    0.07
  -5   7   2    0.34    0.08
  -5   7   2    0.31    0.04
   5   7  -2    0.28    0.07
   5   7  -2    0.25    0.07
   5   7  -2    0.26    0.07
  -3  -7   2   37.22    0.59
   3  -7  -2   37.54    0.57
   3  -7  -2   36.96    0.60
  -3  -7   2   36.81    0.60
   3  -7  -2   36.86    0.57
   3   7  -2   35.43    0.60
   3   7  -2   38.04    0.60
  -3   7   2   37.08    0.60
   1  -7  -2  121.81    1.63
   1  -7  -2  119.79    1.59
  -1  -7   2  122.68    1.63
   1  -7  -2  122.33    1.63
  -1  -7   2  123.51    1.66
  -1  -7   2  121.26    1.66
  -1   7   2  124.93    1.61
  -1   7   2  123.62    1.60
   1   7  -2  120.93    1.67
   1   7  -2  123.69    1.66
  -1   7   2  125.17    1.67
  -1  -7  -2    7.48    0.20
   1  -7   2    7.16    0.15
   1  -7   2    7.46    0.20
   1  -7   2    7.27    0.19
   1  -7   2    7.33    0.20
   1  -7   2    7.40    0.18
   1   7   2    7.52    0.18
   1   7   2    7.10    0.19
  -1   7  -2    7.25    0.19
   1   7   2    7.45    0.15
  -1   7  -2    7.29    0.21
   3  -7   2   57.16    0.89
   3  -7   2   56.98    0.85
  -3  -7  -2   57.69    0.89
   3  -7   2   55.87    0.87
   3  -7   2   57.36    0.85
   3  -7   2   58.08    0.83
   3   7   2   57.56    0.88
  -3   7  -2   56.62    0.85
   3   7   2   57.57    0.84
   3   7   2   57.45    0.78
   3   7   2   57.95    0.89
   3   7   2   57.65    0.87
  -5  -7  -2   11.40    0.32
   5  -7   2   10.32    0.29
   5  -7   2   10.65    0.28
  -5  -7  -2   11.16    0.32
   5  -7   2   10.83    0.28
   5  -7   2   10.99    0.31
   5  -7   2   10.86    0.27
   5   7   2   10.86    0.30
   5   7   2   10.84    0.30
  -5   7  -2   10.66    0.27
   5   7   2   10.87    0.31
   5   7   2   11.19    0.28
   7  -7   2   29.36    0.62
   7  -7   2   30.37    0.59
   7  -7   2   29.63    0.59
   7  -7   2   29.65    0.58
  -7  -7  -2   30.21    0.62
  -7  -7  -2   30.48    0.64
   7  -7   2   29.15    0.59
   7   7   2   30.15    0.62
   7   7   2   29.74    0.57
   7   7   2   29.82    0.61
  -7   7  -2   29.56    0.56
   9  -7   2    4.09    0.22
   9  -7   2    3.89    0.22
   9  -7   2    3.85    0.23
  -9  -7  -2    4.30    0.26
   9  -7   2    3.89    0.23
   9  -7   2    4.03    0.24
  -9  -7  -2    4.03    0.25
  -9   7  -2    3.78    0.21
   9   7   2    4.13    0.24
   9   7   2    3.97    0.24
  -9   7  -2    4.40    0.21
   9   7   2    3.99    0.22
  11  -7   2   36.20    0.78
 -11  -7  -2   36.79    0.81
  11  -7   2   36.54    0.78
  11  -7   2   37.07    0.79
  11  -7   2   35.67    0.81
 -11  -7  -2   37.47    0.84
  11  -7   2   35.71    0.76
  11   7   2   36.94    0.77
 -11   7  -2   34.60    0.74
  11   7   2   36.41    0.81
 -11   7  -2   34.87    0.71
  11   7   2   34.99    0.80
 -13  -7  -2    1.60    0.22
  13  -7   2    1.29    0.19
  13  -7   2    1.29    0.20
  13  -7   2    1.40    0.20
  13  -7   2    1.48    0.22
 -13  -7  -2    1.65    0.24
  13  -7   2    1.38    0.19
  13   7   2    1.70    0.23
  13   7   2    1.25    0.18
  13   7   2    1.25    0.20
  15  -7   2    0.09    0.14
  15  -7   2   -0.04    0.13
  15  -7   2   -0.22    0.13
  15   7   2    0.12    0.15
  15   7   2   -0.05    0.11
  16  -8  -2   12.90    0.50
  16  -8  -2   12.62    0.52
  16   8  -2   12.49    0.51
 -16   8   2   11.78    0.50
  16   8  -2   12.75    0.46
  14  -8  -2    0.12    0.11
 -14  -8   2    0.17    0.15
  14  -8  -2    0.04    0.12
  14   8  -2    0.26    0.12
  14   8  -2    0.21    0.12
  14   8  -2   -0.20    0.10
 -14   8   2    0.05    0.13
 -12  -8   2    2.31    0.24
  12  -8  -2    2.15    0.21
  12  -8  -2    2.03    0.21
  12   8  -2    3.09    0.26
  12   8  -2    2.48    0.22
  12   8  -2    2.25    0.21
 -12   8   2    2.40    0.23
 -10  -8   2    0.65    0.12
 -10  -8   2    0.63    0.14
  10  -8  -2    0.37    0.11
  10  -8  -2    0.73    0.10
  10  -8  -2    0.64    0.12
  10   8  -2    0.71    0.12
  10   8  -2    0.79    0.11
  10   8  -2    0.57    0.11
  10   8  -2    0.58    0.12
  -8  -8   2    0.45    0.09
   8  -8  -2    0.26    0.07
  -8  -8   2    0.30    0.10
   8  -8  -2    0.31    0.08
   8  -8  -2    0.43    0.10
   8   8  -2    0.18    0.09
  -8   8   2    0.24    0.09
   8   8  -2    0.09    0.08
   8   8  -2    0.39    0.09
   8   8  -2    0.44    0.08
   8   8  -2    0.31    0.08
   6  -8  -2   58.80    0.86
  -6  -8   2   58.76    0.91
   6  -8  -2   58.29    0.93
  -6  -8   2   59.83    0.96
   6  -8  -2   59.75    0.92
   6   8  -2   59.03    0.91
   6   8  -2   58.47    0.87
   6   8  -2   60.87    0.94
  -6   8   2   58.58    0.94
  -6   8   2   58.71    0.79
   6   8  -2   59.05    0.94
  -4  -8   2  130.70    1.79
   4  -8  -2  131.95    1.78
   4  -8  -2  128.05    1.78
  -4  -8   2  129.38    1.81
   4   8  -2  134.66    1.81
  -4   8   2  131.29    1.81
   4   8  -2  131.70    1.80
  -2  -8   2  203.18    2.63
   2  -8  -2  197.91    2.57
   2  -8  -2  196.44    2.57
  -2  -8   2  200.85    2.63
  -2   8   2  198.59    2.64
  -2   8   2  196.31    2.58
  -2   8   2  201.34    2.55
   2   8  -2  197.49    2.64
   2   8  -2  200.66    2.63
   0  -8   2   28.56    0.48
   0  -8   2   29.10    0.47
   0  -8  -2   28.59    0.48
   0  -8   2   29.15    0.49
   0   8   2   29.31    0.45
   0   8   2   29.20    0.49
   0   8  -2   28.91    0.51
   0   8  -2   28.55    0.49
   0   8   2   29.56    0.44
   2  -8   2    2.00    0.10
  -2  -8  -2    2.16    0.13
   2  -8   2    1.98    0.12
   2  -8   2    2.19    0.09
   2   8   2    1.93    0.12
   2   8   2    2.02    0.08
  -2   8  -2    2.12    0.12
   2   8   2    1.93    0.12
   2   8   2    2.10    0.11
  -4  -8  -2   15.53    0.37
   4  -8   2   14.92    0.36
   4  -8   2   14.65    0.32
  -4  -8  -2   15.39    0.37
   4  -8   2   15.12    0.31
   4  -8   2   14.38    0.35
   4  -8   2   14.97    0.33
   4   8   2   15.04    0.35
   4   8   2   15.04    0.34
   4   8   2   15.46    0.27
  -4   8  -2   15.08    0.33
   4   8   2   15.13    0.32
   6  -8   2    0.41    0.08
   6  -8   2    0.50    0.09
   6  -8   2    0.49    0.10
   6  -8   2    0.22    0.08
  -6  -8  -2    0.35    0.10
   6  -8   2    0.59    0.09
  -6  -8  -2    0.54    0.11
   6   8   2    0.29    0.08
  -6   8  -2    0.24    0.07
   6   8   2    0.29    0.09
   6   8   2    0.61    0.10
   8  -8   2   12.57    0.37
  -8  -8  -2   12.30    0.39
   8  -8   2   12.73    0.39
   8  -8   2   12.33    0.35
  -8  -8  -2   12.52    0.40
   8  -8   2   12.13    0.36
   8  -8   2   12.17    0.37
   8   8   2   13.13    0.36
   8   8   2   12.43    0.38
  -8   8  -2   12.42    0.34
   8   8   2   11.98    0.38
  10  -8   2   15.15    0.47
 -10  -8  -2   15.48    0.48
  10  -8   2   15.56    0.45
  10  -8   2   14.91    0.44
  10  -8   2   15.85    0.46
  10  -8   2   15.18    0.45
 -10  -8  -2   15.02    0.49
  10   8   2   15.36    0.48
  10   8   2   15.17    0.47
 -10   8  -2   15.55    0.42
  10   8   2   15.07    0.43
 -10   8  -2   14.74    0.42
  12  -8   2   31.87    0.74
  12  -8   2   34.70    0.81
 -12  -8  -2   33.95    0.83
  12  -8   2   34.11    0.76
 -12  -8  -2   32.37    0.78
  12  -8   2   32.97    0.75
  12  -8   2   33.08    0.77
  12   8   2   32.98    0.80
  12   8   2   34.47    0.82
  12   8   2   32.58    0.75
 -14  -8  -2    7.95    0.40
  14  -8   2    7.18    0.37
  14  -8   2    7.99    0.39
  14  -8   2    6.99    0.37
  14  -8   2    6.90    0.35
  14  -8   2    7.10    0.40
  14   8   2    7.47    0.36
  14   8   2    8.08    0.41
  14   8   2    7.47    0.41
  17  -9  -2    1.04    0.22
  17  -9  -2    1.28    0.23
 -17   9   2    1.00    0.21
  17   9  -2    1.03    0.22
 -15  -9   2    0.05    0.15
  15  -9  -2    0.15    0.13
  15  -9  -2    0.26    0.13
 -15   9   2    0.17    0.14
  15   9  -2    0.37    0.15
  15   9  -2    0.23    0.13
  13  -9  -2   28.57    0.73
  13  -9  -2   29.19    0.72
 -13  -9   2   28.45    0.75
 -13   9   2   29.22    0.73
  13   9  -2   29.19    0.69
  13   9  -2   29.65    0.69
  13   9  -2   29.70    0.73
 -11  -9   2    1.79    0.20
  11  -9  -2    2.15    0.21
  11  -9  -2    2.08    0.21
 -11  -9   2    1.91    0.17
 -11   9   2    1.55    0.18
  11   9  -2    1.72    0.18
  11   9  -2    1.69    0.19
  11   9  -2    1.83    0.18
   9  -9  -2   71.04    1.17
   9  -9  -2   71.33    1.17
  -9  -9   2   69.19    1.11
  -9  -9   2   68.17    1.18
   9  -9  -2   71.36    1.07
   9   9  -2   71.09    1.17
   9   9  -2   69.46    1.11
   9   9  -2   70.38    1.14
  -9   9   2   70.05    1.16
   9   9  -2   70.62    1.14
   9   9  -2   69.54    1.08
   7  -9  -2    4.09    0.16
   7  -9  -2    4.09    0.19
   7  -9  -2    4.41    0.20
  -7  -9   2    3.87    0.19
  -7  -9   2    3.93    0.22
   7   9  -2    3.94    0.16
   7   9  -2    3.94    0.18
   7   9  -2    4.43    0.21
   7   9  -2    4.19    0.20
  -7   9   2    4.27    0.20
   5  -9  -2  125.39    1.73
   5  -9  -2  123.02    1.74
  -5  -9   2  127.06    1.77
  -5  -9   2  125.13    1.73
   5  -9  -2  125.51    1.69
  -5   9   2  122.08    1.75
   5   9  -2  125.11    1.75
   5   9  -2  125.21    1.73
   5   9  -2  124.73    1.75
   3  -9  -2   48.44    0.73
  -3  -9   2   47.05    0.75
   3  -9  -2   48.67    0.67
   3  -9  -2   46.67    0.72
  -3  -9   2   46.92    0.76
   3   9  -2   47.93    0.76
  -3   9   2   48.66    0.76
   3   9  -2   48.40    0.76
  -3   9   2   47.36    0.67
  -1  -9   2    0.15    0.05
  -1  -9   2    0.09    0.05
  -1  -9   2    0.21    0.06
   1  -9  -2    0.42    0.06
   1  -9  -2    0.16    0.04
   1   9  -2    0.25    0.07
  -1   9   2    0.19    0.06
   1   9  -2    0.06    0.06
  -1   9   2    0.14    0.04
  -1   9   2    0.18    0.04
   1  -9   2  172.69    2.30
   1  -9   2  173.54    2.30
   1  -9   2  172.32    2.25
   1  -9   2  173.32    2.28
  -1  -9  -2  165.56    2.30
   1   9   2  175.81    2.22
   1   9   2  170.39    2.25
  -1   9  -2  171.90    2.29
  -1   9  -2  166.87    2.32
   1   9   2  172.82    2.29
   1   9   2  172.98    2.31
  -3  -9  -2    0.21    0.08
   3  -9   2    0.24    0.07
   3  -9   2    0.32    0.06
  -3  -9  -2    0.34    0.08
   3  -9   2    0.16    0.07
   3  -9   2    0.67    0.07
   3   9   2    0.20    0.08
   3   9   2    0.31    0.05
   3   9   2    0.13    0.06
  -3   9  -2    0.27    0.04
  -3   9  -2    0.30    0.07
   3   9   2    0.17    0.07
   5  -9   2   71.90    1.07
  -5  -9  -2   73.80    1.16
   5  -9   2   72.72    1.11
   5  -9   2   71.77    1.14
   5  -9   2   72.46    1.09
   5  -9   2   71.14    1.13
  -5  -9  -2   73.70    1.16
   5   9   2   72.56    1.02
   5   9   2   73.22    1.09
   5   9   2   71.80    1.12
  -5   9  -2   73.12    1.10
   5   9   2   74.60    1.15
   5   9   2   72.91    1.12
  -7  -9  -2    0.50    0.12
  -7  -9  -2    0.14    0.09
   7  -9   2    0.23    0.08
   7  -9   2    0.09    0.08
   7  -9   2    0.26    0.09
   7  -9   2    0.25    0.09
   7  -9   2    0.13    0.08
   7   9   2    0.17    0.08
   7   9   2    0.16    0.09
   7   9   2    0.05    0.08
  -7   9  -2    0.05    0.07
   9  -9   2   14.92    0.43
  -9  -9  -2   15.40    0.47
  -9  -9  -2   15.63    0.47
   9  -9   2   14.23    0.41
   9  -9   2   14.78    0.43
   9  -9   2   14.42    0.41
   9  -9   2   14.58    0.45
   9   9   2   14.64    0.44
  -9   9  -2   14.69    0.39
   9   9   2   14.30    0.44
   9   9   2   14.62    0.41
  -9   9  -2   15.44    0.40
  11  -9   2   11.31    0.39
  11  -9   2   11.17    0.41
  11  -9   2   11.21    0.40
 -11  -9  -2   10.62    0.44
  11  -9   2   10.92    0.39
  11  -9   2   10.63    0.42
 -11  -9  -2   11.32    0.44
  11   9   2   10.81    0.43
  11   9   2   11.22    0.43
 -11   9  -2   10.64    0.37
  11   9   2   11.20    0.39
 -13  -9  -2    0.65    0.18
  13  -9   2    0.67    0.17
 -13  -9  -2    0.70    0.19
  13  -9   2    0.81    0.17
  13  -9   2    1.09    0.20
  13  -9   2    0.64    0.15
  13  -9   2    0.57    0.16
  13   9   2    0.66    0.16
  13   9   2    0.27    0.15
  13   9   2    0.62    0.15
  15  -9   2   17.56    0.58
  15  -9   2   18.63    0.61
  15  -9   2   18.14    0.61
  15  -9   2   17.89    0.62
 -15  -9  -2   19.70    0.62
  15   9   2   19.03    0.64
  15   9   2   19.19    0.59
  16 -10  -2    6.80    0.38
  16 -10  -2    6.93    0.41
 -16  10   2    6.96    0.41
  16  10  -2    6.44    0.40
  16  10  -2    7.38    0.38
  14 -10  -2   21.60    0.63
 -14 -10   2   20.33    0.65
  14 -10  -2   21.27    0.64
 -14  10   2   20.56    0.63
  14  10  -2   22.28    0.61
  14  10  -2   21.67    0.58
  14  10  -2   21.06    0.63
 -12 -10   2    3.72    0.24
  12 -10  -2    3.59    0.25
 -12 -10   2    3.05    0.27
  12 -10  -2    3.72    0.26
  12  10  -2    3.43    0.24
  12  10  -2    2.69    0.24
  12  10  -2    3.47    0.24
 -12  10   2    3.43    0.27
 -10 -10   2    5.81    0.25
  10 -10  -2    5.65    0.22
  10 -10  -2    5.96    0.28
 -10 -10   2    5.31    0.29
  10 -10  -2    5.23    0.27
  10  10  -2    5.15    0.21
 -10  10   2    5.28    0.27
  10  10  -2    5.46    0.25
  10  10  -2    5.36    0.25
  10  10  -2    5.45    0.27
  10  10  -2    5.19    0.24
  -8 -10   2    8.10    0.28
   8 -10  -2    8.81    0.30
  -8 -10   2    8.16    0.31
   8 -10  -2    8.75    0.25
   8 -10  -2    8.57    0.30
  -8  10   2    8.53    0.30
   8  10  -2    8.35    0.30
   8  10  -2    8.27    0.26
   8  10  -2    8.37    0.26
   8  10  -2    8.73    0.29
   8  10  -2    8.49    0.29
   6 -10  -2   75.15    1.15
  -6 -10   2   75.28    1.18
   6 -10  -2   74.66    1.15
   6 -10  -2   74.39    1.09
  -6 -10   2   75.38    1.14
   6  10  -2   75.16    1.13
   6  10  -2   75.71    1.17
   6  10  -2   75.21    1.16
  -6  10   2   75.31    1.16
   6  10  -2   76.16    1.07
   4 -10  -2   14.27    0.32
   4 -10  -2   14.00    0.24
  -4 -10   2   13.94    0.32
   4 -10  -2   14.21    0.31
  -4 -10   2   13.39    0.34
   4  10  -2   14.07    0.34
  -4  10   2   14.04    0.33
   4  10  -2   13.69    0.32
   2 -10  -2  106.94    1.42
   2 -10  -2  105.14    1.37
  -2 -10   2  106.41    1.48
   2 -10  -2  105.76    1.42
  -2 -10   2  103.99    1.48
  -2  10   2  104.05    1.49
  -2  10   2  106.36    1.44
   2  10  -2  103.93    1.49
   2  10  -2  106.08    1.49
  -2  10   2  105.95    1.38
   0 -10   2    3.11    0.12
   0 -10  -2    3.23    0.10
   0 -10   2    3.57    0.15
   0 -10  -2    3.45    0.15
   0 -10   2    3.39    0.15
   0 -10  -2    3.82    0.13
   0 -10   2    3.31    0.15
   0  10   2    3.16    0.14
   0  10   2    3.22    0.15
   0  10  -2    3.28    0.16
   0  10   2    3.38    0.12
   0  10  -2    3.52    0.16
   0  10   2    3.62    0.11
   2 -10   2   37.50    0.64
  -2 -10  -2   37.67    0.65
   2 -10   2   36.81    0.64
   2 -10   2   37.54    0.59
   2 -10   2   37.72    0.54
  -2 -10  -2   37.32    0.62
   2  10   2   37.99    0.65
  -2  10  -2   37.33    0.63
   2  10   2   38.91    0.57
   2  10   2   37.69    0.63
   2  10   2   36.73    0.59
   4 -10   2   23.40    0.49
   4 -10   2   22.62    0.48
  -4 -10  -2   22.91    0.49
  -4 -10  -2   24.16    0.51
   4 -10   2   22.65    0.41
   4 -10   2   26.29    0.45
   4 -10   2   22.79    0.46
   4  10   2   22.57    0.47
   4  10   2   23.80    0.39
   4  10   2   23.16    0.46
  -4  10  -2   22.96    0.46
  -4  10  -2   22.58    0.38
   4  10   2   23.03    0.45
   4  10   2   23.44    0.49
   6 -10   2   29.25    0.55
  -6 -10  -2   28.40    0.60
  -6 -10  -2   28.28    0.61
   6 -10   2   28.28    0.57
   6 -10   2   27.95    0.58
   6 -10   2   28.85    0.53
   6 -10   2   29.71    0.61
   6  10   2   28.65    0.48
   6  10   2   27.87    0.55
   6  10   2   29.31    0.58
   6  10   2   28.97    0.59
  -6  10  -2   28.61    0.56
  -6  10  -2   28.51    0.50
   8 -10   2   21.75    0.48
   8 -10   2   22.00    0.52
  -8 -10  -2   21.58    0.55
   8 -10   2   21.14    0.52
   8 -10   2   21.87    0.55
   8 -10   2   21.72    0.49
  -8 -10  -2   21.27    0.55
   8  10   2   22.72    0.54
  -8  10  -2   21.96    0.50
   8  10   2   22.36    0.51
   8  10   2   21.97    0.53
  10 -10   2    0.31    0.11
  10 -10   2    0.00    0.10
 -10 -10  -2    0.25    0.13
  10 -10   2    0.26    0.11
 -10 -10  -2    0.25    0.14
  10 -10   2    0.29    0.12
  10 -10   2    0.11    0.11
  10  10   2    0.36    0.12
 -10  10  -2    0.17    0.10
 -10  10  -2    0.41    0.10
  10  10   2    0.33    0.11
  10  10   2    0.29    0.12
  12 -10   2    4.77    0.29
  12 -10   2    4.82    0.29
  12 -10   2    4.68    0.29
  12 -10   2    4.62    0.32
 -12 -10  -2    5.33    0.34
  12 -10   2    4.75    0.31
 -12 -10  -2    4.99    0.34
  12  10   2    4.40    0.28
 -12  10  -2    4.52    0.28
  12  10   2    5.48    0.33
  12  10   2    4.87    0.32
  14 -10   2    1.47    0.21
  14 -10   2    2.01    0.27
 -14 -10  -2    1.81    0.24
  14 -10   2    1.77    0.24
  14 -10   2    1.89    0.24
  14  10   2    1.71    0.22
  14  10   2    1.59    0.22
  15 -11  -2   -0.05    0.12
  15 -11  -2   -0.11    0.11
  15  11  -2    0.09    0.11
 -15  11   2    0.28    0.16
  15  11  -2   -0.08    0.12
  13 -11  -2  203.48    3.04
 -13 -11   2  202.98    3.08
  13 -11  -2  202.90    3.03
  13  11  -2  209.13    2.97
  13  11  -2  206.06    3.06
 -13  11   2  208.11    3.04
  13  11  -2  206.34    2.96
  11 -11  -2    6.16    0.31
 -11 -11   2    5.84    0.33
 -11 -11   2    6.41    0.28
  11 -11  -2    5.95    0.31
 -11  11   2    6.20    0.30
  11  11  -2    6.05    0.31
  11  11  -2    5.96    0.27
  11  11  -2    6.15    0.28
  -9 -11   2  101.92    1.55
   9 -11  -2  102.48    1.50
   9 -11  -2  103.84    1.60
   9 -11  -2  103.50    1.60
  -9 -11   2  102.32    1.63
   9  11  -2  101.95    1.50
  -9  11   2  103.15    1.59
   9  11  -2  103.24    1.57
   9  11  -2  104.43    1.60
   9  11  -2  100.52    1.55
   9  11  -2  100.96    1.51
   7 -11  -2    1.27    0.11
   7 -11  -2    1.16    0.13
   7 -11  -2    1.08    0.13
  -7 -11   2    1.46    0.14
   7  11  -2    1.01    0.12
   7  11  -2    1.38    0.15
   7  11  -2    1.27    0.11
  -7  11   2    1.20    0.14
   7  11  -2    1.49    0.13
   5 -11  -2  518.10    6.70
   5 -11  -2  519.66    6.98
  -5 -11   2  529.55    7.06
  -5 -11   2  520.71    6.83
   5 -11  -2  506.74    6.69
   5  11  -2  531.24    6.72
   5  11  -2  521.33    6.69
  -5  11   2  523.22    7.03
   3 -11  -2  216.19    2.87
  -3 -11   2  223.17    2.92
  -3 -11   2  222.17    2.92
   3 -11  -2  219.79    2.83
   3  11  -2  218.82    2.92
  -3  11   2  215.16    2.78
   3  11  -2  217.95    2.92
  -3  11   2  216.80    2.88
  -3  11   2  220.42    2.93
   1 -11  -2    0.73    0.07
  -1 -11   2    0.49    0.08
   1 -11  -2    0.73    0.09
  -1 -11   2    0.71    0.08
  -1 -11   2    0.67    0.09
  -1  11   2    0.59    0.09
   1  11  -2    0.79    0.10
  -1  11   2    0.98    0.09
  -1  11   2    0.70    0.06
   1  11  -2    0.59    0.10
   1 -11   2  381.86    4.83
   1 -11   2  384.30    4.90
   1 -11   2  378.60    4.96
  -1 -11  -2  356.19    4.85
  -1 -11  -2  367.33    4.90
   1 -11   2  389.79    4.90
  -1  11  -2  379.77    4.90
   1  11   2  385.76    5.06
   1  11   2  362.42    4.88
   1  11   2  391.62    4.83
  -1  11  -2  384.23    4.94
   1  11   2  378.58    4.87
   3 -11   2    0.06    0.05
  -3 -11  -2   -0.01    0.07
   3 -11   2    0.13    0.04
   3 -11   2    0.00    0.07
   3 -11   2    0.31    0.09
  -3 -11  -2    0.44    0.09
   3  11   2    0.06    0.05
   3  11   2    0.03    0.07
   3  11   2    0.11    0.06
   3  11   2   -0.01    0.06
   5 -11   2  450.14    5.83
   5 -11   2  458.14    5.88
   5 -11   2  455.54    5.91
   5 -11   2  455.69    5.80
  -5 -11  -2  446.30    5.92
  -5 -11  -2  440.73    5.93
   5 -11   2  462.42    5.93
   5  11   2  456.54    5.77
   5  11   2  451.29    5.86
   5  11   2  450.94    5.88
   5  11   2  457.71    5.93
  -5  11  -2  458.02    5.87
   5  11   2  445.35    5.88
   7 -11   2   15.29    0.43
   7 -11   2   15.63    0.38
   7 -11   2   15.28    0.43
   7 -11   2   15.28    0.37
   7 -11   2   15.47    0.42
  -7 -11  -2   15.57    0.44
  -7 -11  -2   16.26    0.46
  -7  11  -2   14.94    0.39
   7  11   2   14.86    0.41
  -7  11  -2   16.49    0.39
   7  11   2   15.45    0.42
   7  11   2   15.69    0.40
   9 -11   2   55.98    0.96
   9 -11   2   56.40    1.05
  -9 -11  -2   56.16    1.06
   9 -11   2   56.52    1.02
  -9 -11  -2   55.73    1.07
   9 -11   2   55.33    0.97
   9 -11   2   54.69    1.02
  -9  11  -2   53.67    0.97
   9  11   2   55.16    0.99
   9  11   2   55.78    1.02
   9  11   2   54.22    1.02
  11 -11   2    2.92    0.24
  11 -11   2    3.13    0.27
 -11 -11  -2    3.04    0.28
 -11 -11  -2    3.28    0.30
  11 -11   2    3.04    0.24
  11 -11   2    3.05    0.27
  11 -11   2    2.78    0.25
  11  11   2    4.20    0.26
  11  11   2    2.73    0.25
 -11  11  -2    2.77    0.23
  11  11   2    3.02    0.26
  13 -11   2   32.96    0.81
  13 -11   2   33.42    0.84
  13 -11   2   33.38    0.78
  13 -11   2   33.80    0.81
 -13 -11  -2   34.05    0.84
  13  11   2   33.70    0.83
  13  11   2   34.17    0.80
  13  11   2   33.85    0.84
  16 -12  -2   19.80    0.65
  16 -12  -2   20.11    0.67
 -16  12   2   21.12    0.67
  16  12  -2   21.13    0.67
  14 -12  -2    0.81    0.18
 -14 -12   2    0.87    0.21
  14 -12  -2    0.56    0.16
  14  12  -2    0.73    0.16
 -14  12   2    0.74    0.18
  14  12  -2    0.65    0.14
  14  12  -2    0.72    0.18
  12 -12  -2   23.96    0.64
  12 -12  -2   24.89    0.65
 -12 -12   2   25.50    0.60
 -12 -12   2   25.11    0.69
  12  12  -2   24.40    0.65
  12  12  -2   24.69    0.59
  12  12  -2   23.95    0.59
 -12  12   2   25.18    0.65
  10 -12  -2   11.10    0.38
  10 -12  -2   10.23    0.31
 -10 -12   2    9.89    0.39
 -10 -12   2   10.12    0.35
  10 -12  -2    9.89    0.36
  10  12  -2   10.25    0.38
  10  12  -2    9.94    0.32
  10  12  -2    9.61    0.34
  10  12  -2   10.89    0.36
 -10  12   2    9.80    0.36
  -8 -12   2   20.85    0.53
  -8 -12   2   20.98    0.49
   8 -12  -2   22.15    0.51
   8 -12  -2   21.82    0.45
   8 -12  -2   21.60    0.51
   8  12  -2   21.39    0.45
   8  12  -2   21.39    0.44
   8  12  -2   21.51    0.50
   8  12  -2   20.92    0.51
   8  12  -2   20.85    0.49
  -8  12   2   21.19    0.51
  -6 -12   2   80.68    1.23
   6 -12  -2   78.62    1.17
   6 -12  -2   79.39    1.22
   6 -12  -2   79.48    1.22
  -6 -12   2   78.94    1.25
   6  12  -2   81.68    1.24
   6  12  -2   79.82    1.12
   6  12  -2   80.96    1.20
   6  12  -2   77.82    1.24
  -6  12   2   78.76    1.23
  -4 -12   2    3.77    0.20
  -4 -12   2    3.87    0.19
   4 -12  -2    3.73    0.16
   4 -12  -2    3.86    0.12
   4  12  -2    3.91    0.19
   4  12  -2    4.13    0.21
  -4  12   2    3.64    0.19
  -4  12   2    3.55    0.17
   2 -12  -2  591.26    7.94
  -2 -12   2  625.41    8.30
   2 -12  -2  591.90    7.88
  -2 -12   2  628.97    7.91
  -2  12   2  604.83    8.03
   2  12  -2  605.62    7.79
   2  12  -2  611.55    7.92
  -2  12   2  614.08    7.89
   0 -12  -2  308.06    4.13
   0 -12   2  327.06    4.15
   0 -12   2  323.20    4.16
   0 -12  -2  309.75    4.08
   0 -12   2  318.66    4.12
   0 -12   2  323.11    4.07
   0  12   2  299.69    4.04
   0  12  -2  315.38    4.18
   0  12   2  319.74    4.12
   0  12  -2  323.65    4.16
   0  12   2  317.59    4.17
   0  12   2  328.79    4.10
   2 -12   2    7.92    0.25
   2 -12   2    8.36    0.21
  -2 -12  -2    8.88    0.28
   2 -12   2    8.55    0.27
  -2 -12  -2    8.63    0.25
  -2  12  -2    8.36    0.26
   2  12   2    8.50    0.21
  -2  12  -2    8.34    0.28
   2  12   2    8.49    0.24
   2  12   2    8.46    0.27
   2  12   2    8.35    0.22
   4 -12   2  191.05    2.54
  -4 -12  -2  189.31    2.63
   4 -12   2  190.70    2.64
   4 -12   2  190.11    2.50
  -4 -12  -2  191.99    2.66
   4 -12   2  190.00    2.64
   4  12   2  192.08    2.58
   4  12   2  192.37    2.52
   4  12   2  189.99    2.64
  -4  12  -2  192.18    2.61
   4  12   2  190.40    2.60
   4  12   2  194.20    2.60
   6 -12   2    4.77    0.18
   6 -12   2    5.00    0.20
  -6 -12  -2    4.76    0.25
  -6 -12  -2    4.31    0.23
   6 -12   2    4.75    0.24
   6 -12   2    4.41    0.23
   6 -12   2    4.78    0.24
   6  12   2    4.75    0.17
   6  12   2    4.88    0.22
   6  12   2    4.74    0.22
  -6  12  -2    4.43    0.22
   6  12   2    4.61    0.21
   8 -12   2    8.86    0.33
   8 -12   2    8.38    0.34
   8 -12   2    8.48    0.29
   8 -12   2    8.79    0.34
  -8 -12  -2    8.14    0.34
  -8 -12  -2    8.79    0.36
   8 -12   2    8.29    0.28
   8  12   2    8.13    0.30
   8  12   2    8.37    0.32
  -8  12  -2    8.15    0.30
   8  12   2    8.45    0.32
 -10 -12  -2   40.70    0.90
  10 -12   2   38.50    0.78
 -10 -12  -2   40.16    0.90
  10 -12   2   40.33    0.88
  10 -12   2   40.73    0.86
  10 -12   2   41.83    0.86
  10 -12   2   39.51    0.79
  10  12   2   41.39    0.87
  10  12   2   40.47    0.83
  10  12   2   42.87    0.87
 -10  12  -2   39.22    0.81
  12 -12   2   87.37    1.49
  12 -12   2   90.08    1.60
  12 -12   2   92.89    1.58
  12 -12   2   90.81    1.57
 -12 -12  -2   92.10    1.62
 -12 -12  -2   92.00    1.65
  12  12   2   91.23    1.59
  12  12   2   87.28    1.57
 -12  12  -2   88.15    1.50
  12  12   2   90.71    1.54
  14 -12   2    5.56    0.36
  14 -12   2    5.69    0.35
  14 -12   2    5.46    0.37
 -14 -12  -2    5.24    0.37
  14  12   2    6.52    0.35
  14  12   2    6.16    0.37
  15 -13  -2   12.16    0.51
  15 -13  -2   11.54    0.48
  15  13  -2   11.84    0.50
 -15  13   2   12.22    0.50
  13 -13  -2   16.96    0.55
 -13 -13   2   16.36    0.59
  13 -13  -2   17.62    0.57
 -13 -13   2   16.97    0.50
  13  13  -2   16.74    0.50
 -13  13   2   16.34    0.54
  13  13  -2   16.85    0.49
  13  13  -2   16.50    0.55
  11 -13  -2    8.54    0.37
  11 -13  -2    8.11    0.37
 -11 -13   2    8.69    0.40
 -11 -13   2    8.71    0.35
  11  13  -2    9.20    0.32
 -11  13   2    8.86    0.37
  11  13  -2    8.71    0.34
  11  13  -2    8.25    0.33
   9 -13  -2    0.75    0.11
  -9 -13   2    0.61    0.14
   9 -13  -2    0.65    0.13
  -9 -13   2    0.62    0.13
   9 -13  -2    0.68    0.13
  -9  13   2    0.65    0.13
   9  13  -2    0.55    0.13
   9  13  -2    0.79    0.13
   9  13  -2    0.68    0.11
   9  13  -2    0.65    0.12
   9  13  -2    0.87    0.12
   7 -13  -2   35.02    0.69
  -7 -13   2   35.38    0.71
  -7 -13   2   34.28    0.68
   7 -13  -2   35.83    0.69
   7 -13  -2   34.90    0.63
   7  13  -2   35.53    0.70
   7  13  -2   35.30    0.60
   7  13  -2   35.52    0.64
  -7  13   2   34.60    0.68
   7  13  -2   35.58    0.69
  -5 -13   2   35.75    0.68
  -5 -13   2   35.64    0.67
   5 -13  -2   36.26    0.63
   5 -13  -2   36.08    0.66
   5 -13  -2   38.24    0.65
   5  13  -2   35.58    0.67
   5  13  -2   36.31    0.65
  -5  13   2   35.80    0.65
  -5  13   2   36.18    0.67
   3 -13  -2    0.41    0.07
   3 -13  -2    0.28    0.06
  -3 -13   2    0.25    0.09
  -3 -13   2    0.20    0.08
   3  13  -2    0.22    0.08
   3  13  -2    0.15    0.10
  -3  13   2    0.24    0.07
  -3  13   2    0.30    0.09
  -1 -13   2   42.29    0.73
   1 -13  -2   42.90    0.70
  -1 -13   2   43.78    0.66
  -1 -13   2   42.95    0.71
   1 -13  -2   44.09    0.65
   1 -13  -2   43.69    0.63
  -1  13   2   44.16    0.69
   1  13  -2   44.60    0.75
   1  13  -2   43.92    0.75
  -1  13   2   42.99    0.74
   1 -13   2   14.52    0.36
   1 -13   2   14.41    0.35
   1 -13   2   14.62    0.29
  -1 -13  -2   15.48    0.36
   1 -13   2   14.41    0.32
  -1 -13  -2   14.82    0.32
   1  13   2   14.31    0.28
   1  13   2   13.86    0.35
  -1  13  -2   15.45    0.39
   1  13   2   14.43    0.31
  -1  13  -2   14.49    0.36
   1  13   2   14.46    0.33
  -3 -13  -2   51.90    0.89
   3 -13   2   52.87    0.78
   3 -13   2   51.73    0.89
   3 -13   2   52.41    0.89
  -3 -13  -2   53.10    0.86
   3  13   2   52.28    0.79
   3  13   2   51.34    0.88
   3  13   2   52.59    0.81
  -3  13  -2   51.46    0.87
   3  13   2   51.25    0.84
   5 -13   2   31.71    0.65
  -5 -13  -2   33.19    0.68
   5 -13   2   32.77    0.57
   5 -13   2   31.75    0.65
  -5 -13  -2   32.85    0.66
   5  13   2   32.79    0.66
  -5  13  -2   32.28    0.63
   5  13   2   32.62    0.62
   5  13   2   32.15    0.61
   5  13   2   32.13    0.62
   5  13   2   31.69    0.54
  -7 -13  -2    4.47    0.27
   7 -13   2    4.37    0.20
   7 -13   2    4.39    0.20
   7 -13   2    4.81    0.25
  -7 -13  -2    4.21    0.25
   7 -13   2    4.14    0.24
   7 -13   2    4.58    0.26
   7  13   2    4.94    0.23
  -7  13  -2    4.03    0.22
   7  13   2    4.14    0.22
   7  13   2    4.04    0.22
  -9 -13  -2    0.09    0.13
   9 -13   2    0.00    0.10
   9 -13   2   -0.07    0.10
  -9 -13  -2   -0.04    0.11
   9 -13   2   -0.10    0.09
   9 -13   2   -0.11    0.10
   9  13   2   -0.09    0.08
   9  13   2    0.03    0.09
   9  13   2    0.02    0.10
  -9  13  -2    0.05    0.09
  11 -13   2   14.64    0.50
  11 -13   2   13.75    0.50
 -11 -13  -2   13.31    0.51
  11 -13   2   14.37    0.49
 -11 -13  -2   13.67    0.51
  11 -13   2   14.20    0.61
  11  13   2   14.52    0.49
 -11  13  -2   13.61    0.45
  11  13   2   14.34    0.46
  11  13   2   14.01    0.49
  13 -13   2    1.81    0.25
  13 -13   2    1.62    0.23
  13 -13   2    1.84    0.24
 -13 -13  -2    1.72    0.24
  13  13   2    2.23    0.24
  13  13   2    1.71    0.23
  16 -14  -2   -0.21    0.13
  16 -14  -2    0.07    0.14
  16  14  -2    0.01    0.14
 -16  14   2   -0.04    0.15
  14 -14  -2   22.97    0.68
  14 -14  -2   21.57    0.66
  14  14  -2   24.22    0.72
  14  14  -2   22.17    0.68
 -14  14   2   23.98    0.68
  12 -14  -2    1.34    0.20
 -12 -14   2    1.45    0.19
  12 -14  -2    1.19    0.20
 -12 -14   2    1.18    0.21
 -12  14   2    1.09    0.19
  12  14  -2    1.40    0.18
  12  14  -2    1.36    0.20
  10 -14  -2    1.15    0.14
  10 -14  -2    1.15    0.17
 -10 -14   2    1.79    0.22
 -10 -14   2    1.21    0.17
  10 -14  -2    1.18    0.17
 -10  14   2    1.21    0.18
  10  14  -2    1.17    0.17
  10  14  -2    0.93    0.15
  10  14  -2    1.14    0.16
  -8 -14   2   14.62    0.44
   8 -14  -2   14.32    0.41
  -8 -14   2   14.34    0.41
   8 -14  -2   14.74    0.37
   8 -14  -2   14.85    0.42
  -8  14   2   14.25    0.41
   8  14  -2   14.62    0.37
   8  14  -2   14.93    0.42
   8  14  -2   13.89    0.42
  -6 -14   2    3.63    0.22
   6 -14  -2    3.88    0.20
   6 -14  -2    3.74    0.18
   6 -14  -2    3.52    0.20
  -6 -14   2    3.54    0.20
   6  14  -2    3.67    0.22
   6  14  -2    3.67    0.22
  -6  14   2    3.81    0.20
  -6  14   2    3.55    0.20
   6  14  -2    3.67    0.19
  -4 -14   2   13.74    0.37
   4 -14  -2   14.85    0.34
  -4 -14   2   14.23    0.37
   4 -14  -2   14.43    0.28
   4  14  -2   15.03    0.38
   4  14  -2   14.80    0.37
  -4  14   2   14.57    0.37
  -4  14   2   14.60    0.35
  -2 -14   2    2.57    0.16
   2 -14  -2    2.43    0.13
  -2 -14   2    2.43    0.16
   2 -14  -2    2.35    0.13
   2  14  -2    2.35    0.17
  -2  14   2    2.43    0.16
   2  14  -2    2.52    0.18
  -2  14   2    2.53    0.14
   0 -14  -2   36.26    0.64
   0 -14   2   35.40    0.65
   0 -14   2   36.15    0.56
   0 -14  -2   35.47    0.57
   0 -14   2   36.34    0.65
   0 -14   2   35.71    0.61
   0  14   2   35.55    0.61
   0  14   2   35.91    0.66
   0  14   2   36.31    0.60
   0  14  -2   35.78    0.67
   0  14  -2   36.07    0.66
   2 -14   2    9.41    0.29
   2 -14   2    8.68    0.27
  -2 -14  -2    9.21    0.26
   2 -14   2    9.46    0.22
  -2 -14  -2    8.91    0.29
   2  14   2    9.25    0.24
  -2  14  -2    9.09    0.29
   2  14   2    8.90    0.29
  -2  14  -2    9.32    0.31
   2  14   2    9.57    0.23
   2  14   2    9.34    0.26
   4 -14   2    1.23    0.14
  -4 -14  -2    0.96    0.14
  -4 -14  -2    1.13    0.13
   4 -14   2    1.12    0.10
   4 -14   2    1.04    0.13
   4  14   2    1.54    0.16
  -4  14  -2    1.16    0.14
   4  14   2    1.31    0.13
   4  14   2    1.32    0.12
   4  14   2    1.21    0.10
  -6 -14  -2    8.53    0.32
   6 -14   2    8.28    0.32
   6 -14   2    8.50    0.32
  -6 -14  -2    8.47    0.34
   6  14   2    8.65    0.30
   6  14   2    8.41    0.30
   6  14   2    7.91    0.28
  -6  14  -2    8.15    0.30
  -8 -14  -2    2.33    0.22
   8 -14   2    2.39    0.23
   8 -14   2    2.06    0.21
  -8 -14  -2    2.20    0.24
   8 -14   2    2.12    0.20
   8  14   2    2.12    0.19
   8  14   2    2.01    0.19
   8  14   2    2.14    0.20
  -8  14  -2    2.01    0.19
 -10 -14  -2   12.52    0.49
  10 -14   2   12.48    0.46
  10 -14   2   13.23    0.46
  10 -14   2   12.68    0.47
 -10 -14  -2   13.51    0.49
 -10  14  -2   12.31    0.42
  10  14   2   13.43    0.44
  10  14   2   13.29    0.46
  10  14   2   13.37    0.45
  12 -14   2    6.20    0.36
  12 -14   2    5.28    0.35
 -12 -14  -2    5.33    0.37
  12 -14   2    5.18    0.33
 -12 -14  -2    5.69    0.38
 -12  14  -2    5.87    0.32
  12  14   2    6.01    0.35
  12  14   2    5.32    0.31
  14 -14   2    1.45    0.23
  14 -14   2    1.75    0.25
  14 -14   2    1.37    0.23
 -14 -14  -2    1.94    0.26
  14  14   2    1.98    0.25
  14  14   2    1.76    0.24
  15 -15  -2    3.37    0.32
  15 -15  -2    3.66    0.35
 -15  15   2    4.08    0.35
  15  15  -2    3.37    0.32
  13 -15  -2    8.74    0.40
 -13 -15   2    8.52    0.38
 -13 -15   2    8.66    0.44
  13 -15  -2    8.45    0.41
  13  15  -2    9.28    0.43
 -13  15   2    8.30    0.40
  13  15  -2    8.03    0.35
 -11 -15   2    8.25    0.36
 -11 -15   2    8.14    0.40
  11 -15  -2    8.00    0.36
  11 -15  -2    8.29    0.38
  11  15  -2    8.23    0.34
 -11  15   2    8.21    0.36
  11  15  -2    8.21    0.33
  11  15  -2    7.73    0.37
   9 -15  -2    9.29    0.31
   9 -15  -2    9.49    0.36
   9 -15  -2    9.17    0.35
  -9 -15   2    8.84    0.35
  -9 -15   2    9.29    0.38
   9  15  -2    9.06    0.33
  -9  15   2    9.22    0.35
  -9  15   2    8.65    0.34
   9  15  -2    9.03    0.34
   9  15  -2    8.50    0.35
   7 -15  -2   34.30    0.69
   7 -15  -2   33.96    0.64
   7 -15  -2   32.77    0.67
  -7 -15   2   32.49    0.68
  -7 -15   2   33.16    0.71
  -7  15   2   33.69    0.68
  -7  15   2   33.65    0.69
   7  15  -2   33.98    0.69
   7  15  -2   34.57    0.71
   7  15  -2   33.17    0.63
   5 -15  -2   23.98    0.49
  -5 -15   2   23.55    0.53
  -5 -15   2   23.86    0.53
   5 -15  -2   23.82    0.50
  -5  15   2   23.74    0.52
  -5  15   2   24.55    0.52
   5  15  -2   24.89    0.51
   5  15  -2   24.40    0.54
  -3 -15   2    0.77    0.11
  -3 -15   2    0.85    0.12
   3 -15  -2    0.96    0.09
   3 -15  -2    0.89    0.10
  -3  15   2    0.84    0.11
   3  15  -2    0.91    0.12
  -3  15   2    0.91    0.12
   3  15  -2    0.89    0.13
   1 -15  -2   30.60    0.56
  -1 -15   2   31.22    0.56
   1 -15  -2   31.12    0.51
  -1 -15   2   30.67    0.50
  -1 -15   2   30.01    0.59
   1 -15  -2   33.25    0.58
  -1  15   2   31.56    0.60
   1  15  -2   30.43    0.61
  -1  15   2   31.62    0.56
  -1  15   2   30.37    0.55
   1  15  -2   30.64    0.61
  -1 -15  -2   28.83    0.56
   1 -15   2   27.22    0.56
  -1 -15  -2   28.48    0.50
   1 -15   2   27.88    0.55
   1 -15   2   27.40    0.50
   1  15   2   28.20    0.51
   1  15   2   28.08    0.52
  -1  15  -2   27.79    0.59
   1  15   2   27.42    0.56
  -1  15  -2   28.81    0.57
   3 -15   2   22.07    0.51
  -3 -15  -2   22.58    0.52
  -3 -15  -2   22.52    0.47
   3  15   2   22.28    0.46
   3  15   2   22.63    0.43
   3  15   2   21.99    0.43
   3  15   2   22.22    0.51
  -3  15  -2   22.55    0.50
  -5 -15  -2   19.06    0.47
   5 -15   2   19.67    0.50
  -5 -15  -2   18.53    0.50
   5 -15   2   18.67    0.49
   5  15   2   19.23    0.46
  -5  15  -2   19.07    0.47
   5  15   2   19.11    0.49
   5  15   2   19.15    0.45
   5  15   2   18.76    0.39
   5  15   2   18.60    0.42
   7 -15   2   12.12    0.41
   7 -15   2   12.50    0.42
  -7 -15  -2   11.50    0.41
  -7 -15  -2   12.26    0.44
   7  15   2   12.12    0.38
   7  15   2   12.71    0.38
  -7  15  -2   12.03    0.39
   7  15   2   11.78    0.38
   9 -15   2    1.16    0.18
   9 -15   2    1.31    0.19
   9 -15   2    1.28    0.19
  -9 -15  -2    1.11    0.20
  -9 -15  -2    1.12    0.19
   9  15   2    1.26    0.17
   9  15   2    1.48    0.18
   9  15   2    1.17    0.17
  -9  15  -2    1.02    0.16
  11 -15   2    0.17    0.13
  11 -15   2    0.25    0.14
  11 -15   2    0.15    0.13
 -11 -15  -2    0.26    0.15
 -11 -15  -2    0.37    0.17
  11  15   2    0.30    0.13
 -11  15  -2    0.11    0.12
  11  15   2    0.20    0.13
  11  15   2    0.24    0.12
  13 -15   2    1.83    0.25
 -13 -15  -2    1.36    0.24
  13 -15   2    1.45    0.23
  13 -15   2    1.72    0.24
  13  15   2    1.64    0.22
  13  15   2    1.40    0.21
  14 -16  -2    8.20    0.43
  14 -16  -2    8.60    0.42
  14  16  -2    8.94    0.44
 -14  16   2    8.53    0.42
  12 -16  -2    1.87    0.24
 -12 -16   2    2.64    0.25
  12 -16  -2    2.70    0.28
 -12 -16   2    2.52    0.28
 -12  16   2    3.10    0.28
  12  16  -2    2.55    0.24
  12  16  -2    2.48    0.23
  12  16  -2    2.47    0.27
 -12  16   2    2.05    0.24
 -10 -16   2    2.91    0.27
  10 -16  -2    3.11    0.26
  10 -16  -2    3.51    0.25
 -10 -16   2    3.17    0.26
  10 -16  -2    3.31    0.21
  10  16  -2    2.96    0.26
  10  16  -2    3.06    0.23
  10  16  -2    2.77    0.22
 -10  16   2    3.30    0.25
 -10  16   2    3.05    0.24
   8 -16  -2    6.86    0.30
   8 -16  -2    7.14    0.27
   8 -16  -2    6.81    0.30
  -8 -16   2    6.69    0.32
  -8 -16   2    6.26    0.29
   8  16  -2    6.57    0.32
  -8  16   2    6.41    0.29
   8  16  -2    7.00    0.30
  -8  16   2    6.51    0.30
  -6 -16   2   44.65    0.84
   6 -16  -2   44.96    0.80
   6 -16  -2   45.65    0.82
  -6 -16   2   44.70    0.84
   6  16  -2   45.92    0.85
  -6  16   2   46.54    0.83
   6  16  -2   45.94    0.80
  -6  16   2   45.21    0.84
   4 -16  -2    4.94    0.20
   4 -16  -2    4.85    0.25
  -4 -16   2    4.94    0.23
  -4 -16   2    5.14    0.23
   4  16  -2    4.65    0.24
   4  16  -2    4.80    0.22
  -4  16   2    4.52    0.23
  -4  16   2    5.07    0.22
  -2 -16   2   54.54    0.89
   2 -16  -2   55.73    0.85
   2 -16  -2   54.48    0.86
  -2  16   2   54.31    0.92
  -2  16   2   55.80    0.89
   2  16  -2   53.94    0.92
   2  16  -2   54.91    0.94
   0 -16   2    3.63    0.16
   0 -16   2    3.53    0.20
   0 -16  -2    3.45    0.18
   0 -16  -2    3.70    0.14
   0 -16   2    3.49    0.19
   0  16  -2    3.59    0.20
   0  16   2    3.65    0.17
   0  16   2    3.39    0.16
   0  16   2    3.58    0.20
   0  16  -2    3.60    0.21
  -2 -16  -2   17.48    0.44
   2 -16   2   17.65    0.44
   2 -16   2   17.34    0.42
  -2 -16  -2   16.69    0.38
  -2  16  -2   18.07    0.46
   2  16   2   17.25    0.38
   2  16   2   17.72    0.39
  -2  16  -2   17.31    0.44
   2  16   2   16.92    0.43
   4 -16   2    4.36    0.24
  -4 -16  -2    4.87    0.26
   4 -16   2    4.32    0.25
  -4 -16  -2    5.06    0.23
   4  16   2    4.51    0.18
   4  16   2    4.73    0.19
   4  16   2    4.61    0.23
   4  16   2    4.43    0.20
  -4  16  -2    4.95    0.25
  -6 -16  -2    9.06    0.37
   6 -16   2    9.72    0.37
  -6 -16  -2    9.45    0.35
   6 -16   2    8.83    0.35
  -6  16  -2    9.89    0.35
   6  16   2    8.98    0.31
   6  16   2    9.41    0.30
   6  16   2    8.75    0.32
  -8 -16  -2   12.70    0.45
  -8 -16  -2   12.80    0.47
   8 -16   2   11.66    0.42
   8 -16   2   11.99    0.43
   8  16   2   11.77    0.40
   8  16   2   12.45    0.40
   8  16   2   12.19    0.40
  -8  16  -2   11.78    0.41
 -10 -16  -2    0.18    0.15
  10 -16   2    0.12    0.13
  10 -16   2    0.27    0.14
 -10 -16  -2   -0.01    0.14
  10  16   2    0.20    0.11
  10  16   2    0.18    0.12
  10  16   2    0.10    0.12
 -10  16  -2    0.30    0.12
  12 -16   2   11.07    0.47
 -12 -16  -2   10.71    0.49
  12 -16   2   10.46    0.46
  12  16   2   10.87    0.43
 -12  16  -2   11.35    0.51
  12  16   2   10.99    0.45
  15 -17  -2    2.52    0.30
  15 -17  -2    1.98    0.27
 -15  17   2    2.75    0.30
  15  17  -2    2.44    0.29
  13 -17  -2   -0.01    0.13
 -13 -17   2   -0.07    0.19
 -13 -17   2    0.01    0.11
  13 -17  -2    0.02    0.12
 -13  17   2    0.33    0.18
  13  17  -2    0.15    0.13
 -13  17   2   -0.11    0.13
 -11 -17   2    1.46    0.20
  11 -17  -2    1.11    0.19
 -11 -17   2    1.07    0.20
  11 -17  -2    1.45    0.21
  11  17  -2    1.31    0.20
  11  17  -2    1.74    0.19
 -11  17   2    1.29    0.20
  11  17  -2    1.45    0.19
 -11  17   2    1.21    0.18
  -9 -17   2    0.52    0.15
   9 -17  -2    0.61    0.12
  -9 -17   2    0.69    0.17
   9 -17  -2    0.37    0.13
   9 -17  -2    0.67    0.15
   9  17  -2    0.48    0.13
   9  17  -2    0.54    0.14
   9  17  -2    0.37    0.13
  -9  17   2    0.67    0.14
  -9  17   2    0.62    0.15
  -7 -17   2   -0.06    0.09
   7 -17  -2    0.11    0.07
  -7 -17   2    0.03    0.10
   7 -17  -2    0.20    0.10
   7  17  -2    0.06    0.08
   7  17  -2   -0.02    0.09
   7  17  -2    0.10    0.11
  -7  17   2    0.03    0.10
  -7  17   2   -0.01    0.07
  -5 -17   2    2.59    0.21
   5 -17  -2    2.60    0.17
   5 -17  -2    2.42    0.17
  -5 -17   2    2.07    0.18
  -5  17   2    2.22    0.19
   5  17  -2    2.08    0.19
   5  17  -2    2.35    0.18
  -5  17   2    2.41    0.19
   3 -17  -2    1.03    0.10
  -3 -17   2    1.00    0.14
   3 -17  -2    1.06    0.11
  -3 -17   2    0.91    0.12
  -3  17   2    0.87    0.12
   3  17  -2    1.02    0.14
   3  17  -2    0.84    0.14
  -3  17   2    0.95    0.13
  -1 -17   2    0.79    0.10
  -1 -17   2    1.01    0.13
   1 -17  -2    0.72    0.10
  -1  17   2    0.92    0.11
  -1  17   2    0.95    0.13
  -1  17   2    0.76    0.11
   1  17  -2    1.07    0.14
   1  17  -2    0.83    0.14
  -1 -17  -2    0.27    0.09
   1 -17   2    0.26    0.09
   1 -17   2    0.26    0.09
  -1 -17  -2    0.29    0.08
   1 -17   2    0.50    0.08
   1  17   2    0.22    0.08
  -1  17  -2    0.28    0.10
   1  17   2    0.25    0.09
  -1  17  -2    0.31    0.11
   1  17   2    0.29    0.08
  -3 -17  -2    0.97    0.15
   3 -17   2    1.02    0.13
   3 -17   2    0.80    0.13
  -3 -17  -2    1.20    0.13
   3  17   2    0.96    0.11
   3  17   2    1.25    0.15
  -3  17  -2    1.17    0.16
   3  17   2    1.31    0.13
  -3  17  -2    0.94    0.14
  -5 -17  -2    1.81    0.20
   5 -17   2    2.37    0.21
  -5 -17  -2    2.30    0.19
   5 -17   2    2.06    0.20
  -5  17  -2    2.00    0.19
   5  17   2    2.18    0.19
   5  17   2    2.10    0.20
   5  17   2    2.11    0.18
   7 -17   2    2.11    0.22
  -7 -17  -2    1.80    0.21
  -7 -17  -2    1.83    0.22
   7 -17   2    2.45    0.24
   7  17   2    2.25    0.20
   7  17   2    2.29    0.20
  -7  17  -2    2.17    0.21
   7  17   2    2.17    0.19
   9 -17   2    4.14    0.29
  -9 -17  -2    4.62    0.33
  -9 -17  -2    4.25    0.31
   9 -17   2    3.95    0.29
   9  17   2    4.42    0.27
   9  17   2    4.48    0.27
  -9  17  -2    4.32    0.28
   9  17   2    3.71    0.26
 -11 -17  -2   11.80    0.51
 -11 -17  -2   12.18    0.51
  11 -17   2   12.42    0.49
  11 -17   2   12.06    0.48
  11  17   2   12.23    0.45
  11  17   2   12.07    0.45
 -11  17  -2   11.89    0.45
 -13 -17  -2    0.97    0.22
  13 -17   2    0.62    0.18
  13 -17   2    0.90    0.21
  13  17   2    0.85    0.18
  13  17   2    0.95    0.19
  14 -18  -2    5.81    0.37
 -14 -18   2    6.24    0.36
  14 -18  -2    5.75    0.38
 -14  18   2    6.20    0.38
  14  18  -2    5.73    0.38
 -12 -18   2   11.39    0.44
  12 -18  -2   10.44    0.44
  12 -18  -2   11.16    0.47
 -12 -18   2   10.65    0.49
  12  18  -2   10.25    0.45
  12  18  -2   10.46    0.41
 -12  18   2   12.02    0.47
 -12  18   2   10.98    0.45
  10 -18  -2    0.38    0.14
  10 -18  -2    0.20    0.12
 -10 -18   2    0.41    0.14
 -10 -18   2    0.60    0.17
  10 -18  -2    0.33    0.11
  10  18  -2    0.35    0.12
  10  18  -2    0.50    0.15
 -10  18   2    0.32    0.14
 -10  18   2    0.32    0.13
  10  18  -2    0.37    0.12
   8 -18  -2   35.38    0.75
  -8 -18   2   35.01    0.76
   8 -18  -2   33.72    0.70
  -8 -18   2   33.83    0.77
   8  18  -2   35.17    0.78
   8  18  -2   34.14    0.74
  -8  18   2   33.38    0.74
  -8  18   2   34.66    0.75
  -6 -18   2    6.39    0.29
  -6 -18   2    5.91    0.28
   6 -18  -2    6.16    0.27
   6 -18  -2    6.30    0.26
  -6  18   2    6.35    0.28
   6  18  -2    5.89    0.25
   6  18  -2    5.05    0.26
  -6  18   2    6.14    0.28
  -4 -18   2   19.97    0.48
   4 -18  -2   19.80    0.45
  -4 -18   2   20.57    0.51
  -4  18   2   19.34    0.47
  -4  18   2   19.20    0.48
   4  18  -2   20.11    0.51
   4  18  -2   20.43    0.48
   2 -18  -2   11.79    0.31
  -2 -18   2   11.11    0.35
  -2 -18   2   11.35    0.32
   2 -18  -2   12.35    0.30
   2  18  -2   12.25    0.38
  -2  18   2   11.91    0.34
  -2  18   2   11.73    0.35
  -2  18   2   11.71    0.31
   2  18  -2   12.09    0.36
   0 -18   2   25.95    0.56
   0 -18  -2   25.60    0.54
   0 -18   2   25.40    0.49
   0 -18   2   25.97    0.57
   0  18   2   24.20    0.55
   0  18  -2   25.36    0.58
   0  18   2   25.89    0.52
   0  18  -2   25.27    0.57
   0  18   2   25.73    0.50
   2 -18   2    5.89    0.25
   2 -18   2    6.32    0.28
  -2 -18  -2    6.16    0.23
  -2 -18  -2    6.19    0.27
  -2  18  -2    6.10    0.29
   2  18   2    6.74    0.27
  -2  18  -2    5.97    0.27
   2  18   2    6.40    0.23
   2  18   2    6.11    0.22
  -4 -18  -2   25.77    0.62
  -4 -18  -2   27.23    0.58
   4 -18   2   27.20    0.62
   4  18   2   26.34    0.52
  -4  18  -2   25.69    0.60
   4  18   2   26.32    0.61
   4  18   2   26.03    0.55
  -6 -18  -2    2.02    0.21
   6 -18   2    1.47    0.18
   6 -18   2    1.70    0.20
  -6 -18  -2    1.65    0.21
  -6  18  -2    1.82    0.20
   6  18   2    1.88    0.19
   6  18   2    1.66    0.17
  -8 -18  -2   13.08    0.49
  -8 -18  -2   12.83    0.47
   8 -18   2   11.88    0.45
   8 -18   2   13.31    0.48
   8  18   2   13.32    0.42
  -8  18  -2   12.95    0.45
   8  18   2   13.02    0.43
 -10 -18  -2    5.66    0.37
  10 -18   2    6.07    0.36
  10 -18   2    6.50    0.37
 -10 -18  -2    5.57    0.36
 -10  18  -2    6.31    0.34
  10  18   2    6.27    0.33
  10  18   2    5.93    0.32
  12 -18   2    1.19    0.23
 -12 -18  -2    0.74    0.20
  12 -18   2    0.97    0.21
  12  18   2    1.13    0.19
  12  18   2    0.91    0.18
  13 -19  -2   11.27    0.49
 -13 -19   2   11.84    0.46
  13  19  -2   10.84    0.48
 -13  19   2   11.04    0.47
  11 -19  -2    7.36    0.37
 -11 -19   2    7.20    0.37
 -11 -19   2    6.63    0.38
 -11  19   2    7.11    0.37
 -11  19   2    6.58    0.36
  11  19  -2    7.13    0.38
  11  19  -2    6.92    0.34
  11  19  -2    6.82    0.32
   9 -19  -2   41.47    0.87
  -9 -19   2   40.99    0.90
  -9 -19   2   39.58    0.87
   9 -19  -2   40.47    0.81
   9  19  -2   40.83    0.90
  -9  19   2   42.37    0.88
  -9  19   2   41.17    0.87
   9  19  -2   41.02    0.85
   9  19  -2   40.08    0.82
   7 -19  -2    0.75    0.14
   7 -19  -2    1.12    0.15
  -7 -19   2    0.84    0.16
  -7 -19   2    0.70    0.15
  -7  19   2    0.95    0.16
   7  19  -2    0.78    0.15
   7  19  -2    0.82    0.17
  -7  19   2    1.09    0.16
   5 -19  -2    4.29    0.22
  -5 -19   2    3.87    0.25
   5 -19  -2    4.71    0.24
  -5 -19   2    3.96    0.24
  -5  19   2    3.89    0.23
  -5  19   2    4.21    0.24
   5  19  -2    3.69    0.24
   5  19  -2    3.74    0.22
  -3 -19   2   17.62    0.47
   3 -19  -2   18.56    0.42
  -3 -19   2   18.27    0.44
   3 -19  -2   17.77    0.39
  -3  19   2   18.09    0.45
  -3  19   2   17.99    0.46
   3  19  -2   19.04    0.49
   3  19  -2   18.67    0.47
  -1 -19   2    0.61    0.12
  -1 -19   2    0.73    0.11
  -1 -19   2    0.72    0.12
   1 -19  -2    0.61    0.10
   1  19  -2    0.62    0.12
  -1  19   2    0.72    0.12
  -1  19   2    0.81    0.12
   1  19  -2    0.53    0.13
  -1  19   2    0.59    0.09
   1 -19   2   12.74    0.38
   1 -19   2   12.81    0.40
  -1 -19  -2   13.20    0.38
   1  19   2   12.34    0.34
   1  19   2   12.58    0.38
  -1  19  -2   13.04    0.41
  -1  19  -2   12.95    0.40
   1  19   2   12.85    0.33
   3 -19   2    1.65    0.17
  -3 -19  -2    1.85    0.19
  -3 -19  -2    1.70    0.16
   3 -19   2    1.55    0.17
   3  19   2    1.53    0.14
   3  19   2    1.75    0.18
  -3  19  -2    1.52    0.18
  -3  19  -2    1.46    0.18
   3  19   2    1.63    0.14
  -5 -19  -2   50.21    0.93
   5 -19   2   50.67    0.99
  -5 -19  -2   49.02    0.98
   5  19   2   51.86    0.90
   5  19   2   49.31    0.96
   5  19   2   49.72    0.94
  -5  19  -2   50.12    0.97
  -7 -19  -2   10.08    0.40
  -7 -19  -2   10.20    0.43
   7 -19   2   10.13    0.41
   7 -19   2    9.87    0.41
   7  19   2    9.76    0.35
  -7  19  -2    9.95    0.40
   7  19   2   10.56    0.39
  -9 -19  -2   11.01    0.46
  -9 -19  -2   11.23    0.48
   9 -19   2   10.97    0.46
   9 -19   2   10.81    0.45
  -9  19  -2   10.94    0.44
   9  19   2   11.60    0.42
   9  19   2   11.19    0.42
  11 -19   2    1.15    0.22
  11 -19   2    1.30    0.22
 -11 -19  -2    1.66    0.25
  11  19   2    1.26    0.19
  11  19   2    1.49    0.20
 -14 -20   2    0.09    0.14
  14 -20  -2    0.01    0.14
  14  20  -2    0.47    0.18
 -14  20   2    0.26    0.16
 -12 -20   2   35.20    0.85
  12 -20  -2   37.55    0.90
  12  20  -2   35.74    0.90
  12  20  -2   39.79    1.17
 -12  20   2   36.08    0.86
 -10 -20   2    2.36    0.25
  10 -20  -2    1.94    0.23
 -10 -20   2    1.99    0.24
  10 -20  -2    1.97    0.20
  10  20  -2    2.19    0.24
 -10  20   2    1.88    0.23
  10  20  -2    2.06    0.23
  10  20  -2    2.08    0.21
 -10  20   2    1.91    0.22
  -8 -20   2    0.29    0.14
   8 -20  -2    0.36    0.11
   8 -20  -2    0.43    0.13
  -8 -20   2    0.30    0.13
   8  20  -2    0.35    0.14
  -8  20   2    0.46    0.14
   8  20  -2    0.41    0.14
  -8  20   2    0.27    0.13
  -6 -20   2  108.95    1.70
   6 -20  -2  106.47    1.67
   6 -20  -2  108.61    1.68
  -6 -20   2  109.33    1.74
  -6  20   2  109.11    1.70
  -6  20   2  108.02    1.71
   6  20  -2  108.02    1.64
   6  20  -2  110.00    1.72
   4 -20  -2    6.92    0.27
  -4 -20   2    7.33    0.29
  -4 -20   2    6.76    0.31
  -4  20   2    6.85    0.29
   4  20  -2    6.87    0.29
  -4  20   2    7.09    0.29
   4  20  -2    7.09    0.32
  -2 -20   2   50.88    0.93
   2 -20  -2   50.74    0.86
  -2 -20   2   51.93    0.87
  -2  20   2   50.01    0.92
  -2  20   2   50.67    0.90
   2  20  -2   49.87    0.95
   2  20  -2   51.90    0.94
   0 -20   2    0.45    0.11
   0 -20  -2    0.67    0.12
   0 -20   2    0.51    0.12
   0  20  -2    0.40    0.13
   0  20   2    0.40    0.10
   0  20  -2    0.76    0.14
   0  20   2    0.79    0.13
   2 -20   2   56.13    1.00
  -2 -20  -2   55.60    1.01
   2 -20   2   56.37    1.03
  -2  20  -2   56.42    1.03
   2  20   2   55.88    1.01
   2  20   2   56.69    0.95
   2  20   2   55.13    0.94
  -2  20  -2   56.23    1.06
  -4 -20  -2    1.83    0.21
   4 -20   2    2.52    0.23
  -4 -20  -2    2.32    0.20
   4  20   2    2.36    0.18
  -4  20  -2    2.10    0.22
  -4  20  -2    2.34    0.22
   4  20   2    1.80    0.19
  -6 -20  -2    0.86    0.18
  -6 -20  -2    0.96    0.16
   6 -20   2    1.01    0.17
   6  20   2    0.87    0.13
  -6  20  -2    1.16    0.19
   6  20   2    1.01    0.16
   8 -20   2   57.69    1.16
  -8 -20  -2   57.66    1.18
   8 -20   2   58.57    1.16
  -8 -20  -2   57.04    1.13
  -8  20  -2   58.80    1.13
   8  20   2   55.50    1.05
   8  20   2   56.75    1.09
  10 -20   2    8.88    0.43
 -10 -20  -2    8.96    0.46
  10 -20   2    8.42    0.42
 -10 -20  -2    8.70    0.47
 -10  20  -2    8.21    0.43
  10  20   2    9.45    0.40
  12 -20   2   23.46    0.72
 -12 -20  -2   24.17    0.75
  12 -20   2   22.95    0.71
 -12  20  -2   23.21    0.72
  12  20   2   22.87    0.66
  13 -21  -2    2.10    0.27
 -13 -21   2    2.49    0.28
  13  21  -2    2.31    0.28
 -13  21   2    2.74    0.29
  11 -21  -2   16.61    0.56
 -11 -21   2   16.25    0.58
 -11 -21   2   16.25    0.55
  11  21  -2   16.23    0.53
 -11  21   2   16.80    0.55
  11  21  -2   17.04    0.58
 -11  21   2   16.60    0.57
   9 -21  -2    0.62    0.15
   9 -21  -2    0.50    0.13
  -9 -21   2    0.93    0.18
  -9 -21   2    0.71    0.17
   9  21  -2    0.56    0.16
  -9  21   2    0.82    0.17
   9  21  -2    0.65    0.15
   9  21  -2    0.57    0.15
  -9  21   2    0.66    0.16
  -7 -21   2   29.94    0.71
  -7 -21   2   30.47    0.73
   7 -21  -2   30.29    0.69
   7 -21  -2   29.57    0.67
  -7  21   2   29.50    0.70
   7  21  -2   29.64    0.70
  -7  21   2   30.41    0.70
   7  21  -2   29.84    0.74
   5 -21  -2    9.55    0.35
  -5 -21   2    9.37    0.38
  -5 -21   2    9.65    0.35
   5 -21  -2    9.25    0.33
   5  21  -2    9.07    0.33
   5  21  -2    9.48    0.37
  -5  21   2    9.42    0.36
  -5  21   2    9.40    0.35
  -3 -21   2    5.55    0.25
  -3 -21   2    5.50    0.29
   3 -21  -2    5.22    0.24
  -3  21   2    5.77    0.27
   3  21  -2    5.55    0.27
   3  21  -2    5.74    0.30
  -3  21   2    6.12    0.28
   1 -21  -2   21.11    0.48
  -1 -21   2   20.82    0.53
  -1 -21   2   20.09    0.53
   1  21  -2   19.76    0.54
  -1  21   2   20.95    0.51
  -1  21   2   20.68    0.50
   1  21  -2   21.25    0.54
   1 -21   2    4.68    0.27
   1 -21   2    4.34    0.25
  -1 -21  -2    4.87    0.25
   1  21   2    4.71    0.24
  -1  21  -2    4.60    0.27
  -1  21  -2    4.64    0.27
   1  21   2    4.69    0.25
   3 -21   2   21.26    0.57
  -3 -21  -2   21.52    0.57
   3 -21   2   20.46    0.52
   3  21   2   20.56    0.54
  -3  21  -2   20.75    0.56
  -3  21  -2   20.66    0.58
   3  21   2   20.28    0.48
   5 -21   2    0.38    0.13
  -5 -21  -2    0.31    0.12
  -5 -21  -2    0.24    0.14
  -5  21  -2    0.05    0.12
  -5  21  -2    0.97    0.18
   5  21   2    0.23    0.12
   5  21   2    0.24    0.12
  -7 -21  -2   29.80    0.72
   7 -21   2   30.14    0.76
  -7 -21  -2   30.05    0.78
   7  21   2   28.94    0.71
  -7  21  -2   30.06    0.74
   9 -21   2    3.65    0.33
   9 -21   2    3.44    0.31
  -9 -21  -2    3.79    0.33
  -9 -21  -2    3.89    0.34
   9  21   2    3.51    0.28
  -9  21  -2    3.55    0.31
  11 -21   2    0.02    0.15
  11 -21   2    0.02    0.13
 -11 -21  -2    0.03    0.16
 -11  21  -2    0.04    0.13
  11  21   2    0.11    0.12
 -12 -22   2   21.17    0.65
  12 -22  -2   20.52    0.65
  12  22  -2   19.73    0.66
 -10 -22   2    8.40    0.41
  10 -22  -2    8.17    0.39
  10 -22  -2    7.68    0.35
 -10 -22   2    8.05    0.41
  10  22  -2    7.70    0.40
 -10  22   2    8.08    0.40
 -10  22   2    8.60    0.39
  10  22  -2    8.14    0.38
  -8 -22   2    4.94    0.31
   8 -22  -2    5.05    0.28
  -8 -22   2    4.86    0.32
   8 -22  -2    4.67    0.29
  -8  22   2    4.80    0.30
   8  22  -2    4.83    0.33
  -8  22   2    4.89    0.30
   8  22  -2    5.23    0.31
  -6 -22   2   86.52    1.44
   6 -22  -2   86.72    1.43
  -6 -22   2   84.11    1.48
   6 -22  -2   86.07    1.41
  -6  22   2   87.48    1.46
   6  22  -2   83.53    1.45
  -6  22   2   86.83    1.44
   4 -22  -2   10.67    0.38
   4 -22  -2   10.53    0.34
  -4 -22   2   11.04    0.41
  -4 -22   2   10.17    0.35
  -4  22   2   10.53    0.37
   4  22  -2   10.29    0.40
   4  22  -2   10.26    0.37
  -4  22   2    9.93    0.37
  -2 -22   2   92.56    1.52
   2 -22  -2   91.44    1.42
  -2  22   2   93.63    1.49
   2  22  -2   94.35    1.51
   2  22  -2   93.78    1.54
  -2  22   2   93.78    1.48
   0 -22  -2    1.79    0.18
   0 -22   2    2.07    0.20
   0 -22   2    1.63    0.18
   0  22   2    2.04    0.20
   0  22   2    2.08    0.19
   0  22  -2    1.95    0.21
   0  22  -2    1.81    0.20
   2 -22   2   51.15    0.96
  -2 -22  -2   49.49    0.96
   2 -22   2   50.19    0.99
   2  22   2   50.73    0.96
  -2  22  -2   51.53    1.00
   2  22   2   49.83    0.89
  -2  22  -2   50.08    1.01
   4 -22   2   29.52    0.73
  -4 -22  -2   30.31    0.74
  -4  22  -2   30.96    0.74
  -4  22  -2   31.14    0.76
   4  22   2   30.77    0.71
   6 -22   2   19.25    0.58
  -6 -22  -2   17.84    0.58
  -6  22  -2   18.07    0.59
   6  22   2   18.26    0.54
  -6  22  -2   18.13    0.56
   8 -22   2   37.94    0.90
  -8 -22  -2   37.96    0.88
  -8 -22  -2   38.11    0.93
   8  22   2   37.34    0.85
  -8  22  -2   37.20    0.93
  -8  22  -2   37.72    0.88
 -10 -22  -2    0.20    0.17
  10 -22   2    0.22    0.14
  10  22   2    0.13    0.13
 -10  22  -2    0.28    0.15
  11 -23  -2   12.24    0.49
 -11 -23   2   12.41    0.50
  11  23  -2   12.26    0.51
  -9 -23   2   15.30    0.54
   9 -23  -2   15.80    0.49
  -9 -23   2   14.97    0.54
   9 -23  -2   15.80    0.52
  -9  23   2   14.88    0.52
  -9  23   2   15.25    0.51
   9  23  -2   16.57    0.57
   9  23  -2   14.84    0.51
  -7 -23   2   38.26    0.83
   7 -23  -2   38.68    0.82
  -7 -23   2   36.81    0.86
   7 -23  -2   38.41    0.81
   7  23  -2   38.24    0.85
  -7  23   2   37.69    0.84
   7  23  -2   36.83    0.88
  -7  23   2   37.67    0.82
  -5 -23   2   43.23    0.86
  -5 -23   2   43.49    0.92
   5 -23  -2   43.39    0.88
   5 -23  -2   43.84    0.84
  -5  23   2   42.84    0.89
  -5  23   2   42.61    0.87
   5  23  -2   44.86    1.00
   5  23  -2   42.04    0.90
  -3 -23   2   15.31    0.49
  -3  23   2   17.04    0.48
   3  23  -2   16.83    0.48
  -3  23   2   17.86    0.49
   3  23  -2   16.59    0.51
  -1 -23   2   14.97    0.47
   1 -23  -2   15.07    0.42
  -1 -23   2   14.52    0.46
   1  23  -2   15.24    0.49
  -1  23   2   13.60    0.42
  -1  23   2   14.30    0.43
   1  23  -2   14.68    0.46
   1 -23   2   18.89    0.52
   1 -23   2   17.52    0.53
  -1 -23  -2   18.80    0.51
  -1  23  -2   18.82    0.55
  -1  23  -2   19.15    0.56
   1  23   2   19.28    0.52
   1  23   2   18.37    0.48
   3 -23   2   34.52    0.80
  -3 -23  -2   33.93    0.78
  -3  23  -2   35.76    0.83
  -3  23  -2   35.56    0.81
   3  23   2   34.66    0.76
  -5 -23  -2  127.01    2.06
   5 -23   2  128.34    2.06
  -5  23  -2  128.88    2.11
  -5  23  -2  126.66    2.04
   5  23   2  127.11    2.01
  -7 -23  -2   12.38    0.51
   7 -23   2   12.31    0.49
  -7  23  -2   11.58    0.47
  -7  23  -2   12.08    0.50
   7  23   2   12.27    0.45
   9 -23   2    0.21    0.14
  -9 -23  -2   -0.05    0.14
   9  23   2    0.11    0.12
  -9  23  -2    0.39    0.16
  12 -24  -2   13.52    0.53
 -12 -24   2   14.08    0.54
  12  24  -2   13.41    0.54
 -10 -24   2    1.81    0.25
  10 -24  -2    1.28    0.21
  10  24  -2    1.25    0.22
   8 -24  -2   24.17    0.64
  -8 -24   2   23.81    0.66
   8 -24  -2   24.08    0.63
  -8 -24   2   24.48    0.69
  -8  24   2   22.25    0.65
   8  24  -2   23.45    0.69
   8  24  -2   24.61    0.66
  -8  24   2   23.17    0.63
  -6 -24   2   22.77    0.65
   6 -24  -2   24.00    0.60
   6 -24  -2   23.75    0.62
  -6 -24   2   23.01    0.61
  -6  24   2   23.24    0.61
   6  24  -2   24.23    0.64
  -6  24   2   24.34    0.64
   4 -24  -2    2.22    0.23
  -4 -24   2    2.43    0.25
  -4  24   2    2.04    0.21
   4  24  -2    2.29    0.24
  -4  24   2    2.34    0.22
   4  24  -2    2.60    0.24
  -2 -24   2   83.32    1.42
   2 -24  -2   83.37    1.47
  -2 -24   2   80.66    1.41
  -2  24   2   81.84    1.37
   2  24  -2   82.87    1.43
  -2  24   2   80.13    1.36
   2  24  -2   82.30    1.40
   0 -24   2   70.22    1.24
   0 -24  -2   69.17    1.19
   0 -24   2   69.86    1.26
   0  24  -2   69.86    1.26
   0  24  -2   68.03    1.27
   0  24   2   70.04    1.19
   0  24   2   68.66    1.21
   2 -24   2    5.05    0.28
   2 -24   2    4.95    0.31
  -2 -24  -2    5.18    0.30
  -2  24  -2    4.41    0.30
  -2  24  -2    4.48    0.31
   2  24   2    4.71    0.28
  -4 -24  -2   14.77    0.51
   4 -24   2   14.93    0.51
  -4  24  -2   14.87    0.52
   4  24   2   15.47    0.49
  -4  24  -2   14.96    0.54
  -6 -24  -2    0.11    0.15
   6 -24   2    0.23    0.13
   6  24   2    0.10    0.13
  -6  24  -2    0.10    0.13
  -6  24  -2    0.26    0.15
   8 -24   2    3.62    0.32
  -8 -24  -2    4.27    0.36
  -8  24  -2    4.01    0.37
   8  24   2    4.09    0.30
  10 -24   2   23.06    0.72
 -10 -24  -2   23.94    0.74
 -10  24  -2   22.93    0.74
  10  24   2   22.67    0.66
 -11 -25   2    0.40    0.17
  11 -25  -2    0.59    0.18
  11  25  -2    0.68    0.19
   9 -25  -2    4.03    0.30
  -9 -25   2    4.22    0.33
   9 -25  -2    4.51    0.30
  -9 -25   2    5.57    0.56
   9  25  -2    4.49    0.34
  -7 -25   2    2.26    0.27
  -7 -25   2    1.86    0.22
   7 -25  -2    1.63    0.21
   7 -25  -2    2.14    0.22
   7  25  -2    1.58    0.24
  -7  25   2    1.69    0.22
   7  25  -2    1.74    0.22
   5 -25  -2   12.98    0.46
  -5 -25   2   13.70    0.49
  -5  25   2   13.93    0.48
  -5  25   2   13.20    0.45
   5  25  -2   14.00    0.49
  -3 -25   2    7.14    0.35
  -3  25   2    7.30    0.32
  -3  25   2    7.75    0.34
   3  25  -2    7.19    0.34
   3  25  -2    7.45    0.37
  -1 -25   2    2.42    0.24
  -1 -25   2    2.27    0.24
   1 -25  -2    2.49    0.21
   1  25  -2    2.24    0.25
   1  25  -2    2.35    0.24
  -1  25   2    2.28    0.22
  -1  25   2    2.24    0.22
  -1 -25  -2    8.86    0.36
   1 -25   2    8.90    0.37
   1 -25   2    8.71    0.39
   1  25   2    9.24    0.35
  -1  25  -2    9.46    0.41
   1  25   2    8.90    0.36
  -1  25  -2    8.62    0.40
  -3 -25  -2    0.26    0.14
   3 -25   2    0.46    0.15
   3  25   2    0.50    0.13
  -3  25  -2    0.82    0.19
  -3  25  -2    0.66    0.18
  -5 -25  -2   18.65    0.60
   5 -25   2   19.99    0.62
   5  25   2   18.94    0.58
  -5  25  -2   19.72    0.64
  -5  25  -2   18.47    0.60
  -7 -25  -2    1.06    0.21
   7 -25   2    0.87    0.19
  -7  25  -2    0.86    0.20
   7  25   2    0.96    0.18
   9 -25   2    4.53    0.35
  -9 -25  -2    5.41    0.39
  -9  25  -2    4.95    0.37
   9  25   2    5.16    0.33
  10 -26  -2    0.78    0.19
 -10 -26   2    0.96    0.21
  10  26  -2    0.64    0.19
   8 -26  -2    1.85    0.23
   8 -26  -2    1.95    0.23
  -8 -26   2    1.62    0.24
   8  26  -2    1.70    0.24
   6 -26  -2    3.39    0.27
  -6 -26   2    3.40    0.30
  -6  26   2    2.95    0.27
   6  26  -2    3.45    0.30
  -4 -26   2   -0.07    0.12
   4 -26  -2   -0.03    0.11
   4  26  -2   -0.06    0.11
  -4  26   2    0.06    0.12
  -4  26   2    0.17    0.12
  -2 -26   2   11.57    0.45
  -2 -26   2   12.46    0.47
   2  26  -2   12.80    0.45
   2  26  -2   12.41    0.48
  -2  26   2   12.19    0.43
  -2  26   2   12.80    0.43
   0 -26   2    4.28    0.30
   0 -26  -2    4.05    0.26
   0 -26   2    4.30    0.28
   0  26  -2    4.49    0.32
   0  26   2    3.90    0.27
   0  26   2    4.29    0.27
   0  26  -2    4.03    0.30
   2 -26   2    1.16    0.17
   2 -26   2    0.76    0.17
  -2 -26  -2    0.80    0.17
  -2  26  -2    1.08    0.20
  -2  26  -2    1.07    0.20
   2  26   2    1.13    0.17
  -4 -26  -2    6.40    0.37
   4 -26   2    6.70    0.37
  -4  26  -2    7.27    0.40
  -4  26  -2    6.51    0.38
   4  26   2    7.10    0.36
   6 -26   2    0.26    0.14
  -6 -26  -2   -0.04    0.14
  -6  26  -2    0.12    0.14
   6  26   2   -0.02    0.11
   8 -26   2    1.29    0.23
  -8 -26  -2    1.35    0.24
  -8  26  -2    0.97    0.22
   8  26   2    1.18    0.20
  -9 -27   2   20.12    0.66
   9 -27  -2   19.95    0.60
   9 -27  -2   20.80    0.63
   9  27  -2   19.29    0.66
   7 -27  -2   -0.04    0.11
  -7 -27   2   -0.04    0.13
   7  27  -2   -0.06    0.13
   5 -27  -2   14.61    0.50
  -5 -27   2   12.96    0.50
   5  27  -2   13.01    0.49
  -5  27   2   12.59    0.48
  -3 -27   2   15.14    0.52
   3 -27  -2   14.68    0.51
  -3 -27   2   15.92    0.54
   3  27  -2   15.04    0.52
   3  27  -2   14.97    0.53
  -3  27   2   15.42    0.50
  -1 -27   2    1.30    0.20
  -1 -27   2    0.83    0.17
  -1  27   2    1.14    0.17
  -1  27   2    0.93    0.17
   1  27  -2    1.37    0.21
   1  27  -2    0.89    0.18
   1 -27   2   13.53    0.47
  -1 -27  -2   13.77    0.46
   1 -27   2   13.09    0.49
  -1  27  -2   13.50    0.52
  -1  27  -2   13.95    0.51
   1  27   2   13.77    0.46
   3 -27   2    0.59    0.16
  -3 -27  -2    1.11    0.19
  -3  27  -2    0.77    0.20
  -3  27  -2    0.85    0.19
   3  27   2    0.86    0.17
  -5 -27  -2   25.93    0.74
   5 -27   2   26.29    0.75
  -5  27  -2   27.16    0.78
   5  27   2   26.17    0.72
   7 -27   2   -0.22    0.11
  -7 -27  -2    0.15    0.15
   7  27   2    0.11    0.13
  -7  27  -2    0.33    0.16
  -8 -28   2    3.66    0.33
   8 -28  -2    3.91    0.29
   8  28  -2    3.75    0.36
   6 -28  -2    0.69    0.17
  -6 -28   2    0.67    0.18
   6  28  -2    0.98    0.22
   4 -28  -2   11.30    0.45
  -4 -28   2   11.15    0.47
  -4  28   2   10.60    0.44
  -2 -28   2    3.76    0.30
  -2 -28   2    3.76    0.29
  -2  28   2    3.85    0.30
   2  28  -2    4.27    0.32
   2  28  -2    3.87    0.31
   0 -28   2    0.36    0.14
   0 -28  -2    0.36    0.13
   0 -28   2    0.38    0.15
   0  28  -2    0.26    0.15
   0  28  -2    0.32    0.16
   2 -28   2    0.17    0.12
  -2 -28  -2    0.28    0.14
   2 -28   2    0.51    0.16
  -2  28  -2    0.29    0.15
   4 -28   2   12.65    0.51
  -4 -28  -2   13.70    0.51
  -4  28  -2   12.10    0.52
   6 -28   2    0.38    0.16
  -6 -28  -2    0.17    0.15
  -6  28  -2   -0.23    0.12
   6  28   2    0.18    0.13
   7 -29  -2    2.19    0.25
  -7 -29   2    1.80    0.25
   7  29  -2    1.76    0.27
   5 -29  -2   12.44    0.49
  -5 -29   2   12.09    0.50
  -3 -29   2    3.62    0.33
   3 -29  -2    3.83    0.32
  -3 -29   2    2.94    0.29
  -3  29   2    3.65    0.34
  -1 -29   2    4.49    0.31
  -1 -29   2    3.99    0.32
   1  29  -2    4.13    0.34
   1 -29   2    8.77    0.43
  -1 -29  -2    9.43    0.40
   1 -29   2    8.80    0.40
  -1  29  -2    8.63    0.43
  -3 -29  -2    3.08    0.29
   3 -29   2    2.84    0.29
  -3  29  -2    3.13    0.33
  -5 -29  -2    4.86    0.36
   5 -29   2    4.86    0.35
  -5  29  -2    4.60    0.37
   5  29   2    4.65    0.35
   6 -30  -2    7.98    0.40
  -6 -30   2    7.78    0.42
   6  30  -2    7.10    0.43
   4 -30  -2    1.17    0.21
  -4 -30   2    0.72    0.20
  -4 -30   2    0.67    0.18
  -2 -30   2    8.82    0.42
   2 -30  -2    8.70    0.43
  -2 -30   2    7.83    0.41
   0 -30   2    0.46    0.16
   0 -30   2    0.29    0.14
   0  30  -2    0.16    0.15
   2 -30   2    6.83    0.39
  -2 -30  -2    5.79    0.35
  -2  30  -2    6.08    0.38
   4 -30   2    1.18    0.21
  -4 -30  -2    1.22    0.21
  -4  30  -2    0.74    0.21
   4  30   2    1.04    0.22
   5 -31  -2    5.87    0.36
  -5 -31   2    6.51    0.40
  -5 -31   2    6.19    0.39
  -3 -31   2    7.25    0.41
  -3 -31   2    6.97    0.40
   3 -31  -2    7.23    0.40
  -1 -31   2    0.31    0.15
  -1 -31   2    0.45    0.17
   1 -31   2   11.83    0.51
   1 -31   2   11.94    0.48
  -1  31  -2   12.26    0.51
   3 -31   2    0.45    0.17
  -3 -31  -2    0.42    0.16
  -3  31  -2    0.51    0.18
   0 -32   2   13.39    0.51
  16   0  -3   23.02    0.68
 -16   0   3   21.41    0.67
  16   0  -3   22.89    0.67
  14   0  -3    2.35    0.24
 -14   0   3    1.98    0.23
 -14   0   3    2.25    0.23
  14   0  -3    2.24    0.23
  12   0  -3    0.30    0.11
 -12   0   3   -0.01    0.10
 -12   0   3    0.13    0.11
  12   0  -3    0.12    0.09
  12   0  -3    0.22    0.10
  10   0  -3   12.69    0.37
  10   0  -3   13.36    0.38
 -10   0   3   13.29    0.38
  10   0  -3   13.21    0.39
 -10   0   3   13.33    0.39
  -8   0   3    6.08    0.24
  -8   0   3    6.44    0.24
   8   0  -3    6.28    0.24
   8   0  -3    6.52    0.23
   8   0  -3    6.11    0.24
   6   0  -3   13.70    0.30
   6   0  -3   13.97    0.33
   6   0  -3   13.29    0.33
  -6   0   3   13.30    0.31
  -6   0   3   13.31    0.31
   4   0  -3    3.96    0.15
  -4   0   3    3.79    0.14
   4   0  -3    4.06    0.12
  -4   0   3    3.86    0.15
   2   0  -3    7.13    0.20
  -2   0   3    7.42    0.20
  -2   0   3    7.67    0.18
   2   0  -3    7.81    0.17
   0   0   3   40.35    0.61
   0   0  -3   40.51    0.55
   0   0   3   41.56    0.61
   0   0  -3   40.30    0.63
   0   0   3   40.29    0.63
   2   0   3   14.96    0.33
   2   0   3   15.54    0.31
  -2   0  -3   15.06    0.30
   2   0   3   15.04    0.32
  -4   0  -3    0.13    0.04
   4   0   3    0.08    0.06
   4   0   3    0.07    0.04
   4   0   3    0.03    0.07
  -4   0  -3    0.08    0.05
   4   0   3    0.02    0.07
   4   0   3    0.08    0.05
   6   0   3   21.67    0.51
   6   0   3   22.25    0.41
   6   0   3   21.45    0.48
   6   0   3   22.63    0.43
   6   0   3   21.55    0.49
   8   0   3    0.01    0.09
   8   0   3    0.06    0.07
   8   0   3   -0.01    0.08
   8   0   3    0.11    0.09
  10   0   3   14.39    0.47
  10   0   3   15.03    0.49
  10   0   3   14.83    0.48
 -10   0  -3   14.44    0.47
 -10   0  -3   14.85    0.46
  10   0   3   14.78    0.42
 -12   0  -3    1.57    0.20
  12   0   3    1.41    0.21
 -12   0  -3    1.55    0.22
  12   0   3    1.16    0.17
  12   0   3    1.57    0.22
  14   0   3   10.10    0.46
  14   0   3   10.13    0.46
  17  -1  -3    2.71    0.29
 -17  -1   3    2.46    0.29
  17  -1  -3    2.28    0.27
  17   1  -3    2.30    0.28
  17   1  -3    2.34    0.27
 -17   1   3    1.93    0.27
 -15  -1   3    1.24    0.21
  15  -1  -3    1.48    0.22
 -15  -1   3    1.47    0.23
  15  -1  -3    1.68    0.22
 -15   1   3    1.18    0.20
  15   1  -3    1.39    0.20
  15   1  -3    1.67    0.22
 -13  -1   3    3.27    0.26
  13  -1  -3    2.70    0.25
  13  -1  -3    3.22    0.25
 -13  -1   3    3.14    0.26
  13   1  -3    3.58    0.26
 -13   1   3    3.69    0.27
  13   1  -3    3.53    0.23
 -13   1   3    3.36    0.25
  13   1  -3    3.21    0.27
 -11  -1   3   10.26    0.35
  11  -1  -3   10.54    0.37
 -11  -1   3   11.20    0.38
  11  -1  -3   10.50    0.35
  11  -1  -3   10.74    0.36
 -11   1   3   10.37    0.34
  11   1  -3   10.19    0.34
  11   1  -3    9.84    0.35
  11   1  -3   10.10    0.36
 -11   1   3   10.00    0.36
   9  -1  -3    0.61    0.11
   9  -1  -3    0.85    0.12
  -9  -1   3    0.77    0.12
  -9  -1   3    0.83    0.12
   9  -1  -3    0.87    0.12
  -9   1   3    0.87    0.12
   9   1  -3    0.83    0.11
   9   1  -3    0.59    0.11
  -9   1   3    0.92    0.12
   9   1  -3    0.77    0.12
  -7  -1   3    4.74    0.19
  -7  -1   3    4.75    0.21
   7  -1  -3    4.63    0.18
   7  -1  -3    4.48    0.20
  -7  -1   3    4.43    0.13
   7  -1  -3    4.61    0.20
  -7   1   3    4.59    0.19
  -7   1   3    4.24    0.19
   7   1  -3    4.80    0.21
   7   1  -3    4.45    0.18
   7   1  -3    4.33    0.20
   5  -1  -3    3.20    0.15
  -5  -1   3    3.45    0.11
  -5  -1   3    3.33    0.14
   5  -1  -3    3.41    0.13
  -5  -1   3    3.22    0.15
   5  -1  -3    3.19    0.16
  -5   1   3    3.41    0.15
   5   1  -3    3.22    0.13
   5   1  -3    3.25    0.16
  -5   1   3    3.37    0.15
  -3  -1   3   28.83    0.51
   3  -1  -3   31.10    0.50
  -3  -1   3   30.72    0.48
   3  -1  -3   31.15    0.52
   3  -1  -3   30.12    0.44
  -3   1   3   30.67    0.50
   3   1  -3   30.37    0.45
  -3   1   3   30.32    0.50
   3   1  -3   30.01    0.48
   3   1  -3   30.26    0.53
   1  -1  -3   11.41    0.25
  -1  -1   3   11.51    0.26
  -1  -1   3   11.57    0.27
  -1  -1   3   12.00    0.22
  -1  -1   3   11.52    0.23
   1   1  -3   11.57    0.26
  -1   1   3   11.68    0.22
  -1   1   3   11.82    0.25
  -1   1   3   11.56    0.26
   1   1  -3   11.60    0.21
   1  -1   3   17.25    0.34
   1  -1   3   17.45    0.35
  -1  -1  -3   17.50    0.32
   1  -1   3   17.78    0.32
   1  -1   3   17.11    0.34
  -1   1  -3   17.43    0.34
   1   1   3   17.34    0.35
  -1   1  -3   18.08    0.27
   1   1   3   17.72    0.34
   1   1   3   17.46    0.33
   1   1   3   17.44    0.35
  -3  -1  -3    0.18    0.05
   3  -1   3    0.42    0.05
   3  -1   3    0.12    0.07
   3  -1   3    0.11    0.06
   3  -1   3    0.16    0.06
   3   1   3    0.11    0.07
   3   1   3    0.11    0.06
   3   1   3    0.12    0.06
  -3   1  -3    0.15    0.05
  -3   1  -3    0.24    0.04
   3   1   3    0.17    0.06
   3   1   3    0.12    0.04
   5  -1   3    0.63    0.08
  -5  -1  -3    0.22    0.05
   5  -1   3    0.22    0.09
  -5  -1  -3    0.39    0.07
   5  -1   3    0.20    0.08
   5  -1   3    0.23    0.08
   5  -1   3    0.20    0.06
   5   1   3    0.26    0.08
   5   1   3    0.43    0.07
   5   1   3    0.18    0.08
   5   1   3    0.21    0.06
  -5   1  -3    0.24    0.06
  -5   1  -3    0.26    0.05
   5   1   3    0.24    0.08
   7  -1   3    5.75    0.25
   7  -1   3    6.59    0.29
   7  -1   3    6.00    0.26
   7  -1   3    6.08    0.21
   7  -1   3    6.28    0.22
   7   1   3    5.97    0.21
   7   1   3    6.11    0.27
   7   1   3    5.82    0.28
   7   1   3    6.20    0.26
  -9  -1  -3    0.49    0.12
   9  -1   3    0.34    0.11
  -9  -1  -3    0.25    0.11
   9  -1   3    0.34    0.11
   9  -1   3    0.32    0.10
   9  -1   3    0.29    0.13
   9   1   3    0.41    0.13
   9   1   3    0.34    0.10
   9   1   3    0.40    0.12
   9   1   3    0.30    0.11
  11  -1   3    1.91    0.19
  11  -1   3    1.91    0.22
  11  -1   3    1.84    0.23
 -11  -1  -3    1.61    0.20
 -11  -1  -3    1.82    0.22
  11  -1   3    1.79    0.21
  11   1   3    1.80    0.21
 -11   1  -3    1.40    0.18
 -11   1  -3    1.85    0.22
  11   1   3    2.15    0.20
  11   1   3    1.83    0.22
  13  -1   3    0.75    0.17
 -13  -1  -3    0.95    0.18
 -13  -1  -3    0.89    0.19
  13  -1   3    0.79    0.18
 -13   1  -3    0.64    0.16
  13   1   3    0.90    0.18
  13   1   3    0.74    0.18
 -13   1  -3    1.15    0.20
  16  -2  -3    0.18    0.14
  16  -2  -3    0.18    0.13
 -16  -2   3   -0.06    0.12
 -16   2   3   -0.01    0.13
  16   2  -3    0.18    0.13
  16   2  -3    0.14    0.12
 -14  -2   3   43.62    0.92
  14  -2  -3   43.54    0.94
  14  -2  -3   44.17    0.94
 -14  -2   3   43.96    0.95
  14   2  -3   44.01    0.93
  14   2  -3   43.01    0.93
 -14   2   3   43.92    0.96
 -12  -2   3   17.36    0.51
  12  -2  -3   17.58    0.49
 -12  -2   3   17.78    0.50
  12  -2  -3   16.29    0.48
  12  -2  -3   17.75    0.50
 -12   2   3   17.59    0.46
  12   2  -3   17.60    0.50
 -12   2   3   18.56    0.52
  12   2  -3   16.89    0.46
  12   2  -3   17.12    0.49
 -10  -2   3   35.78    0.70
  10  -2  -3   35.57    0.71
  10  -2  -3   36.17    0.70
 -10  -2   3   35.48    0.70
  10  -2  -3   34.19    0.69
 -10   2   3   34.48    0.66
  10   2  -3   34.22    0.68
  10   2  -3   35.51    0.71
 -10   2   3   35.18    0.71
  10   2  -3   34.95    0.69
   8  -2  -3    2.52    0.16
  -8  -2   3    2.57    0.14
   8  -2  -3    2.08    0.17
  -8  -2   3    2.20    0.17
   8  -2  -3    2.72    0.17
  -8  -2   3    2.12    0.15
   8   2  -3    2.33    0.15
  -8   2   3    2.41    0.15
   8   2  -3    2.16    0.16
   8   2  -3    2.59    0.16
  -8   2   3    2.31    0.16
   6  -2  -3   47.84    0.77
  -6  -2   3   46.97    0.69
  -6  -2   3   47.76    0.75
   6  -2  -3   47.67    0.74
   6  -2  -3   46.63    0.78
  -6  -2   3   47.33    0.77
  -6   2   3   47.40    0.74
   6   2  -3   46.76    0.78
   6   2  -3   47.23    0.78
  -6   2   3   47.32    0.77
   6   2  -3   47.42    0.76
   6   2  -3   46.87    0.74
  -4  -2   3    0.62    0.08
  -4  -2   3    0.35    0.05
  -4  -2   3    0.38    0.06
   4  -2  -3    0.43    0.07
   4  -2  -3    0.34    0.07
   4   2  -3    0.32    0.07
   4   2  -3    0.38    0.06
   4   2  -3    0.37    0.07
  -4   2   3    0.50    0.07
  -4   2   3    0.37    0.06
   2  -2  -3    0.74    0.08
  -2  -2   3    0.87    0.09
   2  -2  -3    0.87    0.07
  -2  -2   3    0.74    0.05
  -2  -2   3    0.63    0.06
   2   2  -3    1.19    0.10
  -2   2   3    1.16    0.09
  -2   2   3    0.78    0.08
   2   2  -3    0.67    0.06
   0  -2   3  223.64    2.84
   0  -2   3  222.28    2.88
   0  -2  -3  222.53    2.88
   0  -2   3  216.35    2.87
   0  -2   3  222.15    2.91
   0   2   3  222.95    2.89
   0   2   3  223.39    2.91
   0   2   3  222.74    2.91
   0   2  -3  219.26    2.90
   0   2  -3  220.43    2.83
   2  -2   3   76.90    1.11
   2  -2   3   78.08    1.04
   2  -2   3   76.68    1.14
   2  -2   3   77.88    1.13
  -2  -2  -3   79.22    1.07
   2  -2   3   77.54    1.08
   2   2   3   78.56    1.14
   2   2   3   77.20    1.14
  -2   2  -3   77.84    1.03
   2   2   3   79.45    1.12
  -2   2  -3   76.83    1.11
   2   2   3   78.04    1.13
   4  -2   3   83.02    1.18
   4  -2   3   84.50    1.26
  -4  -2  -3   83.29    1.13
   4  -2   3   82.87    1.23
   4  -2   3   80.99    1.25
   4  -2   3   81.59    1.16
   4   2   3   85.63    1.26
   4   2   3   83.89    1.23
   4   2   3   83.97    1.25
  -4   2  -3   82.84    1.20
   4   2   3   83.86    1.15
   4   2   3   85.16    1.26
  -4   2  -3   81.90    1.12
   6  -2   3    0.84    0.12
   6  -2   3    0.45    0.10
   6  -2   3    0.44    0.10
   6  -2   3    0.53    0.08
   6  -2   3    0.40    0.08
   6   2   3    0.51    0.10
  -6   2  -3    0.38    0.06
  -6   2  -3    0.54    0.08
   6   2   3    0.39    0.10
   6   2   3    0.45    0.10
   6   2   3    0.50    0.08
   8  -2   3    5.79    0.26
  -8  -2  -3    6.01    0.27
   8  -2   3    5.84    0.28
   8  -2   3    5.29    0.22
   8  -2   3    5.25    0.22
   8  -2   3    5.14    0.26
   8   2   3    5.66    0.23
   8   2   3    5.72    0.28
   8   2   3    5.57    0.27
   8   2   3    5.51    0.28
  10  -2   3    1.00    0.18
  10  -2   3    1.17    0.17
  10  -2   3    1.55    0.17
  10  -2   3    1.38    0.18
 -10  -2  -3    1.37    0.18
 -10  -2  -3    1.62    0.20
  10   2   3    1.31    0.16
  10   2   3    1.21    0.18
 -10   2  -3    1.42    0.18
  10   2   3    1.00    0.16
 -10   2  -3    1.31    0.18
  12  -2   3    0.80    0.18
  12  -2   3    0.75    0.17
  12  -2   3    0.71    0.15
 -12  -2  -3    0.45    0.15
  12  -2   3    0.53    0.15
 -12  -2  -3    0.33    0.13
  12   2   3    0.47    0.16
 -12   2  -3    0.45    0.13
  12   2   3    0.84    0.23
 -12   2  -3    0.77    0.17
  12   2   3    0.72    0.16
  14  -2   3    9.09    0.43
 -14  -2  -3    8.84    0.42
  14  -2   3    8.59    0.43
  14   2   3    8.89    0.44
  14   2   3    9.06    0.45
  17  -3  -3    0.40    0.16
 -17  -3   3    0.82    0.19
  17  -3  -3    0.88    0.19
  17   3  -3    0.94    0.20
  17   3  -3    0.74    0.18
 -17   3   3    0.47    0.19
  15  -3  -3   19.31    0.60
 -15  -3   3   19.91    0.60
 -15  -3   3   20.34    0.62
  15  -3  -3   19.66    0.60
  15   3  -3   19.90    0.61
  15   3  -3   19.37    0.59
 -15   3   3   20.62    0.63
  13  -3  -3    0.09    0.10
 -13  -3   3    0.16    0.12
 -13  -3   3    0.20    0.13
  13  -3  -3   -0.07    0.10
  13   3  -3   -0.12    0.09
  13   3  -3    0.27    0.11
 -13   3   3   -0.05    0.11
  13   3  -3   -0.03    0.10
  11  -3  -3    6.71    0.29
  11  -3  -3    6.73    0.30
 -11  -3   3    6.84    0.31
  11  -3  -3    7.06    0.30
  11   3  -3    7.05    0.28
 -11   3   3    6.74    0.26
  11   3  -3    7.07    0.30
  11   3  -3    7.24    0.31
 -11   3   3    7.17    0.31
  -9  -3   3   47.62    0.85
   9  -3  -3   48.01    0.86
   9  -3  -3   48.10    0.83
   9  -3  -3   48.21    0.86
  -9   3   3   49.01    0.86
   9   3  -3   48.23    0.83
  -9   3   3   48.28    0.80
   9   3  -3   46.02    0.83
   9   3  -3   47.51    0.85
   7  -3  -3    0.24    0.07
  -7  -3   3    0.14    0.09
   7  -3  -3    0.07    0.07
  -7  -3   3    0.13    0.07
  -7  -3   3    0.07    0.05
   7  -3  -3    0.18    0.08
   7   3  -3    0.06    0.08
   7   3  -3    0.06    0.06
   7   3  -3    0.07    0.08
  -7   3   3    0.16    0.07
  -7   3   3    0.18    0.08
  -5  -3   3   95.20    1.32
  -5  -3   3   93.44    1.30
   5  -3  -3   94.62    1.35
   5  -3  -3   95.52    1.37
   5  -3  -3   95.17    1.31
  -5  -3   3   94.13    1.36
   5   3  -3   95.27    1.32
   5   3  -3   96.02    1.35
   5   3  -3   95.72    1.38
  -5   3   3   94.52    1.36
  -5   3   3   95.92    1.32
  -3  -3   3   11.71    0.28
   3  -3  -3   12.06    0.28
   3  -3  -3   11.81    0.25
  -3  -3   3   12.05    0.23
   3  -3  -3   12.09    0.21
  -3   3   3   12.55    0.27
   3   3  -3   12.17    0.29
  -3   3   3   11.80    0.25
   3   3  -3   12.15    0.23
   3   3  -3   11.98    0.25
  -1  -3   3  223.65    2.89
  -1  -3   3  221.39    2.88
   1  -3  -3  219.99    2.81
  -1  -3   3  218.20    2.83
   1  -3  -3  216.11    2.85
  -1  -3   3  220.23    2.80
   1   3  -3  217.16    2.82
  -1   3   3  220.96    2.87
   1   3  -3  214.84    2.89
  -1   3   3  220.55    2.87
   1  -3   3    1.04    0.09
   1  -3   3    1.05    0.08
   1  -3   3    1.00    0.07
  -1  -3  -3    1.50    0.09
   1   3   3    1.11    0.10
   1   3   3    1.16    0.10
  -1   3  -3    1.19    0.10
  -1   3  -3    1.10    0.07
   3  -3   3    2.28    0.14
   3  -3   3    2.18    0.13
  -3  -3  -3    2.29    0.09
   3  -3   3    2.30    0.10
   3  -3   3    2.40    0.14
   3   3   3    2.15    0.14
  -3   3  -3    2.27    0.10
   3   3   3    2.43    0.14
   3   3   3    2.27    0.10
   3   3   3    2.48    0.15
   3   3   3    2.53    0.16
  -3   3  -3    2.36    0.13
   5  -3   3  104.80    1.45
   5  -3   3  102.99    1.53
   5  -3   3  104.02    1.51
   5  -3   3  102.97    1.46
   5  -3   3  102.79    1.54
   5   3   3  103.08    1.54
  -5   3  -3  103.31    1.41
   5   3   3  104.80    1.44
   5   3   3  104.19    1.54
   5   3   3  105.27    1.53
  -5   3  -3  101.90    1.48
   7  -3   3    1.56    0.17
  -7  -3  -3    1.65    0.16
   7  -3   3    1.91    0.17
   7  -3   3    1.92    0.14
   7  -3   3    1.72    0.16
   7  -3   3    1.71    0.14
   7   3   3    1.98    0.18
   7   3   3    1.78    0.17
   7   3   3    1.96    0.14
  -7   3  -3    1.73    0.13
  -7   3  -3    1.67    0.14
   9  -3   3   25.08    0.54
   9  -3   3   25.26    0.61
  -9  -3  -3   24.81    0.62
   9  -3   3   24.86    0.55
  -9  -3  -3   23.97    0.59
   9  -3   3   23.91    0.59
   9  -3   3   25.43    0.63
   9   3   3   24.72    0.61
   9   3   3   24.31    0.61
   9   3   3   25.25    0.55
  11  -3   3    3.79    0.24
  11  -3   3    3.23    0.29
  11  -3   3    3.18    0.27
  11  -3   3    3.51    0.26
 -11  -3  -3    3.51    0.28
 -11  -3  -3    3.51    0.27
 -11   3  -3    3.73    0.27
 -11   3  -3    3.06    0.24
  11   3   3    3.48    0.23
  11   3   3    2.89    0.26
  11   3   3    3.51    0.27
  13  -3   3   12.00    0.47
 -13  -3  -3   11.95    0.46
 -13  -3  -3   11.72    0.54
  13  -3   3   12.19    0.48
  13  -3   3   11.94    0.50
  13   3   3   11.46    0.47
  13   3   3   11.17    0.47
 -13   3  -3   11.48    0.44
 -13   3  -3   11.32    0.46
  16  -4  -3    3.01    0.28
  16  -4  -3    4.28    0.31
 -16  -4   3    3.50    0.31
 -16  -4   3    3.73    0.33
  16   4  -3    3.03    0.30
  16   4  -3    3.86    0.29
 -16   4   3    3.98    0.34
 -14  -4   3    4.73    0.31
  14  -4  -3    4.42    0.29
 -14  -4   3    4.61    0.32
  14  -4  -3    4.46    0.30
 -14   4   3    4.77    0.31
  14   4  -3    4.54    0.30
  14   4  -3    4.34    0.25
  14   4  -3    4.17    0.28
  12  -4  -3    6.19    0.30
 -12  -4   3    6.34    0.32
  12  -4  -3    5.75    0.30
  12   4  -3    5.74    0.29
 -12   4   3    5.92    0.31
  12   4  -3    5.69    0.26
  12   4  -3    6.09    0.30
  10  -4  -3    0.77    0.12
 -10  -4   3    0.93    0.15
  10  -4  -3    0.89    0.13
  10  -4  -3    0.69    0.13
  10   4  -3    0.76    0.13
  10   4  -3    0.94    0.13
 -10   4   3    0.96    0.14
  10   4  -3    0.93    0.13
 -10   4   3    0.92    0.12
  -8  -4   3    9.55    0.24
   8  -4  -3    9.33    0.30
  -8  -4   3   10.20    0.32
   8  -4  -3    9.15    0.29
   8  -4  -3   10.18    0.29
   8   4  -3    9.73    0.30
   8   4  -3    9.92    0.29
  -8   4   3   10.00    0.26
  -8   4   3    9.37    0.30
   8   4  -3    9.77    0.30
   6  -4  -3    0.16    0.06
   6  -4  -3    0.16    0.07
  -6  -4   3    0.28    0.06
   6  -4  -3    0.16    0.08
  -6  -4   3    0.41    0.10
  -6  -4   3    0.18    0.06
   6   4  -3    0.19    0.08
  -6   4   3    0.28    0.06
   6   4  -3    0.25    0.07
  -6   4   3    0.31    0.08
   6   4  -3    0.24    0.08
   6   4  -3    0.27    0.08
  -4  -4   3    0.51    0.08
  -4  -4   3    0.28    0.05
   4  -4  -3    0.30    0.05
   4  -4  -3    0.32    0.06
  -4  -4   3    0.39    0.05
   4  -4  -3    0.29    0.07
  -4   4   3    0.31    0.05
  -4   4   3    0.17    0.06
   4   4  -3    0.13    0.06
   4   4  -3    0.28    0.05
   4   4  -3    0.26    0.08
  -2  -4   3    0.30    0.04
   2  -4  -3   -0.03    0.03
   2  -4  -3    0.06    0.05
  -2  -4   3    0.23    0.06
  -2  -4   3    0.01    0.03
   2   4  -3    0.12    0.06
  -2   4   3    0.06    0.05
  -2   4   3   -0.05    0.05
   2   4  -3    0.07    0.05
   0  -4  -3    0.74    0.07
   0  -4   3    0.97    0.08
   0  -4   3    0.80    0.06
   0  -4   3    0.81    0.07
   0  -4   3    0.58    0.08
   0   4   3    0.82    0.09
   0   4  -3    0.89    0.07
   0   4   3    0.66    0.08
   0   4   3    0.87    0.09
   0   4  -3    0.65    0.08
   2  -4   3    0.11    0.06
   2  -4   3    0.17    0.06
  -2  -4  -3    0.16    0.04
   2  -4   3    0.05    0.05
  -2   4  -3    0.09    0.06
   2   4   3    0.18    0.06
   2   4   3   -0.01    0.05
   2   4   3    0.11    0.04
  -2   4  -3    0.13    0.05
   2   4   3    0.10    0.06
   4  -4   3    9.30    0.29
   4  -4   3    9.68    0.23
   4  -4   3    9.54    0.26
   4  -4   3    9.43    0.25
   4  -4   3    9.73    0.28
   4   4   3    9.32    0.27
   4   4   3    9.47    0.28
  -4   4  -3    9.67    0.26
  -4   4  -3    9.52    0.22
   4   4   3   10.03    0.29
   4   4   3    9.56    0.22
   6  -4   3    0.13    0.08
  -6  -4  -3    0.07    0.08
   6  -4   3    0.22    0.07
   6  -4   3    0.20    0.09
   6  -4   3    0.16    0.08
  -6   4  -3    0.14    0.06
   6   4   3    0.17    0.08
   6   4   3    0.23    0.07
  -6   4  -3    0.15    0.07
   6   4   3    0.16    0.08
   8  -4   3    3.42    0.19
  -8  -4  -3    3.20    0.21
   8  -4   3    3.27    0.21
   8  -4   3    2.75    0.21
  -8  -4  -3    3.33    0.23
   8  -4   3    3.28    0.23
   8  -4   3    3.01    0.18
  -8   4  -3    3.21    0.18
   8   4   3    3.01    0.22
   8   4   3    3.37    0.23
   8   4   3    3.35    0.19
 -10  -4  -3    3.76    0.27
  10  -4   3    4.49    0.25
  10  -4   3    4.17    0.28
 -10  -4  -3    4.13    0.28
  10  -4   3    3.48    0.25
  10  -4   3    4.21    0.30
  10  -4   3    3.78    0.23
 -10   4  -3    4.29    0.27
  10   4   3    4.04    0.23
  10   4   3    4.13    0.27
  10   4   3    3.69    0.27
  12  -4   3    2.80    0.29
 -12  -4  -3    2.52    0.25
  12  -4   3    2.78    0.26
  12  -4   3    3.10    0.26
  12  -4   3    2.91    0.27
 -12  -4  -3    3.06    0.29
 -12   4  -3    3.13    0.26
  12   4   3    2.41    0.25
  12   4   3    2.63    0.27
 -12   4  -3    2.70    0.26
  14  -4   3    2.93    0.29
  14  -4   3    2.41    0.28
 -14  -4  -3    3.00    0.29
  14   4   3    2.47    0.28
  14   4   3    2.36    0.28
  17  -5  -3   -0.07    0.13
 -17  -5   3    0.34    0.17
  17  -5  -3    0.20    0.14
  17   5  -3   -0.03    0.12
  17   5  -3   -0.10    0.12
 -17   5   3   -0.18    0.14
  15  -5  -3   26.93    0.72
 -15  -5   3   27.36    0.73
 -15  -5   3   27.50    0.73
  15  -5  -3   26.91    0.72
  15   5  -3   26.78    0.73
  15   5  -3   26.32    0.70
 -15   5   3   26.60    0.74
  13  -5  -3   10.36    0.41
 -13  -5   3   10.12    0.42
  13  -5  -3   10.55    0.41
 -13   5   3   10.31    0.42
  13   5  -3   10.33    0.36
  13   5  -3   10.14    0.40
  13   5  -3   10.98    0.42
  11  -5  -3   61.89    1.08
  11  -5  -3   61.64    1.10
 -11  -5   3   60.58    1.10
  11   5  -3   60.58    1.04
  11   5  -3   61.61    1.08
 -11   5   3   60.77    1.10
  11   5  -3   61.85    1.09
  -9  -5   3  262.67    3.49
   9  -5  -3  268.23    3.64
   9  -5  -3  265.05    3.59
   9  -5  -3  264.14    3.62
  -9  -5   3  269.32    3.63
   9   5  -3  272.14    3.60
  -9   5   3  265.69    3.63
   9   5  -3  264.37    3.60
  -9   5   3  264.19    3.50
   9   5  -3  271.87    3.62
   7  -5  -3   15.28    0.38
  -7  -5   3   14.97    0.32
   7  -5  -3   15.37    0.35
  -7  -5   3   15.43    0.39
   7   5  -3   15.78    0.39
   7   5  -3   15.66    0.36
  -7   5   3   15.44    0.38
   7   5  -3   15.60    0.38
  -7   5   3   14.82    0.31
   7   5  -3   14.74    0.37
   5  -5  -3  262.43    3.34
   5  -5  -3  248.15    3.37
  -5  -5   3  256.68    3.34
  -5  -5   3  254.54    3.33
   5  -5  -3  254.07    3.40
  -5  -5   3  261.74    3.41
   5   5  -3  259.38    3.38
   5   5  -3  259.37    3.41
   5   5  -3  251.77    3.35
  -5   5   3  258.02    3.39
  -5   5   3  260.04    3.39
  -3  -5   3   25.42    0.48
  -3  -5   3   26.97    0.40
   3  -5  -3   26.20    0.47
  -3  -5   3   26.47    0.45
   3  -5  -3   25.59    0.40
  -3  -5   3   25.44    0.40
   3  -5  -3   26.32    0.44
   3   5  -3   25.86    0.49
   3   5  -3   26.00    0.43
   3   5  -3   26.26    0.46
  -3   5   3   25.24    0.47
  -1  -5   3  675.41    8.74
   1  -5  -3  624.95    8.39
  -1  -5   3  685.90    8.53
  -1  -5   3  653.17    8.70
  -1  -5   3  669.97    8.63
   1  -5  -3  621.01    8.59
   1   5  -3  658.60    8.55
  -1   5   3  677.96    8.75
   1   5  -3  635.98    8.83
  -1   5   3  675.30    8.73
   1  -5   3   33.89    0.58
  -1  -5  -3   35.17    0.51
   1  -5   3   34.16    0.57
   1  -5   3   34.57    0.54
  -1   5  -3   34.03    0.53
   1   5   3   33.87    0.59
   1   5   3   33.87    0.58
   1   5   3   34.31    0.57
  -1   5  -3   33.98    0.59
   3  -5   3   19.52    0.38
   3  -5   3   19.02    0.41
   3  -5   3   19.07    0.42
   3  -5   3   19.46    0.35
  -3   5  -3   19.64    0.35
  -3   5  -3   19.74    0.41
   3   5   3   19.41    0.42
   3   5   3   19.56    0.41
   3   5   3   20.04    0.34
   3   5   3   19.10    0.41
   5  -5   3  155.72    2.11
   5  -5   3  154.96    2.21
   5  -5   3  160.68    2.15
   5  -5   3  156.67    2.16
   5  -5   3  155.39    2.18
  -5  -5  -3  154.88    2.21
   5   5   3  156.41    2.19
   5   5   3  155.80    2.10
  -5   5  -3  152.44    2.16
   5   5   3  157.23    2.20
  -5   5  -3  154.34    2.09
   7  -5   3   16.29    0.39
  -7  -5  -3   16.26    0.45
   7  -5   3   16.88    0.43
   7  -5   3   16.24    0.40
   7  -5   3   16.80    0.44
   7  -5   3   16.58    0.46
  -7   5  -3   16.24    0.36
  -7   5  -3   17.52    0.41
   7   5   3   17.05    0.39
   7   5   3   16.48    0.45
   9  -5   3  195.91    2.82
   9  -5   3  197.30    2.75
   9  -5   3  198.47    2.86
   9  -5   3  193.27    2.79
  -9  -5  -3  194.99    2.83
  -9  -5  -3  198.43    2.87
   9  -5   3  196.55    2.75
   9   5   3  194.73    2.85
   9   5   3  194.46    2.84
   9   5   3  197.66    2.73
  11  -5   3    6.83    0.33
  11  -5   3    6.94    0.37
 -11  -5  -3    6.43    0.34
 -11  -5  -3    6.93    0.36
  11  -5   3    7.07    0.34
  11  -5   3    7.41    0.43
  11  -5   3    7.03    0.31
 -11   5  -3    6.64    0.31
  11   5   3    6.89    0.36
 -11   5  -3    7.38    0.34
  11   5   3    6.90    0.30
  11   5   3    7.17    0.36
 -13  -5  -3   28.69    0.75
  13  -5   3   28.20    0.74
  13  -5   3   28.80    0.78
  13  -5   3   26.56    0.72
  13   5   3   29.00    0.78
  13   5   3   28.31    0.77
 -13   5  -3   28.47    0.86
  16  -6  -3   35.23    0.87
  16  -6  -3   35.85    0.88
 -16  -6   3   35.30    0.88
  16   6  -3   34.19    0.87
 -16   6   3   35.83    0.90
  16   6  -3   34.28    0.83
  14  -6  -3   24.78    0.67
  14  -6  -3   25.51    0.68
 -14  -6   3   24.83    0.69
  14   6  -3   24.99    0.65
 -14   6   3   25.31    0.70
  14   6  -3   24.97    0.68
  12  -6  -3  222.11    3.12
  12  -6  -3  214.50    3.12
 -12  -6   3  213.30    3.13
 -12   6   3  219.56    3.14
  12   6  -3  221.14    3.05
  12   6  -3  217.97    3.11
  12   6  -3  217.82    3.12
  10  -6  -3    4.36    0.23
 -10  -6   3    4.31    0.26
  10  -6  -3    4.40    0.23
  10   6  -3    4.24    0.23
  10   6  -3    4.34    0.22
  10   6  -3    4.23    0.24
  -8  -6   3  293.52    3.84
   8  -6  -3  289.62    3.95
   8  -6  -3  295.14    3.90
   8  -6  -3  287.34    3.92
  -8  -6   3  297.72    3.95
  -8   6   3  297.32    3.94
   8   6  -3  296.86    3.93
   8   6  -3  288.67    3.90
   8   6  -3  296.15    3.91
   8   6  -3  298.15    3.92
  -8   6   3  289.31    3.80
   6  -6  -3    1.01    0.10
  -6  -6   3    0.93    0.12
  -6  -6   3    1.52    0.12
   6  -6  -3    1.00    0.07
   6  -6  -3    1.02    0.12
   6  -6  -3    1.01    0.11
   6   6  -3    0.98    0.12
   6   6  -3    1.37    0.14
  -6   6   3    1.12    0.09
   6   6  -3    1.00    0.11
  -6   6   3    0.95    0.12
   4  -6  -3   20.02    0.38
  -4  -6   3   19.38    0.33
   4  -6  -3   20.09    0.35
  -4  -6   3   19.66    0.32
   4  -6  -3   20.07    0.41
  -4  -6   3   19.29    0.38
   4   6  -3   19.30    0.41
   4   6  -3   19.64    0.37
   4   6  -3   19.20    0.39
  -4   6   3   19.52    0.41
   2  -6  -3  668.96    9.08
   2  -6  -3  671.54    9.24
  -2  -6   3  710.12    9.52
   2  -6  -3  673.95    9.13
  -2  -6   3  706.98    9.18
  -2  -6   3  735.27    9.42
  -2   6   3  754.56    9.68
   2   6  -3  702.10    9.30
   2   6  -3  702.05    9.52
  -2   6   3  726.55    9.33
   0  -6  -3   30.20    0.52
   0  -6   3   30.25    0.52
   0  -6   3   30.50    0.51
   0  -6   3   30.29    0.47
   0  -6   3   28.96    0.53
   0  -6  -3   31.56    0.48
   0   6  -3   30.90    0.50
   0   6   3   30.33    0.51
   0   6   3   29.33    0.53
   0   6  -3   29.76    0.54
   2  -6   3  272.03    3.58
   2  -6   3  277.29    3.65
  -2  -6  -3  270.40    3.51
  -2  -6  -3  274.19    3.66
   2  -6   3  280.85    3.64
   2   6   3  280.10    3.65
  -2   6  -3  278.79    3.58
   2   6   3  282.89    3.66
   2   6   3  279.40    3.64
   2   6   3  283.04    3.54
  -2   6  -3  272.60    3.65
   4  -6   3   98.65    1.46
   4  -6   3  100.52    1.49
   4  -6   3   99.33    1.44
  -4  -6  -3  101.16    1.50
   4  -6   3  101.39    1.42
   4  -6   3  100.63    1.40
  -4   6  -3   98.21    1.46
   4   6   3  100.15    1.47
  -4   6  -3   98.16    1.39
   4   6   3  100.12    1.38
   4   6   3  101.25    1.48
   4   6   3  100.61    1.47
   6  -6   3  364.25    4.76
   6  -6   3  363.16    4.80
   6  -6   3  360.73    4.76
   6  -6   3  372.01    4.73
   6  -6   3  370.11    4.84
  -6  -6  -3  356.83    4.82
   6   6   3  366.65    4.82
   6   6   3  359.69    4.82
  -6   6  -3  363.94    4.70
  -6   6  -3  347.05    4.77
   6   6   3  364.31    4.71
   8  -6   3   48.39    0.86
   8  -6   3   47.59    0.88
   8  -6   3   48.51    0.90
   8  -6   3   48.57    0.93
  -8  -6  -3   48.46    0.92
  -8  -6  -3   47.31    0.93
   8  -6   3   48.41    0.85
   8   6   3   48.78    0.93
  -8   6  -3   48.01    0.82
   8   6   3   47.26    0.83
   8   6   3   48.10    0.92
  -8   6  -3   47.72    0.86
  10  -6   3    6.17    0.29
  10  -6   3    6.25    0.30
  10  -6   3    5.70    0.28
 -10  -6  -3    5.72    0.33
 -10  -6  -3    5.84    0.32
  10  -6   3    6.45    0.32
  10  -6   3    6.41    0.34
  10   6   3    6.27    0.28
  10   6   3    6.13    0.32
  10   6   3    6.15    0.33
 -10   6  -3    6.24    0.30
  12  -6   3   11.01    0.41
 -12  -6  -3   10.30    0.46
 -12  -6  -3   11.35    0.46
  12  -6   3   11.00    0.44
  12  -6   3   12.00    0.48
  12  -6   3   11.33    0.44
  12   6   3   11.16    0.47
  12   6   3   10.35    0.44
 -12   6  -3   10.91    0.42
 -12   6  -3   11.01    0.41
  14  -6   3   -0.07    0.15
  14  -6   3   -0.09    0.11
  14  -6   3    0.06    0.14
 -14  -6  -3    0.19    0.15
  14   6   3    0.09    0.14
  14   6   3    0.13    0.14
  17  -7  -3    9.52    0.46
  17  -7  -3    9.96    0.46
 -17  -7   3    9.89    0.46
 -17   7   3   10.43    0.49
  17   7  -3    9.89    0.47
  17   7  -3    9.37    0.42
  15  -7  -3    0.19    0.13
 -15  -7   3    0.32    0.16
  15  -7  -3    0.11    0.12
 -15   7   3    0.11    0.15
  15   7  -3    0.09    0.11
  15   7  -3    0.22    0.14
  13  -7  -3    5.03    0.30
 -13  -7   3    5.31    0.33
  13  -7  -3    4.81    0.29
 -13   7   3    5.33    0.33
  13   7  -3    5.65    0.32
  13   7  -3    4.79    0.29
  13   7  -3    5.09    0.26
 -11  -7   3    0.60    0.15
  11  -7  -3    0.08    0.09
  11  -7  -3    0.09    0.10
  11   7  -3    0.01    0.09
 -11   7   3    0.11    0.11
  11   7  -3    0.09    0.08
  11   7  -3    0.19    0.10
  -9  -7   3   34.29    0.71
  -9  -7   3   34.01    0.61
   9  -7  -3   33.58    0.66
   9  -7  -3   33.66    0.68
   9   7  -3   33.65    0.67
   9   7  -3   33.80    0.66
  -9   7   3   34.81    0.70
   9   7  -3   34.08    0.68
   9   7  -3   34.76    0.68
  -7  -7   3  109.91    1.63
   7  -7  -3  111.05    1.58
   7  -7  -3  110.92    1.63
   7  -7  -3  109.40    1.60
  -7  -7   3  109.79    1.55
  -7   7   3  107.47    1.48
  -7   7   3  109.39    1.62
   7   7  -3  110.41    1.60
   7   7  -3  110.78    1.59
   7   7  -3  108.81    1.60
  -5  -7   3    9.19    0.22
  -5  -7   3    9.54    0.29
   5  -7  -3    9.04    0.27
   5  -7  -3    9.41    0.19
   5  -7  -3    9.11    0.25
  -5  -7   3    9.03    0.24
   5  -7  -3    9.04    0.23
   5   7  -3    9.23    0.28
   5   7  -3    8.84    0.27
   5   7  -3    9.19    0.25
  -5   7   3    9.16    0.20
   3  -7  -3   35.77    0.60
  -3  -7   3   35.87    0.54
  -3  -7   3   34.84    0.51
  -3  -7   3   34.89    0.62
   3  -7  -3   37.75    0.54
  -3  -7   3   36.20    0.60
   3  -7  -3   34.11    0.55
  -3   7   3   35.33    0.56
  -3   7   3   35.85    0.62
   3   7  -3   35.83    0.63
   3   7  -3   35.47    0.60
  -1  -7   3  124.02    1.60
  -1  -7   3  121.43    1.70
  -1  -7   3  124.43    1.70
   1  -7  -3  120.70    1.65
   1  -7  -3  121.77    1.66
  -1  -7   3  122.23    1.66
   1  -7  -3  119.50    1.58
  -1  -7   3  122.67    1.68
   1   7  -3  122.17    1.72
  -1   7   3  123.29    1.59
   1   7  -3  122.54    1.67
  -1   7   3  123.21    1.66
  -1   7   3  122.77    1.71
   1  -7   3   19.63    0.40
  -1  -7  -3   19.88    0.40
   1  -7   3   19.04    0.39
   1  -7   3   20.11    0.34
  -1  -7  -3   20.00    0.32
   1   7   3   19.65    0.38
  -1   7  -3   19.74    0.37
   1   7   3   19.65    0.41
  -1   7  -3   20.21    0.42
   1   7   3   19.88    0.41
   3  -7   3   21.47    0.46
   3  -7   3   21.75    0.40
   3  -7   3   21.74    0.44
  -3  -7  -3   21.77    0.46
   3   7   3   21.61    0.38
   3   7   3   21.53    0.46
  -3   7  -3   21.25    0.40
  -3   7  -3   20.97    0.46
   3   7   3   21.19    0.46
   3   7   3   22.25    0.45
   5  -7   3    3.70    0.19
   5  -7   3    4.07    0.22
  -5  -7  -3    3.63    0.21
   5  -7   3    4.12    0.20
   5  -7   3    3.44    0.17
   5  -7   3    4.28    0.18
   5   7   3    3.62    0.19
   5   7   3    3.73    0.16
  -5   7  -3    3.72    0.19
  -5   7  -3    3.72    0.16
   5   7   3    4.02    0.20
   5   7   3    4.30    0.21
  -7  -7  -3    2.53    0.20
   7  -7   3    2.50    0.17
  -7  -7  -3    2.54    0.20
   7  -7   3    2.68    0.20
   7  -7   3    2.46    0.18
   7  -7   3    2.32    0.17
   7  -7   3    2.65    0.19
   7   7   3    2.62    0.16
  -7   7  -3    2.34    0.17
   7   7   3    2.15    0.19
   7   7   3    2.49    0.19
  -7   7  -3    2.49    0.15
  -9  -7  -3   29.41    0.70
  -9  -7  -3   28.80    0.70
   9  -7   3   28.72    0.62
   9  -7   3   29.40    0.70
   9  -7   3   29.01    0.67
   9  -7   3   28.40    0.63
   9  -7   3   28.32    0.64
   9   7   3   28.92    0.68
   9   7   3   29.69    0.62
  -9   7  -3   29.33    0.63
   9   7   3   29.66    0.70
  11  -7   3   35.55    0.84
 -11  -7  -3   35.22    0.84
 -11  -7  -3   34.74    0.82
  11  -7   3   34.77    0.75
  11  -7   3   34.53    0.77
  11  -7   3   34.04    0.74
  11  -7   3   34.47    0.78
 -11   7  -3   34.39    0.77
  11   7   3   34.83    0.83
  11   7   3   34.72    1.02
  11   7   3   34.19    0.82
  13  -7   3    2.41    0.28
  13  -7   3    2.36    0.25
 -13  -7  -3    2.90    0.29
  13  -7   3    2.84    0.37
  13  -7   3    2.31    0.25
  13   7   3    2.14    0.25
  13   7   3    2.43    0.28
 -16  -8   3    5.47    0.35
  16  -8  -3    4.96    0.33
  16  -8  -3    3.96    0.34
 -16   8   3    4.93    0.35
  16   8  -3    5.29    0.35
  16   8  -3    4.65    0.31
  14  -8  -3    0.31    0.14
 -14  -8   3    0.38    0.16
  14  -8  -3    0.20    0.13
 -14   8   3    0.05    0.14
  14   8  -3    0.12    0.13
  14   8  -3    0.36    0.14
 -12  -8   3    0.37    0.15
  12  -8  -3    0.34    0.13
  12  -8  -3    0.32    0.12
 -12   8   3    0.44    0.14
  12   8  -3    0.57    0.12
  12   8  -3    0.62    0.14
  12   8  -3    0.46    0.13
 -10  -8   3   -0.08    0.09
  10  -8  -3    0.06    0.08
  10  -8  -3    0.13    0.09
 -10  -8   3    0.11    0.08
  10   8  -3    0.11    0.08
  10   8  -3    0.00    0.09
  10   8  -3    0.20    0.09
 -10   8   3    0.09    0.10
  10   8  -3    0.14    0.08
  -8  -8   3   17.18    0.39
  -8  -8   3   17.03    0.45
   8  -8  -3   16.97    0.43
   8  -8  -3   16.40    0.41
   8   8  -3   16.85    0.42
  -8   8   3   17.17    0.44
   8   8  -3   17.24    0.42
   8   8  -3   17.15    0.44
   8   8  -3   17.35    0.43
   6  -8  -3    3.44    0.19
   6  -8  -3    3.62    0.13
   6  -8  -3    3.50    0.17
   6  -8  -3    3.65    0.16
  -6  -8   3    3.27    0.16
  -6  -8   3    3.57    0.21
   6   8  -3    3.43    0.19
   6   8  -3    3.45    0.19
   6   8  -3    3.04    0.17
  -6   8   3    3.53    0.11
   4  -8  -3    0.11    0.04
   4  -8  -3    0.05    0.06
   4  -8  -3    0.07    0.05
  -4  -8   3    0.15    0.04
  -4  -8   3    0.15    0.08
  -4  -8   3    0.02    0.06
  -4  -8   3    0.17    0.05
   4  -8  -3    0.10    0.05
   4   8  -3    0.09    0.07
   4   8  -3    0.16    0.06
   4   8  -3    0.07    0.08
  -4   8   3    0.13    0.08
  -2  -8   3    7.88    0.23
   2  -8  -3    7.67    0.19
  -2  -8   3    7.27    0.20
  -2  -8   3    7.54    0.24
   2  -8  -3    7.72    0.21
   2  -8  -3    7.78    0.17
  -2   8   3    7.69    0.24
  -2   8   3    7.75    0.18
   2   8  -3    7.57    0.25
   2   8  -3    7.35    0.23
  -2   8   3    7.97    0.20
   0  -8   3    0.25    0.07
   0  -8  -3    0.27    0.07
   0  -8   3    0.46    0.05
   0  -8  -3    0.33    0.05
   0  -8   3    0.47    0.08
   0  -8   3    0.35    0.08
   0   8   3    0.19    0.07
   0   8   3    0.31    0.04
   0   8  -3    0.17    0.07
   0   8   3    0.32    0.08
   0   8  -3    0.35    0.08
   0   8   3    0.23    0.06
   2  -8   3    5.34    0.21
   2  -8   3    5.59    0.20
   2  -8   3    5.87    0.17
  -2  -8  -3    5.48    0.21
   2   8   3    5.83    0.22
  -2   8  -3    5.63    0.19
   2   8   3    5.75    0.22
   2   8   3    5.52    0.16
   2   8   3    5.47    0.19
  -2   8  -3    5.37    0.22
   4  -8   3    2.57    0.15
   4  -8   3    2.71    0.16
  -4  -8  -3    2.79    0.18
   4  -8   3    2.73    0.17
   4  -8   3    2.93    0.14
   4  -8   3    2.26    0.17
   4   8   3    2.90    0.17
   4   8   3    2.90    0.14
  -4   8  -3    2.54    0.17
   4   8   3    2.65    0.17
  -4   8  -3    2.68    0.14
   4   8   3    2.57    0.16
   6  -8   3    6.42    0.25
   6  -8   3    6.10    0.27
  -6  -8  -3    6.29    0.28
   6  -8   3    6.23    0.23
  -6  -8  -3    5.94    0.27
   6  -8   3    5.91    0.23
   6  -8   3    5.78    0.24
  -6   8  -3    6.28    0.26
  -6   8  -3    5.71    0.21
   6   8   3    6.07    0.26
   6   8   3    6.16    0.26
   6   8   3    6.08    0.22
   8  -8   3    6.66    0.28
  -8  -8  -3    7.18    0.33
  -8  -8  -3    5.95    0.30
   8  -8   3    6.71    0.31
   8  -8   3    6.41    0.29
   8  -8   3    6.09    0.26
   8  -8   3    6.72    0.28
   8   8   3    6.70    0.25
   8   8   3    6.11    0.29
  -8   8  -3    7.29    0.29
   8   8   3    6.27    0.30
  -8   8  -3    6.45    0.25
  10  -8   3   12.89    0.44
  10  -8   3   12.56    0.42
  10  -8   3   12.13    0.41
 -10  -8  -3   12.39    0.46
  10  -8   3   12.21    0.41
  10  -8   3   13.05    0.47
 -10  -8  -3   13.01    0.47
  10   8   3   11.79    0.44
 -10   8  -3   13.74    0.53
  10   8   3   12.60    0.39
 -10   8  -3   11.72    0.40
  10   8   3   13.28    0.46
 -12  -8  -3    4.07    0.33
 -12  -8  -3    3.89    0.34
  12  -8   3    3.50    0.31
  12  -8   3    3.71    0.28
  12  -8   3    3.20    0.27
  12  -8   3    3.52    0.26
  12  -8   3    3.47    0.29
  12   8   3    3.79    0.32
  12   8   3    3.69    0.30
  14  -8   3    1.78    0.26
 -14  -8  -3    2.05    0.27
  14  -8   3    1.87    0.24
  14  -8   3    1.66    0.23
  14   8   3    1.64    0.25
  14   8   3    1.38    0.23
 -17  -9   3   18.65    0.62
  17  -9  -3   17.85    0.62
  17  -9  -3   19.64    0.65
 -17   9   3   18.58    0.66
  17   9  -3   19.16    0.60
  17   9  -3   18.70    0.64
  15  -9  -3    0.58    0.17
 -15  -9   3    0.57    0.18
  15  -9  -3    0.83    0.19
  15   9  -3    0.48    0.15
  15   9  -3    0.83    0.18
 -15   9   3    0.40    0.18
  13  -9  -3    9.91    0.41
  13  -9  -3    8.87    0.39
 -13  -9   3    9.40    0.43
  13   9  -3    9.42    0.39
  13   9  -3    9.68    0.41
 -13   9   3    9.94    0.43
 -11  -9   3    8.30    0.37
 -11  -9   3    8.45    0.30
  11  -9  -3    8.30    0.34
  11  -9  -3    8.41    0.34
  11   9  -3    8.22    0.30
  11   9  -3    7.81    0.32
 -11   9   3    8.22    0.35
  11   9  -3    8.13    0.34
   9  -9  -3    2.74    0.20
  -9  -9   3    2.47    0.17
   9  -9  -3    2.61    0.19
  -9  -9   3    2.99    0.22
   9   9  -3    2.71    0.20
   9   9  -3    2.74    0.20
   9   9  -3    2.77    0.18
   9   9  -3    2.93    0.20
  -9   9   3    2.69    0.21
  -7  -9   3   35.77    0.69
   7  -9  -3   35.08    0.66
   7  -9  -3   35.08    0.64
   7  -9  -3   35.91    0.57
  -7  -9   3   35.06    0.63
   7   9  -3   35.42    0.66
   7   9  -3   34.67    0.66
   7   9  -3   36.16    0.67
  -7   9   3   33.71    0.66
   5  -9  -3    1.07    0.10
  -5  -9   3    1.28    0.12
   5  -9  -3    1.16    0.09
  -5  -9   3    0.95    0.12
   5  -9  -3    1.26    0.13
   5  -9  -3    1.16    0.12
   5   9  -3    1.30    0.14
  -5   9   3    1.14    0.13
   5   9  -3    1.24    0.12
   5   9  -3    1.39    0.14
   3  -9  -3   94.61    1.27
   3  -9  -3   93.34    1.29
  -3  -9   3   93.10    1.37
   3  -9  -3   92.89    1.35
  -3  -9   3   93.84    1.36
  -3  -9   3   92.02    1.29
  -3   9   3   92.70    1.28
   3   9  -3   95.91    1.36
  -3   9   3   94.29    1.38
   3   9  -3   94.61    1.39
  -1  -9   3   60.43    0.92
  -1  -9   3   59.87    0.94
   1  -9  -3   60.32    0.82
   1  -9  -3   62.09    0.91
  -1  -9   3   60.98    0.82
  -1  -9   3   60.35    0.91
  -1  -9   3   60.05    0.94
   1  -9  -3   60.67    0.89
   1   9  -3   62.15    0.97
  -1   9   3   61.75    0.85
   1   9  -3   59.55    0.93
  -1   9   3   61.40    0.96
  -1   9   3   61.38    0.88
  -1  -9  -3   49.58    0.81
   1  -9   3   50.21    0.71
   1  -9   3   50.32    0.81
   1  -9   3   49.58    0.78
   1   9   3   48.81    0.82
  -1   9  -3   50.11    0.79
   1   9   3   50.14    0.68
   1   9   3   49.78    0.81
   1   9   3   50.11    0.77
  -1   9  -3   49.87    0.84
  -3  -9  -3   50.27    0.86
   3  -9   3   49.27    0.85
   3  -9   3   49.23    0.81
   3  -9   3   50.30    0.76
  -3   9  -3   49.97    0.80
   3   9   3   50.67    0.86
   3   9   3   50.96    0.82
   3   9   3   50.77    0.77
   3   9   3   50.55    0.85
  -3   9  -3   50.44    0.86
   5  -9   3   27.05    0.58
  -5  -9  -3   26.85    0.58
   5  -9   3   26.43    0.52
  -5  -9  -3   26.44    0.59
   5  -9   3   25.79    0.55
   5  -9   3   26.50    0.54
   5  -9   3   27.06    0.51
   5   9   3   26.74    0.57
  -5   9  -3   26.36    0.51
   5   9   3   26.82    0.58
  -5   9  -3   27.06    0.58
   5   9   3   26.21    0.56
   5   9   3   26.95    0.50
   7  -9   3   35.99    0.71
   7  -9   3   35.75    0.68
  -7  -9  -3   34.99    0.75
   7  -9   3   34.17    0.68
   7  -9   3   36.32    0.76
   7  -9   3   34.56    0.70
  -7  -9  -3   37.52    0.77
  -7   9  -3   35.72    0.66
  -7   9  -3   36.29    0.73
   7   9   3   36.55    0.74
   7   9   3   35.33    0.74
   7   9   3   36.89    0.67
   9  -9   3    1.48    0.17
  -9  -9  -3    1.31    0.19
   9  -9   3    1.18    0.17
   9  -9   3    1.31    0.19
  -9  -9  -3    1.62    0.21
   9  -9   3    1.57    0.18
   9  -9   3    1.64    0.18
   9   9   3    1.44    0.18
   9   9   3    1.23    0.15
  -9   9  -3    1.77    0.19
   9   9   3    1.52    0.19
 -11  -9  -3   14.68    0.53
  11  -9   3   14.75    0.48
 -11  -9  -3   15.45    0.53
  11  -9   3   15.14    0.47
  11  -9   3   15.00    0.53
  11  -9   3   14.24    0.47
  11  -9   3   14.89    0.47
  11   9   3   14.99    0.52
  11   9   3   15.67    0.53
  13  -9   3    0.10    0.15
  13  -9   3    0.03    0.12
  13  -9   3    0.12    0.15
  13  -9   3    0.18    0.13
 -13  -9  -3    0.10    0.15
  13   9   3    0.28    0.15
  13   9   3    0.20    0.14
  16 -10  -3    2.44    0.29
  16 -10  -3    2.99    0.30
  16  10  -3    2.78    0.30
  16  10  -3    2.62    0.27
 -16  10   3    1.95    0.26
  14 -10  -3   13.52    0.50
 -14 -10   3   12.45    0.50
  14 -10  -3   11.65    0.47
  14  10  -3   12.64    0.48
 -14  10   3   12.74    0.50
  14  10  -3   13.09    0.47
  12 -10  -3   34.36    0.78
  12 -10  -3   34.72    0.79
 -12 -10   3   34.42    0.81
  12  10  -3   33.85    0.75
  12  10  -3   33.82    0.70
  12  10  -3   34.59    0.78
 -12  10   3   34.15    0.80
  10 -10  -3    0.03    0.08
 -10 -10   3    0.00    0.10
  10 -10  -3    0.07    0.09
 -10 -10   3    0.16    0.09
  10  10  -3    0.11    0.10
  10  10  -3    0.05    0.09
  10  10  -3    0.18    0.08
  10  10  -3   -0.08    0.08
 -10  10   3    0.09    0.11
   8 -10  -3    0.46    0.10
  -8 -10   3    0.48    0.10
  -8 -10   3    0.75    0.14
   8 -10  -3    0.71    0.11
  -8  10   3    0.68    0.13
   8  10  -3    0.58    0.11
   8  10  -3    0.56    0.11
   8  10  -3    0.57    0.12
   6 -10  -3    0.24    0.07
  -6 -10   3    0.29    0.10
   6 -10  -3    0.13    0.06
   6 -10  -3    0.20    0.05
  -6 -10   3    0.13    0.07
   6  10  -3    0.09    0.08
  -6  10   3    0.30    0.09
   6  10  -3    0.26    0.09
   6  10  -3    0.20    0.08
  -4 -10   3   39.33    0.71
   4 -10  -3   39.92    0.65
  -4 -10   3   40.49    0.69
   4 -10  -3   40.73    0.60
  -4 -10   3   40.41    0.59
   4  10  -3   39.23    0.71
  -4  10   3   40.29    0.72
  -4  10   3   39.78    0.61
   4  10  -3   40.53    0.70
  -2 -10   3    0.80    0.09
  -2 -10   3    0.78    0.11
  -2 -10   3    1.18    0.12
   2 -10  -3    0.86    0.09
   2 -10  -3    0.84    0.07
  -2  10   3    0.80    0.08
   2  10  -3    0.61    0.10
  -2  10   3    0.73    0.07
  -2  10   3    0.64    0.11
   2  10  -3    0.90    0.12
   0 -10   3   43.08    0.74
   0 -10  -3   44.77    0.72
   0 -10   3   42.72    0.72
   0 -10   3   42.11    0.71
   0 -10   3   43.06    0.70
   0  10   3   44.37    0.73
   0  10   3   44.14    0.63
   0  10   3   42.82    0.67
   0  10   3   43.43    0.75
   0  10  -3   43.13    0.72
   0  10  -3   43.66    0.76
   2 -10   3  125.29    1.75
   2 -10   3  126.26    1.68
   2 -10   3  126.64    1.80
  -2 -10  -3  125.12    1.81
   2  10   3  125.95    1.80
   2  10   3  126.16    1.76
  -2  10  -3  122.20    1.82
   2  10   3  129.16    1.64
   2  10   3  129.21    1.82
  -2  10  -3  127.57    1.77
  -4 -10  -3   12.98    0.36
  -4 -10  -3   13.51    0.38
   4 -10   3   12.60    0.35
   4 -10   3   13.01    0.33
   4 -10   3   12.72    0.37
   4 -10   3   12.49    0.29
  -4  10  -3   12.80    0.37
   4  10   3   12.97    0.30
   4  10   3   12.66    0.35
   4  10   3   12.41    0.36
   4  10   3   12.82    0.34
  -4  10  -3   12.70    0.33
   6 -10   3    1.15    0.15
   6 -10   3    1.20    0.12
  -6 -10  -3    1.44    0.16
  -6 -10  -3    1.26    0.16
   6 -10   3    1.11    0.14
   6 -10   3    1.11    0.13
   6 -10   3    1.14    0.13
  -6  10  -3    0.98    0.14
  -6  10  -3    1.28    0.13
   6  10   3    1.23    0.15
   6  10   3    1.40    0.15
   6  10   3    1.31    0.13
   8 -10   3    1.21    0.17
   8 -10   3    1.19    0.16
   8 -10   3    1.47    0.16
   8 -10   3    1.22    0.15
   8 -10   3    1.44    0.17
  -8 -10  -3    1.31    0.18
  -8 -10  -3    1.41    0.18
   8  10   3    1.37    0.17
   8  10   3    1.12    0.17
  -8  10  -3    1.36    0.15
  -8  10  -3    1.24    0.17
   8  10   3    1.75    0.16
  10 -10   3    4.94    0.32
 -10 -10  -3    4.78    0.32
  10 -10   3    4.94    0.29
  10 -10   3    5.00    0.27
 -10 -10  -3    5.77    0.34
  10 -10   3    5.34    0.29
  10 -10   3    5.43    0.29
  10  10   3    5.27    0.31
 -10  10  -3    5.25    0.29
  10  10   3    5.41    0.29
  10  10   3    4.84    0.30
 -12 -10  -3    0.34    0.18
 -12 -10  -3    0.45    0.17
  12 -10   3    0.93    0.18
  12 -10   3    0.68    0.16
  12 -10   3    0.78    0.16
  12 -10   3    0.48    0.17
  12 -10   3    0.54    0.15
  12  10   3    0.60    0.17
  12  10   3    0.69    0.18
 -14 -10  -3    0.24    0.17
  14 -10   3    0.22    0.16
  14  10   3    0.47    0.18
  14  10   3    0.23    0.15
  15 -11  -3    0.79    0.19
  15 -11  -3    0.77    0.18
  15  11  -3    0.68    0.16
 -15  11   3    0.75    0.19
  15  11  -3    0.68    0.18
  13 -11  -3   21.43    0.62
  13 -11  -3   22.43    0.62
 -13 -11   3   20.22    0.63
 -13  11   3   22.61    0.64
  13  11  -3   21.38    0.62
  13  11  -3   21.09    0.58
 -11 -11   3    1.22    0.16
 -11 -11   3    1.24    0.19
  11 -11  -3    1.47    0.19
  11 -11  -3    1.52    0.19
  11  11  -3    1.63    0.19
  11  11  -3    1.51    0.16
  11  11  -3    1.30    0.18
 -11  11   3    1.32    0.19
  11  11  -3    1.22    0.17
  -9 -11   3   11.25    0.39
   9 -11  -3   11.49    0.36
  -9 -11   3   11.26    0.34
   9 -11  -3   11.45    0.37
   9  11  -3   11.25    0.34
   9  11  -3   12.11    0.38
  -9  11   3   11.08    0.38
   9  11  -3   11.80    0.38
   9  11  -3   11.11    0.37
  -7 -11   3   14.09    0.37
  -7 -11   3   13.85    0.41
   7 -11  -3   14.84    0.38
   7 -11  -3   14.30    0.31
   7 -11  -3   14.53    0.37
   7  11  -3   14.36    0.38
   7  11  -3   14.50    0.39
   7  11  -3   14.92    0.39
  -7  11   3   13.70    0.39
   5 -11  -3    6.41    0.21
   5 -11  -3    6.52    0.22
  -5 -11   3    6.30    0.23
  -5 -11   3    5.90    0.25
   5  11  -3    6.29    0.24
  -5  11   3    6.15    0.25
   5  11  -3    6.14    0.25
   5  11  -3    6.12    0.24
  -3 -11   3    0.52    0.08
   3 -11  -3    0.36    0.06
  -3 -11   3    0.35    0.09
   3 -11  -3    0.73    0.08
  -3 -11   3    0.49    0.09
   3  11  -3    0.42    0.11
  -3  11   3    0.45    0.11
   3  11  -3    0.32    0.10
  -3  11   3    0.47    0.06
  -3  11   3    0.56    0.08
  -1 -11   3   39.53    0.67
   1 -11  -3   40.43    0.66
  -1 -11   3   38.99    0.65
  -1 -11   3   39.58    0.69
  -1 -11   3   39.27    0.68
  -1  11   3   39.40    0.71
   1  11  -3   39.39    0.72
  -1  11   3   39.57    0.61
   1  11  -3   39.15    0.68
  -1  11   3   39.86    0.61
  -1 -11  -3    0.59    0.10
   1 -11   3    0.41    0.08
   1 -11   3    0.37    0.08
   1  11   3    0.62    0.08
  -1  11  -3    0.45    0.10
   1  11   3    0.41    0.09
   1  11   3    0.54    0.06
  -1  11  -3    0.37    0.09
   1  11   3    0.32    0.09
   3 -11   3    6.92    0.26
  -3 -11  -3    6.88    0.26
   3 -11   3    6.41    0.21
  -3 -11  -3    6.30    0.24
  -3  11  -3    6.66    0.23
   3  11   3    6.36    0.24
   3  11   3    6.96    0.23
   3  11   3    6.63    0.21
  -3  11  -3    6.39    0.26
   5 -11   3    3.65    0.16
  -5 -11  -3    3.89    0.24
   5 -11   3    3.45    0.18
   5 -11   3    3.35    0.21
  -5 -11  -3    3.67    0.21
   5 -11   3    3.56    0.21
   5  11   3    3.67    0.20
   5  11   3    3.77    0.21
  -5  11  -3    3.56    0.19
  -5  11  -3    3.86    0.22
   5  11   3    3.84    0.18
   5  11   3    3.28    0.21
   7 -11   3    4.35    0.25
   7 -11   3    4.39    0.23
  -7 -11  -3    4.32    0.26
   7 -11   3    4.67    0.23
  -7 -11  -3    4.18    0.27
   7 -11   3    4.26    0.21
   7 -11   3    4.76    0.27
  -7  11  -3    4.42    0.25
   7  11   3    4.34    0.25
  -7  11  -3    4.42    0.22
   7  11   3    4.26    0.24
   7  11   3    4.55    0.22
   9 -11   3    0.20    0.11
   9 -11   3    0.06    0.11
  -9 -11  -3    0.28    0.14
  -9 -11  -3    0.45    0.14
   9 -11   3    0.39    0.12
   9 -11   3    0.27    0.11
   9 -11   3    0.27    0.12
   9  11   3    0.28    0.12
   9  11   3    0.10    0.12
  -9  11  -3    0.19    0.10
  -9  11  -3    0.44    0.13
   9  11   3    0.33    0.11
  11 -11   3    2.69    0.26
  11 -11   3    2.20    0.25
  11 -11   3    2.45    0.23
 -11 -11  -3    2.52    0.28
 -11 -11  -3    2.17    0.26
  11 -11   3    2.81    0.26
  11 -11   3    2.64    0.24
 -11  11  -3    2.42    0.24
  11  11   3    2.42    0.26
  11  11   3    2.46    0.25
 -13 -11  -3    6.91    0.41
  13 -11   3    6.96    0.40
  13 -11   3    6.76    0.36
  13 -11   3    8.15    0.50
  13  11   3    7.25    0.40
  13  11   3    7.56    0.41
  16 -12  -3    0.77    0.20
  16 -12  -3    1.11    0.21
  16  12  -3    0.83    0.20
  16  12  -3    0.93    0.18
 -16  12   3    0.69    0.21
  14 -12  -3    3.96    0.30
  14 -12  -3    4.15    0.31
 -14 -12   3    4.38    0.35
  14  12  -3    4.22    0.29
 -14  12   3    4.10    0.33
  14  12  -3    4.04    0.31
  12 -12  -3   10.61    0.42
 -12 -12   3   11.41    0.47
  12 -12  -3   10.30    0.41
 -12 -12   3   11.40    0.41
  12  12  -3   10.82    0.40
 -12  12   3   10.52    0.43
  12  12  -3   10.59    0.42
 -10 -12   3    4.99    0.25
  10 -12  -3    4.87    0.27
  10 -12  -3    5.12    0.27
 -10 -12   3    4.86    0.30
 -10  12   3    5.18    0.29
  10  12  -3    4.88    0.24
  10  12  -3    4.63    0.26
  10  12  -3    5.21    0.28
  10  12  -3    4.61    0.27
   8 -12  -3    5.59    0.25
   8 -12  -3    6.19    0.26
  -8 -12   3    5.47    0.24
  -8 -12   3    6.14    0.29
   8  12  -3    5.44    0.26
   8  12  -3    5.47    0.24
   8  12  -3    5.79    0.27
  -8  12   3    5.78    0.27
   6 -12  -3    8.78    0.28
   6 -12  -3    9.37    0.28
  -6 -12   3    8.34    0.28
  -6 -12   3    8.91    0.32
   6 -12  -3    9.27    0.24
   6  12  -3    9.06    0.31
   6  12  -3    8.86    0.30
   6  12  -3    8.98    0.30
  -6  12   3    8.72    0.31
   4 -12  -3   25.37    0.46
  -4 -12   3   24.35    0.51
  -4 -12   3   24.19    0.52
   4  12  -3   24.34    0.52
   4  12  -3   25.01    0.53
  -4  12   3   25.50    0.53
  -4  12   3   25.80    0.48
   2 -12  -3    9.94    0.25
   2 -12  -3    9.39    0.21
  -2 -12   3    9.49    0.26
  -2 -12   3    9.44    0.26
  -2 -12   3    9.35    0.28
  -2 -12   3    9.85    0.29
   2  12  -3    9.52    0.29
  -2  12   3    9.49    0.21
  -2  12   3   10.14    0.24
   2  12  -3    9.85    0.31
  -2  12   3    9.70    0.30
   0 -12  -3    8.31    0.26
   0 -12   3    7.61    0.25
   0 -12   3    7.56    0.25
   0 -12   3    7.87    0.23
   0  12  -3    7.72    0.26
   0  12   3    7.93    0.20
   0  12  -3    7.59    0.27
   0  12   3    7.88    0.27
   0  12   3    8.06    0.21
   0  12   3    7.39    0.25
   2 -12   3    8.72    0.24
  -2 -12  -3    8.43    0.29
  -2 -12  -3    8.89    0.27
   2 -12   3    8.22    0.28
  -2  12  -3    8.44    0.30
   2  12   3    8.59    0.27
  -2  12  -3    8.47    0.27
   2  12   3    8.54    0.24
   2  12   3    8.75    0.29
   4 -12   3   18.68    0.47
   4 -12   3   18.26    0.41
  -4 -12  -3   18.59    0.48
  -4 -12  -3   18.79    0.46
   4  12   3   18.16    0.46
   4  12   3   19.06    0.40
   4  12   3   17.94    0.42
  -4  12  -3   17.73    0.42
  -4  12  -3   18.47    0.48
   4  12   3   19.01    0.45
   6 -12   3    0.33    0.11
  -6 -12  -3    0.29    0.12
   6 -12   3    0.27    0.10
  -6 -12  -3    0.31    0.11
   6 -12   3    0.38    0.10
   6  12   3    0.31    0.10
   6  12   3    0.30    0.08
   6  12   3    0.20    0.09
  -6  12  -3    0.35    0.10
  -6  12  -3    0.30    0.11
   8 -12   3   17.86    0.53
  -8 -12  -3   17.73    0.54
   8 -12   3   17.69    0.48
  -8 -12  -3   17.62    0.53
   8 -12   3   16.86    0.50
   8 -12   3   17.57    0.46
   8  12   3   15.85    0.49
  -8  12  -3   17.34    0.51
   8  12   3   18.06    0.50
  -8  12  -3   17.80    0.46
   8  12   3   17.94    0.45
  10 -12   3    0.49    0.14
 -10 -12  -3    0.71    0.17
  10 -12   3    0.83    0.18
  10 -12   3    0.52    0.14
 -10 -12  -3    0.68    0.17
  10 -12   3    0.51    0.13
 -10  12  -3    0.38    0.13
  10  12   3    0.63    0.15
  10  12   3    0.74    0.16
  12 -12   3   11.79    0.46
 -12 -12  -3   11.84    0.51
  12 -12   3   11.10    0.44
  12 -12   3   12.20    0.50
  12  12   3   11.23    0.47
  12  12   3   11.16    0.47
  15 -13  -3    2.89    0.30
  15 -13  -3    2.88    0.29
  15  13  -3    2.69    0.27
 -15  13   3    2.47    0.29
  15  13  -3    2.93    0.29
  13 -13  -3    0.69    0.17
 -13 -13   3    0.51    0.18
  13 -13  -3    1.11    0.19
  13  13  -3    0.96    0.17
  13  13  -3    1.53    0.22
 -13  13   3    0.66    0.18
  11 -13  -3    2.33    0.23
  11 -13  -3    2.29    0.22
 -11 -13   3    2.67    0.22
 -11 -13   3    2.18    0.24
 -11  13   3    2.25    0.24
  11  13  -3    2.33    0.22
  11  13  -3    2.46    0.23
  11  13  -3    2.03    0.22
   9 -13  -3   -0.05    0.08
  -9 -13   3    0.05    0.09
   9 -13  -3    0.04    0.09
  -9 -13   3    0.05    0.11
   9  13  -3    0.12    0.09
   9  13  -3    0.05    0.09
   9  13  -3    0.06    0.10
   9  13  -3    0.19    0.11
  -9  13   3    0.11    0.10
  -7 -13   3   39.29    0.75
  -7 -13   3   39.60    0.79
   7 -13  -3   39.86    0.74
   7 -13  -3   38.86    0.67
   7 -13  -3   39.19    0.73
  -7  13   3   40.13    0.78
   7  13  -3   37.76    0.75
   7  13  -3   41.16    0.77
   7  13  -3   39.45    0.74
  -5 -13   3   19.61    0.47
  -5 -13   3   19.58    0.46
   5 -13  -3   20.13    0.43
  -5  13   3   20.44    0.44
   5  13  -3   20.52    0.47
   5  13  -3   20.11    0.47
  -5  13   3   20.21    0.48
  -3 -13   3   41.00    0.70
  -3 -13   3   42.15    0.75
   3 -13  -3   41.61    0.65
  -3 -13   3   40.78    0.74
   3 -13  -3   42.43    0.66
  -3  13   3   41.25    0.76
  -3  13   3   41.74    0.68
   3  13  -3   42.27    0.75
   3  13  -3   41.92    0.76
  -1 -13   3    0.33    0.09
  -1 -13   3    0.12    0.06
  -1 -13   3    0.18    0.08
  -1 -13   3    0.10    0.06
   1 -13  -3    0.14    0.05
   1 -13  -3    0.10    0.07
  -1  13   3    0.11    0.05
  -1  13   3    0.16    0.08
  -1  13   3    0.09    0.05
   1  13  -3    0.18    0.09
   1  13  -3    0.13    0.08
  -1  13   3    0.17    0.09
  -1 -13  -3    8.57    0.28
  -1 -13  -3    8.46    0.24
   1 -13   3    7.92    0.23
   1 -13   3    7.75    0.27
   1  13   3    7.77    0.20
   1  13   3    7.58    0.25
   1  13   3    7.81    0.28
  -1  13  -3    7.95    0.29
   1  13   3    8.01    0.22
  -1  13  -3    7.97    0.27
   3 -13   3    0.99    0.13
  -3 -13  -3    1.00    0.14
  -3 -13  -3    0.90    0.12
   3 -13   3    0.92    0.11
   3  13   3    0.80    0.11
  -3  13  -3    0.84    0.13
   3  13   3    0.93    0.13
   3  13   3    1.02    0.11
  -3  13  -3    0.94    0.12
   3  13   3    1.04    0.11
   5 -13   3    2.28    0.20
  -5 -13  -3    2.76    0.20
   5 -13   3    2.33    0.20
   5 -13   3    2.55    0.16
  -5 -13  -3    2.16    0.20
   5  13   3    2.68    0.19
  -5  13  -3    2.42    0.21
   5  13   3    2.51    0.20
   5  13   3    2.79    0.17
  -5  13  -3    2.69    0.19
   5  13   3    2.64    0.18
  -7 -13  -3   10.13    0.40
   7 -13   3    9.08    0.37
   7 -13   3    9.81    0.32
   7 -13   3    9.92    0.38
  -7 -13  -3    9.58    0.37
  -7  13  -3    9.74    0.34
  -7  13  -3    9.08    0.37
   7  13   3    9.56    0.32
   7  13   3   10.08    0.37
   7  13   3    9.29    0.34
   9 -13   3    4.12    0.26
   9 -13   3    4.11    0.25
  -9 -13  -3    3.84    0.28
   9 -13   3    4.20    0.30
   9 -13   3    3.96    0.28
  -9 -13  -3    4.26    0.32
  -9  13  -3    3.89    0.25
  -9  13  -3    3.88    0.27
   9  13   3    4.43    0.28
   9  13   3    3.96    0.24
   9  13   3    3.65    0.26
  11 -13   3   15.50    0.52
 -11 -13  -3   15.86    0.57
  11 -13   3   14.86    0.50
 -11 -13  -3   15.89    0.57
  11 -13   3   15.29    0.55
  11  13   3   15.18    0.53
 -11  13  -3   16.41    0.53
  11  13   3   15.16    0.53
  13 -13   3    0.62    0.19
  13 -13   3    0.73    0.18
 -13 -13  -3    0.78    0.20
  13  13   3    0.81    0.19
  13  13   3    0.76    0.19
  16 -14  -3    8.92    0.45
  16 -14  -3    8.92    0.46
 -16  14   3    9.61    0.48
  16  14  -3    9.42    0.50
  16  14  -3    8.88    0.45
  14 -14  -3    0.13    0.13
  14 -14  -3   -0.05    0.12
 -14  14   3    0.25    0.16
  14  14  -3    0.03    0.11
  14  14  -3   -0.07    0.12
 -12 -14   3   54.93    1.13
 -12 -14   3   55.55    1.03
  12 -14  -3   54.37    1.10
  12 -14  -3   54.36    1.09
  12  14  -3   54.17    1.06
  12  14  -3   54.32    1.07
 -12  14   3   55.21    1.11
  12  14  -3   55.93    1.11
  10 -14  -3    2.51    0.23
  10 -14  -3    2.55    0.22
 -10 -14   3    2.62    0.22
 -10 -14   3    2.21    0.24
  10  14  -3    2.68    0.24
  10  14  -3    2.36    0.19
 -10  14   3    2.17    0.23
  10  14  -3    2.27    0.22
  10  14  -3    2.39    0.23
   8 -14  -3   73.20    1.21
  -8 -14   3   73.87    1.22
  -8 -14   3   73.71    1.27
   8 -14  -3   73.16    1.21
   8  14  -3   74.20    1.24
   8  14  -3   74.01    1.20
   8  14  -3   73.95    1.24
  -8  14   3   71.76    1.25
  -6 -14   3    1.18    0.15
  -6 -14   3    1.27    0.15
   6 -14  -3    1.38    0.13
   6 -14  -3    1.27    0.14
  -6  14   3    1.12    0.15
   6  14  -3    1.47    0.16
   6  14  -3    1.20    0.15
   6  14  -3    1.12    0.15
  -6  14   3    1.12    0.13
   4 -14  -3   12.70    0.30
  -4 -14   3   12.38    0.35
  -4 -14   3   11.89    0.35
  -4  14   3   12.53    0.37
   4  14  -3   12.12    0.36
   4  14  -3   12.55    0.36
  -4  14   3   12.57    0.32
  -2 -14   3  112.81    1.62
   2 -14  -3  113.66    1.58
  -2 -14   3  111.18    1.64
  -2 -14   3  114.26    1.67
  -2 -14   3  114.27    1.59
   2  14  -3  112.52    1.66
   2  14  -3  112.12    1.68
  -2  14   3  113.49    1.58
  -2  14   3  111.15    1.67
   0 -14  -3    8.50    0.23
   0 -14   3    8.08    0.27
   0 -14   3    8.40    0.28
   0 -14   3    8.57    0.24
   0 -14  -3    8.60    0.27
   0 -14   3    8.14    0.26
   0  14   3    8.50    0.22
   0  14  -3    9.04    0.31
   0  14   3    8.37    0.27
   0  14   3    8.18    0.29
   0  14  -3    8.65    0.29
   2 -14   3  107.91    1.50
  -2 -14  -3  103.91    1.54
  -2 -14  -3  103.98    1.59
   2 -14   3  106.87    1.60
   2  14   3  104.61    1.60
   2  14   3  103.41    1.49
   2  14   3  104.02    1.56
  -2  14  -3  107.33    1.58
  -2  14  -3  106.40    1.63
  -4 -14  -3    1.13    0.14
   4 -14   3    1.04    0.15
   4 -14   3    0.98    0.11
  -4 -14  -3    0.85    0.14
  -4  14  -3    0.96    0.13
   4  14   3    1.63    0.15
   4  14   3    1.06    0.13
   4  14   3    0.97    0.14
   4  14   3    1.41    0.14
  -4  14  -3    1.02    0.15
  -6 -14  -3   63.61    1.14
  -6 -14  -3   65.49    1.18
   6 -14   3   65.10    1.15
   6 -14   3   64.55    1.05
   6 -14   3   64.50    1.16
   6  14   3   64.29    1.09
   6  14   3   64.91    1.06
  -6  14  -3   63.60    1.09
  -6  14  -3   63.83    1.17
   6  14   3   64.94    1.12
  -8 -14  -3    0.38    0.15
  -8 -14  -3    0.55    0.14
   8 -14   3    0.64    0.15
   8 -14   3    0.54    0.15
  -8  14  -3    0.60    0.15
   8  14   3    0.65    0.14
   8  14   3    0.69    0.13
   8  14   3    0.54    0.13
  -8  14  -3    0.68    0.14
 -10 -14  -3    2.54    0.27
  10 -14   3    2.78    0.27
  10 -14   3    3.30    0.30
 -10 -14  -3    3.14    0.31
 -10  14  -3    2.79    0.27
  10  14   3    2.75    0.26
  10  14   3    2.89    0.26
  12 -14   3   19.68    0.62
 -12 -14  -3   19.55    0.66
  12 -14   3   20.22    0.66
  12  14   3   19.30    0.62
  12  14   3   20.82    0.64
  15 -15  -3    3.49    0.33
  15 -15  -3    3.64    0.33
  15  15  -3    3.41    0.33
 -15  15   3    3.18    0.32
  15  15  -3    3.86    0.32
 -13 -15   3    2.03    0.27
  13 -15  -3    1.89    0.24
  13 -15  -3    1.85    0.23
 -13  15   3    1.91    0.25
  13  15  -3    1.77    0.23
  13  15  -3    1.74    0.21
  11 -15  -3    2.87    0.26
 -11 -15   3    3.01    0.28
 -11 -15   3    3.11    0.24
  11 -15  -3    3.52    0.27
  11  15  -3    2.82    0.25
  11  15  -3    2.90    0.26
 -11  15   3    3.10    0.29
  11  15  -3    2.82    0.26
   9 -15  -3    4.06    0.25
  -9 -15   3    4.31    0.29
  -9 -15   3    4.71    0.26
   9 -15  -3    4.56    0.26
  -9  15   3    4.52    0.28
   9  15  -3    4.63    0.24
   9  15  -3    4.49    0.27
   9  15  -3    4.01    0.26
   9  15  -3    3.98    0.27
  -7 -15   3    4.69    0.25
   7 -15  -3    4.61    0.20
   7 -15  -3    4.81    0.23
  -7 -15   3    4.50    0.27
  -7  15   3    4.81    0.23
   7  15  -3    4.78    0.24
   7  15  -3    4.68    0.26
  -7  15   3    4.47    0.26
   7  15  -3    4.86    0.26
  -5 -15   3   32.59    0.67
  -5 -15   3   31.84    0.67
   5 -15  -3   33.45    0.61
  -5  15   3   32.24    0.62
   5  15  -3   33.19    0.67
   5  15  -3   33.13    0.67
  -5  15   3   32.47    0.68
   3 -15  -3   12.21    0.28
  -3 -15   3   11.79    0.34
  -3 -15   3   12.12    0.36
  -3 -15   3   11.52    0.32
   3 -15  -3   12.05    0.28
   3  15  -3   12.08    0.36
   3  15  -3   11.67    0.36
  -3  15   3   11.59    0.30
  -3  15   3   12.36    0.37
  -1 -15   3   11.97    0.33
  -1 -15   3   11.29    0.33
  -1 -15   3   11.71    0.35
  -1 -15   3   11.61    0.28
   1 -15  -3   11.48    0.31
  -1  15   3   11.55    0.32
   1  15  -3   11.69    0.35
   1  15  -3   11.65    0.36
  -1  15   3   12.04    0.29
  -1  15   3   11.27    0.35
   1 -15   3    0.06    0.06
  -1 -15  -3   -0.01    0.08
   1 -15   3   -0.05    0.07
  -1 -15  -3   -0.01    0.06
   1 -15   3    0.13    0.08
  -1  15  -3    0.19    0.10
   1  15   3    0.04    0.06
  -1  15  -3    0.17    0.10
   1  15   3    0.01    0.07
   1  15   3    0.01    0.08
  -3 -15  -3    0.68    0.11
   3 -15   3    0.42    0.10
   3 -15   3    0.58    0.09
  -3 -15  -3    0.30    0.11
  -3  15  -3    0.51    0.11
   3  15   3    0.20    0.09
  -3  15  -3    0.54    0.13
   3  15   3    0.39    0.09
   3  15   3    0.44    0.10
  -5 -15  -3   14.16    0.42
  -5 -15  -3   13.38    0.44
   5 -15   3   13.36    0.43
  -5  15  -3   13.86    0.41
  -5  15  -3   13.70    0.45
   5  15   3   13.71    0.40
   5  15   3   13.86    0.38
   5  15   3   14.17    0.38
   5  15   3   14.47    0.44
  -7 -15  -3    5.49    0.33
   7 -15   3    5.89    0.32
  -7 -15  -3    5.68    0.31
   7 -15   3    5.50    0.31
   7  15   3    6.17    0.29
   7  15   3    5.80    0.26
   7  15   3    5.86    0.29
  -7  15  -3    5.56    0.29
  -7  15  -3    5.47    0.31
   9 -15   3    9.33    0.42
   9 -15   3    9.20    0.40
  -9 -15  -3    8.91    0.43
  -9 -15  -3    8.85    0.40
  -9  15  -3    9.19    0.41
   9  15   3    9.25    0.39
   9  15   3    8.98    0.37
  -9  15  -3    8.56    0.36
  11 -15   3    4.23    0.33
 -11 -15  -3    4.56    0.35
  11 -15   3    3.96    0.30
 -11  15  -3    4.31    0.31
  11  15   3    4.36    0.31
  11  15   3    4.03    0.30
  14 -16  -3    3.70    0.33
  14 -16  -3    3.61    0.33
  14  16  -3    3.31    0.32
  14  16  -3    3.02    0.28
 -14  16   3    3.28    0.32
  12 -16  -3   77.56    1.42
 -12 -16   3   78.18    1.47
 -12 -16   3   76.22    1.36
  12 -16  -3   80.84    1.44
 -12  16   3   80.15    1.45
  12  16  -3   78.64    1.44
  12  16  -3   77.47    1.39
  12  16  -3   78.97    1.38
  10 -16  -3   15.16    0.48
 -10 -16   3   14.21    0.50
 -10 -16   3   15.16    0.47
  10 -16  -3   14.80    0.47
  10  16  -3   15.16    0.48
  10  16  -3   14.64    0.49
 -10  16   3   15.98    0.51
 -10  16   3   14.71    0.46
  10  16  -3   14.36    0.47
   8 -16  -3   50.00    0.92
  -8 -16   3   49.93    0.94
   8 -16  -3   50.79    0.94
  -8 -16   3   49.26    0.97
  -8  16   3   49.61    0.93
  -8  16   3   49.81    0.97
   8  16  -3   49.31    0.90
   8  16  -3   50.27    0.95
   8  16  -3   50.16    0.96
   6 -16  -3   30.71    0.62
  -6 -16   3   30.86    0.67
   6 -16  -3   31.00    0.60
  -6 -16   3   30.36    0.66
   6  16  -3   31.14    0.65
  -6  16   3   32.00    0.68
   6  16  -3   30.53    0.67
  -6  16   3   31.41    0.63
   6  16  -3   31.51    0.68
  -4 -16   3   42.14    0.79
   4 -16  -3   43.73    0.73
  -4 -16   3   43.61    0.81
  -4  16   3   42.42    0.75
   4  16  -3   42.89    0.81
  -4  16   3   42.84    0.82
   4  16  -3   43.10    0.81
  -2 -16   3  138.95    1.90
  -2 -16   3  139.21    1.97
  -2 -16   3  138.84    1.97
   2 -16  -3  137.86    1.92
  -2 -16   3  139.13    2.01
   2  16  -3  137.06    2.01
  -2  16   3  135.71    2.02
  -2  16   3  137.53    1.92
   2  16  -3  137.47    2.03
  -2  16   3  135.55    1.96
   0 -16   3   29.72    0.63
   0 -16   3   30.36    0.62
   0 -16  -3   30.02    0.60
   0 -16   3   31.19    0.54
   0 -16   3   30.51    0.59
   0  16   3   30.28    0.64
   0  16  -3   31.65    0.64
   0  16   3   30.63    0.54
   0  16  -3   31.00    0.66
   0  16   3   30.21    0.59
  -2 -16  -3   76.84    1.19
   2 -16   3   76.39    1.25
  -2 -16  -3   75.42    1.25
  -2  16  -3   77.58    1.30
  -2  16  -3   77.58    1.25
   2  16   3   76.91    1.21
   2  16   3   76.44    1.27
  -4 -16  -3    8.87    0.35
   4 -16   3    8.56    0.34
  -4 -16  -3    8.39    0.31
  -4  16  -3    9.35    0.37
   4  16   3    9.11    0.34
  -4  16  -3    8.53    0.32
   4  16   3    8.57    0.31
   4  16   3    8.89    0.30
   4  16   3    8.53    0.29
   6 -16   3   67.16    1.22
  -6 -16  -3   66.62    1.19
  -6 -16  -3   66.74    1.24
  -6  16  -3   67.15    1.24
  -6  16  -3   65.73    1.16
   6  16   3   65.94    1.16
   6  16   3   67.96    1.13
   6  16   3   65.99    1.11
  -8 -16  -3   11.32    0.47
   8 -16   3   11.41    0.45
   8 -16   3   11.24    0.44
  -8 -16  -3   11.73    0.45
  -8  16  -3   11.91    0.42
   8  16   3   11.70    0.42
   8  16   3   11.60    0.40
  -8  16  -3   11.72    0.45
   8  16   3   11.87    0.39
 -10 -16  -3   34.00    0.86
 -10 -16  -3   35.09    0.89
  10 -16   3   35.77    0.88
  10 -16   3   34.43    0.84
  10  16   3   35.23    0.81
 -10  16  -3   35.45    0.86
  10  16   3   34.47    0.82
  12 -16   3    6.97    0.40
 -12 -16  -3    7.06    0.43
  12 -16   3    7.41    0.42
  12  16   3    8.36    0.41
 -12  16  -3    8.11    0.41
  15 -17  -3    4.74    0.39
  15 -17  -3    4.44    0.34
 -15  17   3    5.03    0.40
  15  17  -3    4.45    0.37
  13 -17  -3    0.24    0.15
 -13 -17   3    0.28    0.14
  13 -17  -3    0.36    0.15
  13  17  -3    0.16    0.12
  13  17  -3    0.41    0.15
 -13  17   3    0.15    0.16
 -11 -17   3   45.21    0.93
  11 -17  -3   44.24    0.95
  11 -17  -3   44.96    0.95
 -11 -17   3   45.38    1.00
 -11  17   3   44.24    0.95
  11  17  -3   44.44    0.94
  11  17  -3   45.62    0.93
  11  17  -3   44.49    0.98
 -11  17   3   46.08    0.99
  -9 -17   3  106.71    1.72
  -9 -17   3  106.54    1.76
   9 -17  -3  107.65    1.71
   9  17  -3  106.51    1.72
   9  17  -3  106.00    1.64
   9  17  -3  106.91    1.75
  -9  17   3  107.90    1.71
  -9  17   3  106.47    1.74
  -7 -17   3   62.78    1.14
   7 -17  -3   64.51    1.04
  -7 -17   3   63.06    1.13
   7 -17  -3   63.34    1.08
  -7  17   3   63.14    1.14
   7  17  -3   63.68    1.14
  -7  17   3   64.55    1.10
   7  17  -3   63.67    1.09
   7  17  -3   62.43    1.13
  -5 -17   3  177.40    2.54
  -5 -17   3  178.76    2.55
   5 -17  -3  177.07    2.46
   5  17  -3  177.33    2.55
   5  17  -3  178.19    2.54
  -5  17   3  174.49    2.55
  -5  17   3  179.18    2.49
  -3 -17   3    0.76    0.12
  -3 -17   3    0.83    0.11
  -3 -17   3    0.76    0.13
  -3 -17   3    0.86    0.13
   3  17  -3    0.77    0.13
  -3  17   3    0.90    0.14
   3  17  -3    0.83    0.14
  -3  17   3    0.86    0.11
  -1 -17   3  181.58    2.53
  -1 -17   3  181.40    2.56
   1 -17  -3  174.55    2.48
  -1 -17   3  180.79    2.50
   1  17  -3  177.10    2.58
   1  17  -3  181.08    2.56
  -1  17   3  179.50    2.50
  -1  17   3  183.37    2.57
  -1  17   3  179.82    2.44
   1 -17   3   10.02    0.34
   1 -17   3   10.28    0.34
  -1 -17  -3   10.69    0.34
   1  17   3   10.40    0.36
  -1  17  -3   10.88    0.36
   1  17   3   10.57    0.32
  -1  17  -3   11.58    0.39
   3 -17   3    4.12    0.25
  -3 -17  -3    3.90    0.25
  -3 -17  -3    3.98    0.21
   3  17   3    4.16    0.21
  -3  17  -3    4.39    0.25
   3  17   3    4.45    0.25
  -3  17  -3    4.28    0.27
   5 -17   3   28.13    0.68
  -5 -17  -3   27.95    0.64
  -5 -17  -3   28.48    0.70
   5  17   3   30.52    0.65
   5  17   3   28.64    0.61
   5  17   3   28.35    0.68
  -5  17  -3   28.45    0.71
  -5  17  -3   27.47    0.64
   7 -17   3    3.65    0.28
  -7 -17  -3    2.67    0.25
  -7 -17  -3    2.71    0.27
   7  17   3    2.70    0.23
   7  17   3    2.79    0.21
   7  17   3    2.64    0.21
  -7  17  -3    3.19    0.28
  -7  17  -3    2.75    0.24
   9 -17   3  142.02    2.22
  -9 -17  -3  137.35    2.26
  -9 -17  -3  134.07    2.21
   9 -17   3  141.24    2.25
   9  17   3  136.84    2.12
   9  17   3  137.26    2.17
  -9  17  -3  134.49    2.22
  -9  17  -3  137.51    2.14
  11 -17   3   30.53    0.81
  11 -17   3   31.83    0.84
 -11 -17  -3   31.83    0.87
 -11  17  -3   31.51    0.83
  11  17   3   31.92    0.79
  11  17   3   32.19    0.81
  14 -18  -3   22.45    0.70
  14 -18  -3   23.77    0.70
 -14  18   3   21.92    0.70
  14  18  -3   23.43    0.71
  12 -18  -3   20.11    0.61
  12 -18  -3   19.43    0.61
 -12 -18   3   19.88    0.59
 -12 -18   3   20.70    0.65
  12  18  -3   19.30    0.57
  12  18  -3   19.15    0.58
  12  18  -3   19.67    0.62
 -12  18   3   19.98    0.63
 -12  18   3   19.98    0.60
 -10 -18   3   24.02    0.64
  10 -18  -3   25.62    0.64
 -10 -18   3   25.04    0.69
 -10  18   3   24.74    0.64
  10  18  -3   22.91    0.62
  10  18  -3   23.82    0.65
 -10  18   3   23.40    0.65
  10  18  -3   24.34    0.64
   8 -18  -3   74.35    1.25
  -8 -18   3   72.31    1.31
  -8 -18   3   72.72    1.29
   8 -18  -3   74.89    1.26
   8  18  -3   74.72    1.30
   8  18  -3   74.08    1.24
   8  18  -3   74.00    1.31
  -8  18   3   73.81    1.31
  -8  18   3   73.67    1.27
  -6 -18   3   38.19    0.80
   6 -18  -3   39.47    0.74
   6 -18  -3   39.44    0.74
  -6 -18   3   39.62    0.81
   6  18  -3   39.19    0.82
   6  18  -3   39.00    0.80
   6  18  -3   38.93    0.78
  -6  18   3   39.47    0.82
  -6  18   3   39.74    0.77
   4 -18  -3   43.05    0.74
  -4 -18   3   43.35    0.82
  -4 -18   3   43.45    0.84
  -4  18   3   41.41    0.77
  -4  18   3   42.19    0.84
   4  18  -3   43.67    0.84
   4  18  -3   42.55    0.84
  -2 -18   3  152.12    2.18
  -2 -18   3  152.76    2.17
   2 -18  -3  150.90    2.11
  -2 -18   3  153.16    2.22
   2  18  -3  151.68    2.22
  -2  18   3  151.13    2.22
  -2  18   3  152.55    2.13
  -2  18   3  149.77    2.14
   2  18  -3  150.62    2.24
   0 -18  -3    7.92    0.29
   0 -18   3    7.50    0.26
   0 -18   3    7.39    0.30
   0 -18   3    7.47    0.30
   0  18   3    7.62    0.27
   0  18   3    7.42    0.30
   0  18   3    7.64    0.25
   0  18  -3    7.62    0.32
   0  18  -3    8.20    0.33
  -2 -18  -3    3.25    0.22
   2 -18   3    3.18    0.22
   2  18   3    3.71    0.23
  -2  18  -3    2.81    0.24
  -2  18  -3    2.61    0.22
   2  18   3    3.01    0.19
  -4 -18  -3   97.22    1.62
   4 -18   3   98.43    1.61
  -4 -18  -3   98.44    1.54
  -4  18  -3   97.98    1.58
  -4  18  -3   98.77    1.65
   4  18   3  100.39    1.53
   4  18   3   98.85    1.54
   4  18   3   97.30    1.60
  -6 -18  -3  103.39    1.77
  -6 -18  -3  103.46    1.70
   6 -18   3  106.08    1.75
   6  18   3  108.27    1.69
  -6  18  -3  107.83    1.71
   6  18   3  105.97    1.65
  -6  18  -3  106.01    1.79
   8 -18   3    2.75    0.28
  -8 -18  -3    3.02    0.30
  -8 -18  -3    2.89    0.28
   8  18   3    2.76    0.24
  -8  18  -3    2.82    0.28
  -8  18  -3    3.22    0.27
 -10 -18  -3    3.83    0.35
  10 -18   3    3.27    0.32
 -10  18  -3    3.27    0.32
  10  18   3    3.84    0.31
 -13 -19   3    0.30    0.15
  13 -19  -3    0.13    0.14
  13  19  -3    0.14    0.14
  13  19  -3    0.04    0.11
 -13  19   3    0.27    0.16
  11 -19  -3    5.37    0.32
 -11 -19   3    5.28    0.35
 -11 -19   3    5.26    0.32
  11  19  -3    5.40    0.34
  11  19  -3    5.84    0.33
  11  19  -3    5.58    0.31
 -11  19   3    6.04    0.37
 -11  19   3    5.87    0.33
   9 -19  -3   12.14    0.43
  -9 -19   3   12.62    0.47
  -9 -19   3   12.27    0.45
  -9  19   3   12.03    0.43
  -9  19   3   12.41    0.46
   9  19  -3   12.19    0.44
   9  19  -3   12.31    0.46
   7 -19  -3   15.97    0.43
  -7 -19   3   15.35    0.48
   7 -19  -3   15.51    0.44
  -7 -19   3   16.06    0.49
   7  19  -3   15.93    0.50
  -7  19   3   15.94    0.49
   7  19  -3   15.41    0.45
  -7  19   3   15.45    0.46
   7  19  -3   15.57    0.49
  -5 -19   3   21.17    0.54
  -5 -19   3   21.00    0.55
   5 -19  -3   21.20    0.48
   5  19  -3   21.17    0.54
  -5  19   3   21.40    0.51
   5  19  -3   20.02    0.55
  -5  19   3   21.78    0.56
  -3 -19   3    0.19    0.10
  -3 -19   3    0.01    0.09
  -3 -19   3    0.11    0.09
   3  19  -3    0.02    0.10
  -3  19   3    0.04    0.10
  -3  19   3   -0.05    0.08
   3  19  -3    0.08    0.11
  -3  19   3    0.11    0.08
  -1 -19   3   12.67    0.40
   1 -19  -3   12.29    0.35
  -1 -19   3   12.14    0.35
  -1 -19   3   12.49    0.39
  -1  19   3   12.14    0.33
   1  19  -3   12.13    0.41
  -1  19   3   12.71    0.36
  -1  19   3   12.32    0.40
   1  19  -3   11.95    0.41
   1 -19   3    0.42    0.12
  -1 -19  -3    0.46    0.12
   1 -19   3    0.53    0.12
   1  19   3    0.50    0.10
   1  19   3    0.34    0.12
  -1  19  -3    0.48    0.14
  -1  19  -3    0.39    0.13
  -3 -19  -3    3.24    0.25
   3 -19   3    2.34    0.22
  -3  19  -3    2.32    0.23
   3  19   3    2.54    0.23
   3  19   3    2.32    0.18
  -3  19  -3    2.66    0.23
   5 -19   3    0.03    0.11
  -5 -19  -3    0.12    0.13
  -5 -19  -3    0.08    0.10
   5  19   3    0.09    0.11
  -5  19  -3    0.05    0.12
  -5  19  -3    0.06    0.11
   5  19   3   -0.05    0.09
   5  19   3    0.04    0.09
  -7 -19  -3    0.49    0.15
   7 -19   3    0.37    0.14
  -7 -19  -3    0.78    0.19
   7  19   3    0.67    0.14
   7  19   3    0.68    0.14
  -7  19  -3    0.48    0.16
  -7  19  -3    0.45    0.15
  -9 -19  -3   22.56    0.70
  -9 -19  -3   23.11    0.68
   9 -19   3   22.39    0.68
   9  19   3   21.90    0.62
  -9  19  -3   21.96    0.68
  -9  19  -3   20.79    0.61
  11 -19   3    5.75    0.39
 -11 -19  -3    5.35    0.39
 -11  19  -3    5.29    0.36
  11  19   3    5.95    0.36
  14 -20  -3    5.04    0.36
 -14  20   3    4.91    0.37
  14  20  -3    4.47    0.35
 -12 -20   3    2.25    0.26
  12 -20  -3    1.97    0.24
  12  20  -3    1.85    0.24
 -12  20   3    2.04    0.26
  12  20  -3    2.52    0.26
 -10 -20   3    7.91    0.38
  10 -20  -3    7.74    0.37
 -10 -20   3    7.97    0.41
 -10  20   3    8.14    0.38
  10  20  -3    7.78    0.37
  10  20  -3    8.85    0.39
 -10  20   3    8.04    0.39
  10  20  -3    9.00    0.41
   8 -20  -3    5.10    0.32
  -8 -20   3    4.74    0.30
  -8 -20   3    4.59    0.31
   8 -20  -3    5.12    0.28
   8  20  -3    4.69    0.31
   8  20  -3    4.76    0.30
  -8  20   3    4.71    0.30
  -8  20   3    4.79    0.28
   6 -20  -3   19.43    0.49
   6 -20  -3   20.47    0.50
  -6 -20   3   20.02    0.55
  -6 -20   3   18.79    0.55
  -6  20   3   19.62    0.55
   6  20  -3   20.37    0.56
  -6  20   3   19.38    0.51
   6  20  -3   19.49    0.52
  -4 -20   3   12.39    0.42
  -4 -20   3   12.37    0.39
  -4  20   3   11.90    0.41
  -4  20   3   11.34    0.36
   4  20  -3   12.53    0.41
   4  20  -3   12.28    0.42
  -2 -20   3    3.29    0.23
  -2 -20   3    3.08    0.20
   2 -20  -3    2.70    0.18
  -2 -20   3    2.85    0.23
   2  20  -3    3.31    0.25
   2  20  -3    2.99    0.24
  -2  20   3    2.99    0.19
  -2  20   3    3.01    0.23
  -2  20   3    3.11    0.19
   0 -20   3   11.98    0.34
   0 -20   3   11.50    0.39
   0 -20   3   11.77    0.39
   0 -20  -3   11.56    0.37
   0  20  -3   11.61    0.41
   0  20   3   11.85    0.35
   0  20  -3   11.86    0.42
   0  20   3   11.42    0.40
  -2 -20  -3    0.56    0.13
   2 -20   3    0.61    0.14
   2  20   3    0.64    0.14
   2  20   3    0.59    0.11
  -2  20  -3    0.71    0.15
  -2  20  -3    0.57    0.15
  -4 -20  -3   14.74    0.49
   4 -20   3   14.23    0.48
  -4  20  -3   15.31    0.52
   4  20   3   14.45    0.43
   4  20   3   15.14    0.49
   4  20   3   15.13    0.43
  -4  20  -3   14.33    0.48
  -6 -20  -3    1.04    0.20
  -6 -20  -3    1.29    0.19
   6 -20   3    1.50    0.21
  -6  20  -3    1.22    0.21
  -6  20  -3    1.49    0.20
   6  20   3    1.38    0.18
   6  20   3    1.28    0.17
  -8 -20  -3    0.21    0.15
   8 -20   3    0.14    0.12
  -8 -20  -3   -0.09    0.13
  -8  20  -3    0.11    0.14
  -8  20  -3    0.06    0.13
   8  20   3    0.07    0.10
 -10 -20  -3   13.19    0.56
  10 -20   3   13.33    0.54
  10  20   3   13.47    0.50
 -10  20  -3   13.53    0.55
 -13 -21   3    0.23    0.14
  13 -21  -3    0.10    0.15
 -13  21   3    0.09    0.16
  13  21  -3    0.20    0.16
 -11 -21   3   13.84    0.51
  11 -21  -3   13.94    0.50
 -11  21   3   15.11    0.54
  11  21  -3   13.83    0.48
  11  21  -3   13.96    0.53
  -9 -21   3   11.56    0.45
   9 -21  -3   11.99    0.43
  -9 -21   3   11.43    0.46
   9  21  -3   11.99    0.47
  -9  21   3   11.40    0.45
   9  21  -3   11.90    0.45
  -9  21   3   11.74    0.44
  -7 -21   3    4.43    0.30
  -7 -21   3    4.12    0.29
   7 -21  -3    4.27    0.24
   7 -21  -3    3.87    0.25
  -7  21   3    3.95    0.28
   7  21  -3    4.62    0.30
  -7  21   3    4.35    0.27
   7  21  -3    3.85    0.30
   7  21  -3    4.22    0.26
  -5 -21   3   53.67    1.01
  -5 -21   3   53.55    1.04
   5 -21  -3   55.85    0.99
  -5  21   3   54.43    1.04
   5  21  -3   53.97    1.02
   5  21  -3   53.75    1.05
  -5  21   3   55.11    1.00
  -3 -21   3    1.21    0.17
  -3 -21   3    1.00    0.15
  -3 -21   3    0.98    0.15
   3  21  -3    0.76    0.15
  -3  21   3    1.05    0.14
   3  21  -3    0.83    0.17
  -3  21   3    1.01    0.15
  -3  21   3    0.89    0.16
  -1 -21   3   22.55    0.58
   1 -21  -3   21.87    0.51
  -1 -21   3   23.01    0.57
  -1 -21   3   21.44    0.50
  -1  21   3   22.22    0.50
  -1  21   3   22.78    0.58
  -1  21   3   22.90    0.51
   1  21  -3   22.24    0.60
   1  21  -3   22.56    0.60
  -1 -21  -3    4.03    0.25
   1 -21   3    4.22    0.27
   1 -21   3    4.14    0.26
  -1  21  -3    4.60    0.29
   1  21   3    4.32    0.22
   1  21   3    4.18    0.27
  -1  21  -3    4.20    0.29
   3 -21   3    1.93    0.22
  -3 -21  -3    2.21    0.23
   3  21   3    1.94    0.21
  -3  21  -3    1.68    0.22
  -3  21  -3    2.01    0.23
   3  21   3    2.21    0.19
  -5 -21  -3    9.08    0.41
   5 -21   3    9.31    0.41
  -5  21  -3    9.41    0.40
   5  21   3   10.20    0.37
   5  21   3    9.64    0.36
  -5  21  -3    9.58    0.44
   5  21   3    9.93    0.41
   7 -21   3    0.14    0.13
  -7 -21  -3    0.12    0.13
  -7 -21  -3    0.03    0.13
  -7  21  -3   -0.01    0.12
  -7  21  -3    0.12    0.14
   7  21   3   -0.01    0.09
  -9 -21  -3   24.74    0.75
   9 -21   3   24.25    0.73
   9  21   3   23.98    0.66
  -9  21  -3   24.31    0.74
  12 -22  -3    5.27    0.35
 -12 -22   3    4.65    0.33
 -12  22   3    5.55    0.37
  12  22  -3    4.80    0.35
 -10 -22   3    0.17    0.14
 -10 -22   3    0.26    0.15
  10 -22  -3    0.20    0.13
  10  22  -3   -0.10    0.12
 -10  22   3   -0.06    0.11
 -10  22   3    0.28    0.15
  10  22  -3    0.31    0.14
  10  22  -3   -0.01    0.12
   8 -22  -3    4.70    0.28
  -8 -22   3    5.01    0.32
  -8 -22   3    4.94    0.32
  -8  22   3    4.73    0.30
   8  22  -3    4.79    0.32
   8  22  -3    4.97    0.32
  -8  22   3    4.68    0.32
   6 -22  -3    0.58    0.13
  -6 -22   3    0.84    0.16
  -6 -22   3    0.54    0.15
   6  22  -3    0.96    0.18
  -6  22   3    0.63    0.14
   6  22  -3    0.63    0.15
  -6  22   3    0.69    0.16
  -4 -22   3    0.85    0.17
  -4 -22   3    0.91    0.15
  -4 -22   3    0.71    0.15
   4  22  -3    0.67    0.16
  -4  22   3    0.78    0.14
   4  22  -3    0.76    0.16
  -4  22   3    0.80    0.16
  -2 -22   3    8.32    0.35
  -2 -22   3    8.86    0.37
  -2 -22   3    8.57    0.32
   2  22  -3    8.99    0.38
  -2  22   3    8.32    0.31
   2  22  -3    8.51    0.38
  -2  22   3    8.43    0.36
   0 -22   3    0.46    0.14
   0 -22  -3    0.38    0.12
   0 -22   3    0.44    0.12
   0  22   3    0.48    0.14
   0  22  -3    0.60    0.15
   0  22  -3    0.32    0.14
  -2 -22  -3    5.61    0.31
   2 -22   3    5.97    0.32
   2  22   3    5.83    0.31
  -2  22  -3    6.32    0.35
  -2  22  -3    5.27    0.32
  -4 -22  -3    0.36    0.14
   4 -22   3    0.22    0.13
   4  22   3    0.34    0.13
  -4  22  -3    0.33    0.14
  -4  22  -3    0.33    0.15
   4  22   3    0.30    0.12
  -6 -22  -3    6.49    0.38
   6 -22   3    5.75    0.35
  -6  22  -3    6.13    0.35
   6  22   3    6.64    0.33
  -6  22  -3    6.17    0.38
  -8 -22  -3    1.83    0.26
   8 -22   3    1.60    0.23
  -8  22  -3    2.22    0.28
 -10 -22  -3    5.06    0.39
  10 -22   3    5.16    0.37
 -10  22  -3    4.73    0.37
  11 -23  -3   10.80    0.45
 -11 -23   3   10.51    0.46
  11  23  -3   11.61    0.50
 -11  23   3   10.81    0.47
   9 -23  -3    7.98    0.37
  -9 -23   3    8.63    0.41
  -9 -23   3    7.12    0.39
   9  23  -3    7.62    0.40
  -9  23   3    7.50    0.38
   9  23  -3    8.07    0.39
  -9  23   3    7.27    0.39
  -7 -23   3    8.45    0.38
   7 -23  -3    8.73    0.35
   7 -23  -3    9.05    0.52
  -7 -23   3    7.70    0.38
   7  23  -3    8.90    0.40
  -7  23   3    8.29    0.37
   7  23  -3    8.35    0.41
  -7  23   3    8.69    0.39
  -5 -23   3    4.52    0.27
   5 -23  -3    4.71    0.27
  -5 -23   3    4.58    0.30
   5  23  -3    4.14    0.30
  -5  23   3    4.55    0.29
  -5  23   3    4.40    0.27
   5  23  -3    4.46    0.29
  -3 -23   3   13.05    0.43
  -3 -23   3   13.08    0.46
  -3 -23   3   13.77    0.45
   3  23  -3   13.25    0.47
  -3  23   3   13.57    0.46
  -3  23   3   13.24    0.41
   3  23  -3   13.89    0.47
   1 -23  -3   13.04    0.40
  -1 -23   3   13.27    0.45
  -1 -23   3   12.83    0.45
  -1  23   3   13.00    0.45
   1  23  -3   12.77    0.46
   1  23  -3   13.05    0.47
  -1 -23  -3    9.50    0.36
   1 -23   3    9.81    0.40
   1 -23   3    9.70    0.39
  -1  23  -3    9.33    0.41
  -1  23  -3   11.15    0.44
   1  23   3    9.22    0.38
   3 -23   3    1.68    0.21
  -3 -23  -3    1.47    0.20
   3  23   3    1.51    0.20
  -3  23  -3    1.62    0.22
  -3  23  -3    1.66    0.24
  -5 -23  -3   20.54    0.63
   5 -23   3   19.91    0.62
  -5  23  -3   19.85    0.60
   5  23   3   21.21    0.62
   5  23   3   19.34    0.55
  -5  23  -3   19.81    0.64
   7 -23   3    3.66    0.33
  -7 -23  -3    3.58    0.34
  -7  23  -3    3.05    0.31
  -9 -23  -3    3.26    0.33
   9 -23   3    2.90    0.31
  -9  23  -3    3.25    0.34
  10 -24  -3    0.21    0.14
 -10 -24   3    0.01    0.14
 -10  24   3    0.22    0.16
  10  24  -3    0.27    0.15
  10  24  -3    0.08    0.13
   8 -24  -3    0.76    0.19
  -8 -24   3    0.57    0.17
  -8 -24   3    1.01    0.18
   8  24  -3    0.89    0.19
  -8  24   3    0.60    0.18
   8  24  -3    0.83    0.18
  -8  24   3    0.71    0.17
  -6 -24   3    0.94    0.18
  -6 -24   3    1.23    0.19
   6 -24  -3    1.23    0.17
   6  24  -3    0.81    0.17
   6  24  -3    0.81    0.17
  -6  24   3    0.83    0.16
  -6  24   3    0.84    0.18
  -4 -24   3    0.88    0.17
  -4 -24   3    0.71    0.17
   4  24  -3    1.29    0.20
  -4  24   3    0.87    0.15
   4  24  -3    1.12    0.19
  -4  24   3    0.54    0.15
  -2 -24   3    0.87    0.17
  -2 -24   3    0.81    0.16
  -2  24   3    0.96    0.17
   2  24  -3    0.37    0.15
   2  24  -3    0.59    0.17
   0 -24  -3    2.30    0.21
   0 -24   3    2.01    0.23
   0 -24   3    2.32    0.23
   0  24   3    2.18    0.23
   0  24  -3    2.35    0.25
   0  24  -3    2.45    0.27
  -2 -24  -3    0.95    0.17
   2 -24   3    1.04    0.19
   2  24   3    0.99    0.17
  -2  24  -3    0.79    0.18
  -2  24  -3    1.19    0.21
  -4 -24  -3    7.62    0.39
   4 -24   3    8.05    0.40
   4  24   3    8.52    0.39
  -4  24  -3    7.48    0.38
   4  24   3    8.21    0.36
  -4  24  -3    8.36    0.43
  -6 -24  -3    0.21    0.16
   6 -24   3    0.45    0.16
  -6  24  -3    0.33    0.16
  -6  24  -3    0.56    0.26
   8 -24   3    0.92    0.20
  -8 -24  -3    1.02    0.22
  -8  24  -3    1.03    0.23
  11 -25  -3   -0.01    0.14
 -11 -25   3    0.24    0.15
  11  25  -3    0.30    0.17
 -11  25   3    0.20    0.18
  -9 -25   3   28.32    0.77
   9 -25  -3   31.16    1.01
   9  25  -3   28.10    0.79
  -9  25   3   29.31    0.77
  -7 -25   3    4.25    0.32
   7 -25  -3    3.75    0.26
  -7 -25   3    4.04    0.29
   7  25  -3    3.21    0.30
  -7  25   3    3.98    0.29
   7  25  -3    3.63    0.33
  -7  25   3    4.57    0.32
   5 -25  -3   25.28    0.64
  -5 -25   3   25.55    0.66
  -5 -25   3   25.42    0.70
  -5  25   3   25.92    0.65
   5  25  -3   25.51    0.70
  -5  25   3   25.06    0.67
   5  25  -3   25.98    0.67
  -3 -25   3    0.38    0.15
  -3 -25   3    0.25    0.13
   3  25  -3    0.19    0.14
  -3  25   3    0.18    0.13
   3  25  -3    0.16    0.14
  -3  25   3   -0.07    0.11
  -1 -25   3   73.53    1.35
  -1 -25   3   75.50    1.37
   1  25  -3   75.84    1.40
   1  25  -3   76.29    1.39
  -1  25   3   75.69    1.36
   1 -25   3    0.38    0.13
  -1 -25  -3    0.29    0.13
   1 -25   3    0.32    0.13
  -1  25  -3    0.30    0.16
   1  25   3    0.35    0.14
  -1  25  -3    0.37    0.15
   3 -25   3    1.92    0.23
  -3 -25  -3    2.07    0.24
  -3  25  -3    2.04    0.25
   3  25   3    2.23    0.25
  -3  25  -3    1.97    0.26
  -5 -25  -3   42.90    0.98
   5 -25   3   43.12    1.00
  -5  25  -3   42.17    1.03
  -7 -25  -3   -0.09    0.14
   7 -25   3   -0.05    0.12
  -7  25  -3   -0.09    0.14
 -10 -26   3    1.74    0.25
  10  26  -3    1.23    0.23
  -8 -26   3    0.02    0.13
   8  26  -3    0.10    0.14
  -8  26   3    0.21    0.14
  -6 -26   3    2.08    0.24
   6 -26  -3    2.00    0.22
  -6 -26   3    2.31    0.26
  -6  26   3    1.50    0.21
   6  26  -3    2.29    0.32
   6  26  -3    2.27    0.28
  -6  26   3    2.13    0.24
  -4 -26   3    6.71    0.37
   4 -26  -3    6.95    0.35
  -4 -26   3    6.46    0.34
   4  26  -3    6.54    0.34
   4  26  -3    7.01    0.39
  -4  26   3    6.99    0.35
  -4  26   3    6.74    0.34
  -2 -26   3    0.54    0.15
  -2 -26   3    0.56    0.16
   2  26  -3    0.48    0.17
  -2  26   3    0.55    0.15
   2  26  -3    0.45    0.16
   0 -26   3   29.19    0.75
   0 -26   3   29.54    0.74
   0 -26  -3   28.75    0.68
   0  26   3   28.98    0.73
   0  26  -3   29.35    0.76
   0  26  -3   29.23    0.77
  -2 -26  -3   45.53    0.96
   2 -26   3   45.43    1.00
  -2  26  -3   46.86    1.05
   2  26   3   45.49    0.98
  -2  26  -3   46.12    1.02
   4 -26   3   13.46    0.52
  -4 -26  -3   12.80    0.50
   4  26   3   13.44    0.50
  -4  26  -3   13.69    0.56
   4  26   3   13.93    0.51
  -6 -26  -3    0.36    0.17
   6 -26   3    0.19    0.15
  -6  26  -3   -0.05    0.15
  -9 -27   3    8.30    0.43
   9  27  -3    8.37    0.45
   7 -27  -3    8.48    0.47
  -7 -27   3    7.79    0.39
  -7 -27   3    8.29    0.42
   7  27  -3    8.39    0.44
  -7  27   3    8.73    0.41
  -5 -27   3   11.02    0.45
  -5 -27   3   11.26    0.47
   5 -27  -3   11.55    0.44
  -5  27   3   10.92    0.44
  -5  27   3   10.70    0.43
  -3 -27   3   30.99    0.77
  -3 -27   3   29.97    0.78
  -3  27   3   31.39    0.76
   3  27  -3   31.41    0.78
   3  27  -3   29.99    0.80
  -1 -27   3    4.70    0.32
  -1 -27   3    4.38    0.31
   1  27  -3    4.71    0.37
   1  27  -3    5.47    0.35
  -1  27   3    5.08    0.32
  -1 -27  -3   19.87    0.57
   1 -27   3   20.97    0.64
  -1  27  -3   20.08    0.65
  -1  27  -3   21.33    0.73
   1  27   3   21.54    0.62
   3 -27   3   21.56    0.66
  -3 -27  -3   22.35    0.64
   3  27   3   21.19    0.63
  -3  27  -3   21.39    0.69
   5 -27   3    0.62    0.18
  -5 -27  -3    0.85    0.20
  -5  27  -3    0.41    0.19
  -8 -28   3    2.80    0.30
   8  28  -3    2.84    0.31
   6 -28  -3    0.19    0.12
  -6 -28   3   -0.08    0.12
  -6 -28   3    0.05    0.13
   6  28  -3   -0.23    0.13
  -4 -28   3    4.06    0.35
  -4 -28   3    3.86    0.30
   4 -28  -3    4.05    0.30
  -4  28   3    3.96    0.29
  -2 -28   3   18.71    0.61
  -2 -28   3   19.27    0.60
   2  28  -3   18.13    0.60
  -2  28   3   19.21    0.58
   0 -28   3    0.22    0.14
   0 -28   3    0.52    0.16
   0  28  -3    0.08    0.15
   0  28   3    0.53    0.15
   2 -28   3   21.40    0.66
  -2 -28  -3   21.63    0.62
   2  28   3   20.95    0.63
  -2  28  -3   20.01    0.67
   4 -28   3    4.47    0.34
  -4 -28  -3    4.55    0.34
  -4  28  -3    4.20    0.38
  -7 -29   3   25.01    0.75
   7  29  -3   27.03    0.79
  -5 -29   3    4.74    0.35
  -5 -29   3    4.18    0.32
   5 -29  -3    4.10    0.30
  -3 -29   3   11.36    0.48
  -3 -29   3   11.83    0.49
   3 -29  -3   11.72    0.47
   3  29  -3   12.34    0.49
  -1 -29   3   58.97    1.20
  -1 -29   3   57.14    1.19
  -1  29   3   58.79    1.16
   1  29  -3   59.21    1.22
   1 -29   3    6.31    0.39
  -1  29  -3    7.51    0.42
   1  29   3    6.75    0.36
   3 -29   3    9.40    0.46
  -3 -29  -3    9.15    0.43
   3  29   3    9.74    0.44
  -3  29  -3   10.06    0.49
  -4 -30   3    1.36    0.22
  -4 -30   3    1.19    0.20
   4 -30  -3    1.19    0.20
  -2 -30   3   30.29    0.82
  -2 -30   3   31.90    0.83
   2  30  -3   31.67    0.83
   0 -30   3    0.44    0.16
   0 -30   3    0.44    0.16
   0  30  -3    0.27    0.17
  -2 -30  -3   21.87    0.71
   2 -30   3   20.79    0.67
  -2  30  -3   19.78    0.68
   2  30   3   21.16    0.68
  -1 -31   3    2.12    0.26
  -1 -31   3    2.68    0.29
   1  31  -3    2.45    0.29
  16   0  -4   30.22    0.80
  16   0  -4   32.39    0.82
 -16   0   4   31.02    0.83
  14   0  -4   17.26    0.53
  14   0  -4   17.64    0.54
  14   0  -4   18.09    0.56
 -14   0   4   18.96    0.59
  12   0  -4   48.26    0.97
 -12   0   4   51.10    0.95
 -12   0   4   51.67    0.99
  12   0  -4   50.11    0.97
  12   0  -4   49.86    0.95
 -10   0   4   14.83    0.43
 -10   0   4   15.34    0.41
  10   0  -4   15.44    0.41
  10   0  -4   15.03    0.44
  10   0  -4   15.58    0.44
   8   0  -4  501.43    6.49
  -8   0   4  508.19    6.54
  -8   0   4  502.37    6.52
   8   0  -4  498.98    6.55
   8   0  -4  507.09    6.57
   6   0  -4    1.85    0.15
   6   0  -4    1.80    0.16
   6   0  -4    1.99    0.12
  -6   0   4    2.08    0.15
  -6   0   4    2.13    0.15
  -4   0   4  548.65    7.08
  -4   0   4  555.07    7.30
   4   0  -4  527.55    6.89
   4   0  -4  542.15    6.97
   4   0  -4  533.80    7.02
  -2   0   4   34.37    0.57
  -2   0   4   34.82    0.62
   2   0  -4   35.05    0.62
   0   0   4  331.92    4.38
   0   0   4  345.89    4.44
   0   0  -4  335.02    4.41
   0   0   4  342.86    4.38
   0   0   4  342.99    4.42
   2   0   4  593.48    7.66
   2   0   4  604.78    7.86
   2   0   4  572.82    7.80
   2   0   4  592.17    7.81
  -2   0  -4  574.32    7.74
   4   0   4    2.63    0.18
   4   0   4    2.82    0.18
   4   0   4    2.70    0.17
  -4   0  -4    2.80    0.14
   6   0   4   81.74    1.35
   6   0   4   81.87    1.35
   6   0   4   83.73    1.33
   8   0   4    3.99    0.28
   8   0   4    3.34    0.23
   8   0   4    3.70    0.26
  10   0   4  264.47    3.78
 -10   0  -4  263.53    3.74
  10   0   4  256.93    3.75
 -10   0  -4  267.46    3.80
  12   0   4    4.29    0.33
 -12   0  -4    4.25    0.31
  12   0   4    3.82    0.30
  17  -1  -4    1.58    0.25
  17  -1  -4    1.63    0.24
 -17  -1   4    1.48    0.25
  17   1  -4    1.28    0.22
 -17   1   4    1.40    0.24
  17   1  -4    1.44    0.22
 -15  -1   4   47.35    1.05
  15  -1  -4   49.77    1.05
  15  -1  -4   49.65    1.04
  15   1  -4   48.28    1.02
 -15   1   4   47.85    1.06
  15   1  -4   49.29    1.05
  13  -1  -4   15.49    0.48
  13  -1  -4   15.48    0.50
 -13  -1   4   15.18    0.48
  13  -1  -4   14.96    0.48
 -13  -1   4   14.42    0.49
  13   1  -4   14.83    0.47
  13   1  -4   15.45    0.49
 -13   1   4   14.43    0.49
  13   1  -4   15.60    0.48
 -13   1   4   15.20    0.47
 -11  -1   4   13.05    0.40
 -11  -1   4   12.69    0.41
  11  -1  -4   12.23    0.40
  11  -1  -4   12.83    0.39
  11  -1  -4   12.63    0.42
  11   1  -4   12.44    0.41
  11   1  -4   12.34    0.40
 -11   1   4   12.04    0.41
 -11   1   4   12.10    0.37
  11   1  -4   13.76    0.41
  -9  -1   4    2.77    0.19
   9  -1  -4    2.65    0.19
   9  -1  -4    2.51    0.17
   9  -1  -4    3.81    0.23
  -9  -1   4    2.57    0.19
   9   1  -4    3.20    0.20
  -9   1   4    2.36    0.17
  -9   1   4    2.43    0.19
   9   1  -4    2.64    0.20
   9   1  -4    3.00    0.18
   7  -1  -4  145.80    1.97
  -7  -1   4  144.18    2.01
  -7  -1   4  144.21    2.03
   7  -1  -4  142.43    2.06
   7  -1  -4  143.57    2.03
   7   1  -4  142.39    2.06
   7   1  -4  141.31    2.04
  -7   1   4  142.99    2.00
  -7   1   4  144.52    2.02
   7   1  -4  144.35    1.98
  -5  -1   4    3.45    0.18
   5  -1  -4    3.33    0.19
   5  -1  -4    3.88    0.18
   5  -1  -4    3.65    0.13
  -5  -1   4    3.77    0.17
  -5   1   4    3.66    0.18
   5   1  -4    3.70    0.14
  -5   1   4    3.84    0.18
   5   1  -4    3.80    0.18
   5   1  -4    4.30    0.21
   3  -1  -4   82.94    1.24
  -3  -1   4   84.21    1.24
   3  -1  -4   83.06    1.19
  -3  -1   4   84.20    1.18
  -3  -1   4   84.21    1.23
   3   1  -4   82.53    1.16
   3   1  -4   82.81    1.24
  -3   1   4   84.52    1.22
  -3   1   4   81.27    1.19
  -3   1   4   81.97    1.23
  -1  -1   4  345.39    4.35
  -1  -1   4  339.33    4.39
  -1  -1   4  326.86    4.40
  -1  -1   4  347.43    4.43
   1  -1  -4  336.56    4.40
   1   1  -4  332.41    4.33
  -1   1   4  345.57    4.42
   1   1  -4  333.00    4.41
  -1   1   4  337.12    4.41
  -1   1   4  343.69    4.38
   1  -1   4    0.87    0.10
  -1  -1  -4    1.12    0.11
   1  -1   4    0.92    0.10
   1  -1   4    0.79    0.11
   1  -1   4    0.95    0.09
  -1   1  -4    0.81    0.10
   1   1   4    0.86    0.09
   1   1   4    0.73    0.10
   1   1   4    0.93    0.11
   1   1   4    1.07    0.11
  -3  -1  -4  112.25    1.57
   3  -1   4  111.93    1.63
   3  -1   4  112.44    1.65
   3  -1   4  113.99    1.66
   3   1   4  113.03    1.67
   3   1   4  115.46    1.66
  -3   1  -4  113.36    1.59
   3   1   4  116.07    1.62
   3   1   4  113.13    1.64
   5  -1   4    7.54    0.29
   5  -1   4    6.90    0.26
   5  -1   4    7.30    0.28
   5   1   4    6.79    0.26
   5   1   4    7.60    0.29
   5   1   4    6.48    0.28
   7  -1   4   14.91    0.45
   7  -1   4   13.86    0.44
   7  -1   4   13.36    0.41
   7   1   4   14.01    0.42
   7   1   4   13.69    0.43
   7   1   4   14.17    0.45
   9  -1   4    7.87    0.35
  -9  -1  -4    7.48    0.35
   9  -1   4    7.64    0.36
   9  -1   4    7.83    0.38
   9   1   4    7.75    0.36
   9   1   4    7.54    0.35
  11  -1   4    5.31    0.34
 -11  -1  -4    5.34    0.33
  11  -1   4    5.67    0.33
 -11  -1  -4    5.71    0.34
  11   1   4    5.36    0.33
 -11   1  -4    5.81    0.33
 -11   1  -4    5.91    0.35
  11   1   4    5.32    0.34
 -13  -1  -4   13.89    0.53
  13  -1   4   13.99    0.52
  13  -1   4   12.02    0.52
  13   1   4   13.44    0.54
 -13   1  -4   14.73    0.52
  13   1   4   14.23    0.54
  16  -2  -4   -0.09    0.11
 -16  -2   4    0.19    0.16
  16  -2  -4    0.03    0.12
  16   2  -4    0.02    0.12
 -16   2   4    0.13    0.16
  16   2  -4    0.35    0.14
  14  -2  -4   29.24    0.74
  14  -2  -4   29.25    0.72
 -14  -2   4   28.33    0.71
 -14  -2   4   28.03    0.73
  14   2  -4   27.73    0.73
  14   2  -4   27.84    0.71
  14   2  -4   28.41    0.69
 -14   2   4   29.76    0.76
 -12  -2   4    3.24    0.24
  12  -2  -4    2.94    0.23
  12  -2  -4    2.86    0.22
 -12  -2   4    2.91    0.24
  12  -2  -4    3.23    0.25
  12   2  -4    2.92    0.23
 -12   2   4    3.03    0.21
  12   2  -4    3.20    0.23
  12   2  -4    2.64    0.24
 -12   2   4    4.11    0.28
  10  -2  -4    0.35    0.11
 -10  -2   4    0.52    0.12
 -10  -2   4    0.32    0.10
  10  -2  -4    0.31    0.10
  10  -2  -4    0.32    0.09
 -10   2   4    0.43    0.11
  10   2  -4    0.30    0.11
 -10   2   4    0.42    0.10
  10   2  -4    0.49    0.11
  10   2  -4    0.34    0.10
   8  -2  -4    8.24    0.26
  -8  -2   4    8.44    0.29
   8  -2  -4    7.88    0.28
   8  -2  -4    8.44    0.31
  -8  -2   4    8.34    0.27
   8   2  -4    8.66    0.27
  -8   2   4    8.41    0.27
   8   2  -4    8.07    0.30
   8   2  -4    8.07    0.29
  -8   2   4    7.98    0.28
   6  -2  -4   14.87    0.31
   6  -2  -4   14.81    0.36
   6  -2  -4   14.78    0.39
  -6  -2   4   15.47    0.37
  -6  -2   4   15.34    0.34
   6   2  -4   15.26    0.39
  -6   2   4   14.35    0.35
   6   2  -4   14.98    0.37
  -6   2   4   15.30    0.35
   6   2  -4   15.33    0.32
  -4  -2   4   14.20    0.35
   4  -2  -4   14.27    0.32
  -4  -2   4   14.60    0.31
   4  -2  -4   14.47    0.36
   4  -2  -4   14.57    0.26
   4   2  -4   14.99    0.27
   4   2  -4   14.84    0.37
  -4   2   4   14.23    0.33
   4   2  -4   14.92    0.31
  -4   2   4   14.33    0.33
   2  -2  -4    9.78    0.27
   2  -2  -4    9.86    0.23
  -2  -2   4    9.81    0.28
  -2  -2   4    9.00    0.22
  -2  -2   4    8.87    0.27
  -2  -2   4    9.67    0.20
   2   2  -4    9.25    0.21
   2   2  -4    9.42    0.28
  -2   2   4    9.74    0.26
  -2   2   4    9.50    0.27
   0  -2   4    6.18    0.20
   0  -2   4    6.24    0.19
   0  -2   4    5.74    0.17
   0  -2  -4    6.67    0.21
   0   2   4    6.27    0.22
   0   2  -4    6.33    0.22
   0   2   4    5.74    0.20
   0   2  -4    6.09    0.15
   0   2   4    6.43    0.22
   2  -2   4   20.42    0.43
   2  -2   4   20.52    0.42
   2  -2   4   20.13    0.44
  -2  -2  -4   19.89    0.38
   2  -2   4   19.72    0.38
   2   2   4   19.60    0.43
  -2   2  -4   19.75    0.41
   2   2   4   20.99    0.43
   2   2   4   19.55    0.44
   2   2   4   19.19    0.41
   4  -2   4    0.56    0.11
   4  -2   4    0.65    0.10
   4  -2   4    0.42    0.10
   4   2   4    0.38    0.09
  -4   2  -4    0.47    0.09
   4   2   4    0.45    0.10
   4   2   4    0.57    0.11
   4   2   4    0.35    0.08
   6  -2   4    8.36    0.30
   6  -2   4    7.49    0.31
   6  -2   4    7.63    0.31
   6   2   4    8.44    0.31
   6   2   4    7.68    0.32
   6   2   4    8.26    0.31
   8  -2   4    7.62    0.32
  -8  -2  -4    8.32    0.35
   8  -2   4    7.94    0.35
   8  -2   4    8.33    0.37
   8   2   4    7.55    0.34
   8   2   4    8.66    0.36
  10  -2   4    2.70    0.25
  10  -2   4    2.99    0.26
 -10  -2  -4    3.28    0.27
 -10  -2  -4    3.39    0.29
  10  -2   4    2.75    0.26
  10   2   4    3.23    0.29
  10   2   4    3.29    0.28
 -10   2  -4    3.66    0.27
 -10   2  -4    3.30    0.26
 -12  -2  -4    0.12    0.13
  12  -2   4    0.06    0.12
  12  -2   4    0.05    0.13
 -12   2  -4    0.20    0.13
  12   2   4    0.14    0.14
  12   2   4    0.25    0.14
  17  -3  -4    4.27    0.34
 -17  -3   4    5.02    0.36
  17  -3  -4    4.85    0.34
 -17   3   4    4.38    0.38
  17   3  -4    4.72    0.34
  17   3  -4    4.34    0.32
  15  -3  -4    9.22    0.42
 -15  -3   4    9.31    0.43
 -15  -3   4    9.67    0.42
  15  -3  -4    8.49    0.41
  15   3  -4    8.77    0.41
 -15   3   4    9.72    0.46
  15   3  -4   10.36    0.44
  15   3  -4    8.99    0.38
  13  -3  -4   10.94    0.42
 -13  -3   4   11.67    0.44
 -13  -3   4   11.96    0.44
  13  -3  -4   10.53    0.41
  13  -3  -4   11.94    0.42
  13   3  -4   11.08    0.41
 -13   3   4   11.63    0.45
  13   3  -4   11.89    0.44
  13   3  -4   11.43    0.40
 -11  -3   4    5.41    0.29
 -11  -3   4    5.89    0.28
  11  -3  -4    5.08    0.28
  11  -3  -4    5.33    0.29
  11  -3  -4    5.23    0.26
  11   3  -4    5.22    0.26
 -11   3   4    5.60    0.24
  11   3  -4    5.25    0.27
  11   3  -4    4.93    0.27
 -11   3   4    4.97    0.28
  -9  -3   4   24.82    0.56
   9  -3  -4   25.40    0.57
   9  -3  -4   24.07    0.52
  -9  -3   4   24.64    0.54
   9  -3  -4   25.06    0.58
  -9   3   4   25.82    0.57
   9   3  -4   24.92    0.57
   9   3  -4   25.04    0.53
   9   3  -4   24.74    0.56
  -9   3   4   25.15    0.51
   7  -3  -4   31.71    0.63
  -7  -3   4   31.48    0.58
   7  -3  -4   32.17    0.61
   7  -3  -4   31.91    0.56
  -7  -3   4   31.51    0.62
  -7  -3   4   31.72    0.53
   7   3  -4   32.50    0.64
   7   3  -4   31.40    0.57
  -7   3   4   31.02    0.57
  -7   3   4   32.17    0.62
   7   3  -4   31.86    0.62
   5  -3  -4    0.02    0.08
   5  -3  -4    0.15    0.05
  -5  -3   4    0.21    0.08
  -5  -3   4    0.05    0.06
   5  -3  -4    0.07    0.06
   5   3  -4    0.38    0.08
   5   3  -4    0.19    0.09
  -5   3   4    0.17    0.07
  -5   3   4    0.20    0.08
   5   3  -4    0.06    0.05
  -3  -3   4  106.74    1.57
   3  -3  -4  108.75    1.50
   3  -3  -4  110.39    1.56
  -3  -3   4  108.51    1.48
  -3  -3   4  108.61    1.43
   3   3  -4  110.88    1.51
  -3   3   4  108.97    1.55
   3   3  -4  110.75    1.44
   3   3  -4  109.72    1.59
  -3   3   4  110.58    1.55
   1  -3  -4  117.40    1.55
  -1  -3   4  116.24    1.65
  -1  -3   4  114.07    1.57
  -1  -3   4  116.31    1.55
   1  -3  -4  115.54    1.61
  -1  -3   4  114.52    1.60
  -1   3   4  114.85    1.64
   1   3  -4  116.58    1.55
  -1   3   4  117.07    1.63
   1   3  -4  115.02    1.65
  -1   3   4  118.69    1.65
   1  -3   4   23.78    0.45
   1  -3   4   23.99    0.41
  -1  -3  -4   24.40    0.43
   1  -3   4   24.02    0.46
   1  -3   4   23.63    0.49
   1   3   4   22.74    0.48
   1   3   4   23.75    0.48
  -1   3  -4   24.13    0.38
  -1   3  -4   23.87    0.48
   1   3   4   24.58    0.47
   3  -3   4    0.59    0.10
   3  -3   4    0.49    0.10
   3  -3   4    0.70    0.10
   3   3   4    0.47    0.10
  -3   3  -4    0.54    0.09
   3   3   4    0.54    0.09
   3   3   4    0.46    0.09
   5  -3   4    8.55    0.29
   5  -3   4    8.39    0.31
   5  -3   4    8.76    0.31
   5   3   4    8.22    0.30
  -5   3  -4    9.14    0.27
   5   3   4    8.54    0.31
  -7  -3  -4    3.49    0.24
   7  -3   4    3.81    0.22
   7  -3   4    3.27    0.22
   7  -3   4    3.38    0.24
   7   3   4    3.79    0.25
   7   3   4    3.28    0.23
   9  -3   4    0.31    0.13
  -9  -3  -4    0.42    0.14
  -9  -3  -4    0.45    0.13
   9  -3   4    0.48    0.15
   9  -3   4    0.63    0.15
   9   3   4    0.52    0.15
   9   3   4    0.56    0.14
  11  -3   4   10.60    0.45
 -11  -3  -4   10.69    0.46
 -11  -3  -4   10.45    0.44
  11  -3   4    9.95    0.42
  11  -3   4   10.08    0.46
  11   3   4   10.34    0.45
 -11   3  -4   10.32    0.44
  11   3   4   10.60    0.45
 -11   3  -4   11.42    0.44
  13  -3   4    8.79    0.44
  13  -3   4   10.07    0.45
 -13  -3  -4   10.07    0.46
 -13   3  -4    9.34    0.42
  13   3   4    9.25    0.45
  13   3   4    9.46    0.46
 -16  -4   4   -0.09    0.15
  16  -4  -4    0.12    0.13
  16  -4  -4    0.15    0.14
 -16  -4   4    0.12    0.14
 -16   4   4   -0.03    0.15
  16   4  -4   -0.12    0.11
  16   4  -4   -0.02    0.12
  14  -4  -4   17.67    0.57
 -14  -4   4   17.91    0.57
 -14  -4   4   18.72    0.58
  14  -4  -4   17.10    0.54
  14   4  -4   19.86    0.58
  14   4  -4   17.88    0.56
  14   4  -4   18.06    0.53
 -14   4   4   17.57    0.58
  12  -4  -4    4.53    0.28
 -12  -4   4    4.19    0.28
 -12  -4   4    4.83    0.28
  12  -4  -4    4.81    0.27
  12  -4  -4    4.60    0.28
  12   4  -4    4.64    0.26
  12   4  -4    4.62    0.28
  12   4  -4    4.39    0.26
 -12   4   4    4.30    0.28
 -10  -4   4    0.97    0.14
  10  -4  -4    0.60    0.11
 -10  -4   4    0.65    0.13
  10  -4  -4    0.59    0.13
  10  -4  -4    0.94    0.15
  10   4  -4    0.64    0.13
 -10   4   4    0.84    0.14
 -10   4   4    0.76    0.11
  10   4  -4    1.00    0.14
  10   4  -4    0.72    0.14
  -8  -4   4    3.66    0.22
  -8  -4   4    3.53    0.18
  -8  -4   4    3.47    0.15
   8  -4  -4    3.82    0.18
   8  -4  -4    3.83    0.22
   8  -4  -4    3.71    0.21
   8   4  -4    3.46    0.21
   8   4  -4    3.86    0.19
  -8   4   4    3.52    0.17
  -8   4   4    3.27    0.21
   6  -4  -4  180.13    2.52
  -6  -4   4  181.79    2.51
  -6  -4   4  179.75    2.42
   6  -4  -4  180.66    2.47
  -6  -4   4  182.10    2.43
   6  -4  -4  181.90    2.41
   6   4  -4  183.37    2.53
  -6   4   4  180.15    2.49
   6   4  -4  181.90    2.47
  -6   4   4  182.62    2.44
   6   4  -4  179.34    2.43
   4  -4  -4   56.81    0.86
   4  -4  -4   56.88    0.79
   4  -4  -4   58.37    0.92
  -4  -4   4   56.80    0.83
  -4  -4   4   54.74    0.91
   4   4  -4   55.70    0.87
   4   4  -4   56.97    0.93
   4   4  -4   55.66    0.82
  -4   4   4   55.79    0.90
  -2  -4   4   19.84    0.43
  -2  -4   4   19.70    0.34
  -2  -4   4   19.67    0.42
   2  -4  -4   19.74    0.35
   2  -4  -4   20.01    0.41
  -2  -4   4   20.08    0.35
  -2   4   4   19.24    0.41
   2   4  -4   19.66    0.43
  -2   4   4   19.70    0.41
   2   4  -4   20.20    0.32
   2   4  -4   19.92    0.37
   0  -4   4   37.68    0.62
   0  -4   4   37.97    0.63
   0  -4   4   37.81    0.56
   0  -4  -4   38.43    0.62
   0  -4   4   37.30    0.67
   0   4  -4   38.62    0.58
   0   4   4   36.92    0.65
   0   4   4   37.65    0.67
   0   4   4   38.32    0.65
   0   4  -4   37.28    0.67
   2  -4   4    1.51    0.12
   2  -4   4    1.56    0.13
  -2  -4  -4    1.64    0.11
   2  -4   4    1.83    0.15
   2   4   4    1.59    0.13
  -2   4  -4    1.93    0.10
   2   4   4    1.52    0.14
  -2   4  -4    1.65    0.14
   2   4   4    1.90    0.15
   4  -4   4    5.10    0.23
   4  -4   4    5.44    0.22
   4  -4   4    5.17    0.24
   4   4   4    5.37    0.24
  -4   4  -4    5.46    0.22
   4   4   4    5.24    0.22
   4   4   4    5.46    0.24
  -6  -4  -4    0.67    0.13
   6  -4   4    0.72    0.14
   6  -4   4    0.74    0.13
   6  -4   4    0.76    0.12
  -6   4  -4    0.56    0.10
   6   4   4    0.54    0.11
   6   4   4    0.38    0.11
  -8  -4  -4   22.24    0.59
   8  -4   4   23.45    0.57
   8  -4   4   22.14    0.60
   8  -4   4   22.57    0.59
   8   4   4   22.77    0.59
   8   4   4   22.54    0.60
 -10  -4  -4   17.16    0.56
  10  -4   4   15.81    0.53
  10  -4   4   15.87    0.55
  10  -4   4   15.89    0.50
 -10  -4  -4   16.10    0.53
  10   4   4   15.35    0.53
  10   4   4   15.98    0.53
  12  -4   4   17.31    0.60
  12  -4   4   17.93    0.57
  12  -4   4   16.60    0.58
 -12  -4  -4   17.40    0.58
  12   4   4   17.17    0.59
  12   4   4   17.38    0.59
 -12   4  -4   17.75    0.56
 -17  -5   4    1.00    0.21
  17  -5  -4    0.74    0.18
  17  -5  -4    0.67    0.19
 -17   5   4    0.58    0.20
  17   5  -4    0.59    0.18
  17   5  -4    0.81    0.19
 -15  -5   4    4.67    0.33
 -15  -5   4    4.56    0.33
  15  -5  -4    4.37    0.31
  15  -5  -4    4.95    0.32
  15   5  -4    4.65    0.31
 -15   5   4    4.51    0.33
  15   5  -4    4.63    0.32
  15   5  -4    4.74    0.29
 -13  -5   4    6.27    0.33
  13  -5  -4    6.96    0.33
 -13  -5   4    6.59    0.35
  13  -5  -4    6.55    0.33
 -13   5   4    6.61    0.35
  13   5  -4    6.63    0.34
  13   5  -4    6.38    0.34
  13   5  -4    6.23    0.31
 -11  -5   4    3.65    0.26
 -11  -5   4    3.33    0.23
  11  -5  -4    3.20    0.23
  11  -5  -4    3.44    0.25
  11  -5  -4    3.24    0.22
  11   5  -4    3.49    0.24
 -11   5   4    3.58    0.26
  11   5  -4    3.46    0.23
  11   5  -4    3.35    0.22
  -9  -5   4    2.19    0.18
   9  -5  -4    2.57    0.20
  -9  -5   4    2.30    0.20
   9  -5  -4    2.46    0.20
   9  -5  -4    2.22    0.17
  -9   5   4    2.23    0.19
   9   5  -4    2.28    0.18
   9   5  -4    2.44    0.20
  -9   5   4    2.72    0.15
   9   5  -4    2.33    0.20
  -7  -5   4   16.70    0.43
   7  -5  -4   16.65    0.43
  -7  -5   4   16.65    0.36
   7  -5  -4   17.59    0.41
   7  -5  -4   17.49    0.37
  -7  -5   4   16.66    0.37
  -7   5   4   16.81    0.42
   7   5  -4   16.90    0.41
   7   5  -4   17.12    0.43
   7   5  -4   16.84    0.43
  -7   5   4   17.36    0.36
   7   5  -4   17.81    0.39
   5  -5  -4   12.96    0.31
   5  -5  -4   11.98    0.26
  -5  -5   4   12.28    0.34
  -5  -5   4   12.21    0.30
   5  -5  -4   12.11    0.33
  -5  -5   4   11.92    0.27
   5   5  -4   12.34    0.28
   5   5  -4   12.31    0.32
   5   5  -4   12.31    0.35
  -5   5   4   12.60    0.29
  -5   5   4   12.10    0.33
   3  -5  -4    0.45    0.07
  -3  -5   4    0.08    0.08
   3  -5  -4    0.19    0.08
  -3  -5   4    0.30    0.06
  -3  -5   4    0.35    0.06
   3   5  -4    0.16    0.07
  -3   5   4    0.19    0.07
  -3   5   4    0.35    0.09
   3   5  -4    0.18    0.09
   3   5  -4    0.23    0.05
  -1  -5   4   37.89    0.68
  -1  -5   4   37.83    0.60
  -1  -5   4   37.66    0.55
   1  -5  -4   38.54    0.62
  -1  -5   4   37.45    0.66
   1  -5  -4   37.63    0.55
  -1  -5   4   37.45    0.61
  -1   5   4   38.21    0.66
   1   5  -4   37.38    0.68
   1   5  -4   37.39    0.60
  -1   5   4   37.84    0.67
  -1   5   4   37.00    0.64
   1  -5   4    1.80    0.15
  -1  -5  -4    1.98    0.11
   1  -5   4    1.91    0.12
   1  -5   4    1.80    0.13
  -1   5  -4    2.09    0.16
  -1   5  -4    1.77    0.11
   1   5   4    1.83    0.14
   1   5   4    1.91    0.15
   1   5   4    1.69    0.14
   3  -5   4    2.90    0.17
   3  -5   4    2.76    0.15
   3  -5   4    2.48    0.17
   3   5   4    2.67    0.17
   3   5   4    2.89    0.17
  -3   5  -4    2.83    0.13
   3   5   4    3.00    0.18
  -3   5  -4    2.95    0.17
   5  -5   4    0.78    0.13
  -5  -5  -4    1.54    0.17
   5  -5   4    1.00    0.14
   5  -5   4    0.93    0.12
   5   5   4    0.88    0.13
   5   5   4    1.06    0.14
  -5   5  -4    0.78    0.12
   7  -5   4   23.69    0.58
  -7  -5  -4   24.33    0.61
   7  -5   4   23.69    0.56
   7  -5   4   26.01    0.63
  -7   5  -4   24.93    0.58
   7   5   4   24.24    0.61
   7   5   4   24.90    0.60
  -9  -5  -4    9.42    0.40
   9  -5   4    9.22    0.39
   9  -5   4    9.51    0.40
   9  -5   4    9.10    0.37
  -9  -5  -4    9.46    0.40
   9   5   4    9.79    0.40
   9   5   4    8.95    0.38
 -11  -5  -4    8.14    0.41
 -11  -5  -4    7.94    0.40
  11  -5   4    7.88    0.39
  11  -5   4    8.26    0.42
  11  -5   4    7.47    0.36
 -11   5  -4    7.61    0.37
  11   5   4    7.98    0.40
  11   5   4    7.55    0.40
 -11   5  -4    8.05    0.37
  13  -5   4    4.65    0.37
 -13  -5  -4    4.13    0.33
  13  -5   4    4.38    0.33
  13  -5   4    4.00    0.31
  13   5   4    4.82    0.35
  13   5   4    4.41    0.34
 -16  -6   4    0.94    0.20
  16  -6  -4    0.92    0.20
  16  -6  -4    0.87    0.19
 -16   6   4    0.44    0.18
  16   6  -4    0.88    0.19
  16   6  -4    0.80    0.20
  14  -6  -4    0.15    0.12
  14  -6  -4    0.22    0.13
 -14  -6   4   -0.05    0.12
 -14  -6   4    0.10    0.12
  14   6  -4    0.08    0.10
 -14   6   4   -0.05    0.13
  14   6  -4    0.00    0.11
  14   6  -4    0.03    0.12
  12  -6  -4    7.58    0.35
  12  -6  -4    8.18    0.34
 -12  -6   4    8.03    0.34
 -12  -6   4    8.11    0.37
[truncated: 245,437 more chars]
