# Supplementary material for: Recommended X-ray single-crystal structure refinement and Rietveld refinement procedure for tremolite
Source: Acta Crystallogr B Struct Sci Cryst Eng Mater. 2021 Jul 14;77(Pt 4):537–49. doi: 10.1107/S2052520621004844 (PMC8337022; doi:10.1107/S2052520621004844)
Supplement: Supplementary file 2 [file b-77-00537-tremolitesup2.hkl]

data_tremolite                                                                  
_shelx_title ' ANFa in C2/m'                                                    
_shelx_refln_list_code          4                                               
_shelx_F_calc_maximum      279.89                                               
_exptl_crystal_F_000       867.84                                               
_reflns_d_resolution_high  0.5494                                               
                                                                                
loop_                                                                           
 _space_group_symop_operation_xyz                                               
 'x, y, z'                                                                      
 '-x, y, -z'                                                                    
 'x+1/2, y+1/2, z'                                                              
 '-x+1/2, y+1/2, -z'                                                            
 '-x, -y, -z'                                                                   
 'x, -y, z'                                                                     
 '-x+1/2, -y+1/2, -z'                                                           
 'x+1/2, -y+1/2, z'                                                             
                                                                                
_cell_length_a     9.8348                                                       
_cell_length_b    18.0035                                                       
_cell_length_c     5.2825                                                       
_cell_angle_alpha  90.000                                                       
_cell_angle_beta  104.996                                                       
_cell_angle_gamma  90.000                                                       
                                                                                
_shelx_F_squared_multiplier     1.000                                           
                                                                                
loop_                                                                           
 _refln_index_h                                                                 
 _refln_index_k                                                                 
 _refln_index_l                                                                 
 _refln_F_squared_calc                                                          
 _refln_F_squared_meas                                                          
 _refln_F_squared_sigma                                                         
 _refln_observed_status                                                         
   2   0   0       1087.88       1012.52        15.15 o                         
   4   0   0        101.21        120.13         2.03 o                         
   6   0   0      16079.37      16316.64       137.39 o                         
   8   0   0      17153.49      16349.97        81.96 o                         
  10   0   0      10197.87      10370.27        55.02 o                         
  12   0   0        120.21        118.48         6.39 o                         
  14   0   0       7533.51       7397.14        58.42 o                         
  16   0   0        132.60        130.84         8.16 o                         
   3   1   0      26773.60      25759.26       249.45 o                         
   5   1   0      11637.17      12069.87        57.23 o                         
   7   1   0       6978.92       6754.25        25.31 o                         
   9   1   0        817.93        819.84         5.86 o                         
  11   1   0       4440.02       4495.47        21.13 o                         
  13   1   0       1255.62       1282.68        11.78 o                         
  15   1   0        189.29        193.87         5.60 o                         
  17   1   0       1287.45       1272.22        19.43 o                         
   2   2   0       1459.16       1473.90        17.25 o                         
   4   2   0        251.25        249.94         1.99 o                         
   6   2   0       2218.97       2164.37        10.69 o                         
   8   2   0        817.15        829.75         5.29 o                         
  10   2   0        336.84        331.44         3.83 o                         
  12   2   0         47.03         53.84         2.65 o                         
  14   2   0        906.52        880.12         9.94 o                         
  16   2   0        539.02        545.00        10.89 o                         
   1   3   0       1563.33       1543.30        12.12 o                         
   3   3   0       5968.94       6108.99        24.89 o                         
   5   3   0       6717.40       6654.37        25.36 o                         
   7   3   0       1840.37       1797.80         9.26 o                         
   9   3   0        571.15        526.30         4.46 o                         
  11   3   0        256.03        265.35         4.29 o                         
  13   3   0        406.21        406.36         6.20 o                         
  15   3   0         97.49         94.42         5.14 o                         
  17   3   0        822.07        794.61        13.32 o                         
   0   4   0       8962.27       8790.92       206.18 o                         
   2   4   0      14606.58      14773.29       131.16 o                         
   4   4   0        165.71        167.31         1.81 o                         
   6   4   0        235.57        205.73         2.37 o                         
   8   4   0        539.16        603.19         4.60 o                         
  10   4   0         18.98         16.67         1.50 o                         
  12   4   0        566.38        571.40         6.47 o                         
  14   4   0        204.91        202.82         5.38 o                         
  16   4   0       1343.78       1324.79        15.57 o                         
   1   5   0         85.65        117.17         2.24 o                         
   3   5   0       6532.36       6510.37        24.98 o                         
   5   5   0        537.10        525.59         3.29 o                         
   7   5   0        126.63        137.61         2.20 o                         
   9   5   0         23.08         26.24         1.51 o                         
  11   5   0       1670.97       1668.77        10.43 o                         
  13   5   0        181.66        180.10         4.88 o                         
  15   5   0        415.61        419.50         7.50 o                         
  17   5   0          2.13          3.82         3.37 o                         
   0   6   0         21.61         40.12         2.63 o                         
   2   6   0        103.99        101.20         1.23 o                         
   4   6   0        274.89        292.92         2.74 o                         
   6   6   0        480.32        490.97         4.13 o                         
   8   6   0        995.49        975.11         7.64 o                         
  10   6   0        216.65        220.55         3.51 o                         
  12   6   0         86.37         89.97         3.92 o                         
  14   6   0         45.02         47.31         3.31 o                         
  16   6   0          7.15          7.91         3.33 o                         
   1   7   0         10.49         20.40         1.88 o                         
   3   7   0       8218.03       8512.59        44.44 o                         
   5   7   0       2417.03       2334.51         9.74 o                         
   7   7   0        933.58        930.12         5.47 o                         
   9   7   0       5506.08       5462.87        23.91 o                         
  11   7   0          0.35          2.31         1.54 o                         
  13   7   0        198.38        211.07         5.04 o                         
  15   7   0        196.41        197.78         6.62 o                         
   0   8   0        572.27        583.15         5.09 o                         
   2   8   0        471.89        478.85         3.28 o                         
   4   8   0      13773.83      13500.51        56.33 o                         
   6   8   0       3627.67       3640.94        14.13 o                         
   8   8   0         55.77         62.90         1.79 o                         
  10   8   0       4908.80       5006.48        23.90 o                         
  12   8   0       1792.12       1776.06        12.59 o                         
  14   8   0        251.51        247.82         6.38 o                         
  16   8   0          1.86          3.94         3.18 o                         
   1   9   0       6440.36       6443.42        28.53 o                         
   3   9   0       1046.49        948.73         5.16 o                         
   5   9   0          4.66          4.65         0.81 o                         
   7   9   0      12010.57      11883.91        42.94 o                         
   9   9   0        287.22        298.66         4.02 o                         
  11   9   0        689.93        674.85         6.97 o                         
  13   9   0        923.49        904.17        12.62 o                         
  15   9   0          2.83          4.33         2.73 o                         
   0  10   0       8094.32       8037.74        68.67 o                         
   2  10   0       1135.58       1108.90         6.52 o                         
   4  10   0       4330.95       4216.42        17.50 o                         
   6  10   0        162.31        169.07         2.81 o                         
   8  10   0        762.43        750.14         6.45 o                         
  10  10   0       1820.00       1789.89        12.62 o                         
  12  10   0        513.64        510.65         7.39 o                         
  14  10   0         19.91         26.77         2.92 o                         
  16  10   0         14.98         15.64         4.18 o                         
   1  11   0      22926.24      22499.41       139.39 o                         
   3  11   0      11712.64      11355.56        45.29 o                         
   5  11   0       1505.18       1406.08         7.15 o                         
   7  11   0      30577.85      30356.38       191.59 o                         
   9  11   0        547.69        560.59         5.80 o                         
  11  11   0       6540.14       6543.94        36.36 o                         
  13  11   0        148.99        149.14         5.44 o                         
  15  11   0        487.62        489.06         9.59 o                         
   0  12   0      49891.01      48356.37       698.11 o                         
   2  12   0       2649.02       2655.69        12.63 o                         
   4  12   0       2182.91       2221.02        10.61 o                         
   6  12   0        619.49        636.15         5.86 o                         
   8  12   0       2056.85       2032.26        11.74 o                         
  10  12   0       6205.06       6264.01        34.63 o                         
  12  12   0       3454.72       3417.34        22.72 o                         
  14  12   0        962.78        975.85        10.46 o                         
  16  12   0         38.10         36.95         4.43 o                         
   1  13   0         85.66         93.78         2.26 o                         
   3  13   0          1.19          3.90         0.98 o                         
   5  13   0       4358.47       4280.83        20.73 o                         
   7  13   0       1548.46       1573.55         9.69 o                         
   9  13   0        591.89        572.11         6.16 o                         
  11  13   0        338.13        346.74         5.82 o                         
  13  13   0        526.33        524.74         7.56 o                         
  15  13   0         56.28         56.39         4.87 o                         
   0  14   0         83.37        102.82         2.62 o                         
   2  14   0       1497.77       1506.18         7.99 o                         
   4  14   0        388.95        364.00         3.65 o                         
   6  14   0        227.49        231.10         3.65 o                         
   8  14   0        137.59        133.94         3.07 o                         
  10  14   0         11.63         11.48         1.95 o                         
  12  14   0       1621.02       1604.94        13.30 o                         
  14  14   0         44.77         48.73         3.85 o                         
   1  15   0        207.44        210.92         3.00 o                         
   3  15   0          7.20         10.50         1.14 o                         
   5  15   0       2150.89       2216.51        14.10 o                         
   7  15   0       3773.68       3748.46        18.64 o                         
   9  15   0       1451.04       1464.50        10.86 o                         
  11  15   0         38.26         43.22         2.91 o                         
  13  15   0         11.53         12.52         2.50 o                         
  15  15   0        170.11        176.16         7.76 o                         
   0  16   0        147.90        182.51         4.74 o                         
   2  16   0        223.96        195.12         3.15 o                         
   4  16   0       5674.69       5771.58        25.50 o                         
   6  16   0        240.60        238.60         4.06 o                         
   8  16   0        232.14        222.21         4.16 o                         
  10  16   0       2096.23       2123.84        14.31 o                         
  12  16   0          0.55          1.33         2.14 o                         
  14  16   0        143.60        153.67         6.33 o                         
   1  17   0          0.05          2.17         1.48 o                         
   3  17   0        586.18        558.09         5.15 o                         
   5  17   0         23.25         25.42         1.97 o                         
   7  17   0          0.00          1.10         1.73 o                         
   9  17   0        639.27        643.72         7.06 o                         
  11  17   0        128.88        119.77         4.64 o                         
  13  17   0         53.96         51.36         4.77 o                         
   0  18   0        439.82        440.62         8.22 o                         
   2  18   0       1572.61       1562.78        12.73 o                         
   4  18   0        619.16        595.93         6.39 o                         
   6  18   0       1563.49       1537.60        12.01 o                         
   8  18   0         12.54         14.21         2.48 o                         
  10  18   0       1136.69       1132.25        12.15 o                         
  12  18   0        343.11        346.44         7.67 o                         
  14  18   0         16.39         13.16         3.78 o                         
   1  19   0         88.28        107.59         2.93 o                         
   3  19   0       1636.78       1578.63        10.11 o                         
   5  19   0        131.19        132.37         4.18 o                         
   7  19   0       1587.89       1580.43        13.92 o                         
   9  19   0        162.24        167.06         5.28 o                         
  11  19   0       1022.69       1033.18        13.31 o                         
  13  19   0         33.36         38.44         5.11 o                         
   0  20   0       6035.29       5920.00        44.28 o                         
   2  20   0        247.33        252.17         4.49 o                         
   4  20   0       3429.54       3447.76        22.40 o                         
   6  20   0        258.16        247.03         5.52 o                         
   8  20   0        147.21        147.64         5.02 o                         
  10  20   0       1863.11       1860.90        16.75 o                         
  12  20   0         73.48         72.18         6.04 o                         
   1  21   0       1052.81       1033.19        10.38 o                         
   3  21   0        194.06        181.34         4.45 o                         
   5  21   0       1726.83       1713.21        15.57 o                         
   7  21   0          1.33          0.15         2.26 o                         
   9  21   0        985.54        979.94        13.85 o                         
  11  21   0        331.81        324.28         9.13 o                         
  13  21   0        123.37        147.95         8.07 o                         
   0  22   0       8595.21       8598.21       115.14 o                         
   2  22   0        385.52        394.07         6.71 o                         
   4  22   0       2937.49       2921.03        21.94 o                         
   6  22   0        546.92        548.26         8.17 o                         
   8  22   0       1271.13       1287.01        13.25 o                         
  10  22   0       2272.67       2258.40        21.30 o                         
  12  22   0        240.92        245.99         9.64 o                         
   1  23   0        172.70        169.65         5.01 o                         
   3  23   0       1857.12       1839.51        27.62 o                         
   5  23   0       4530.40       4541.05        35.06 o                         
   7  23   0       3396.80       3415.12        24.60 o                         
   9  23   0         41.52         43.89         4.16 o                         
  11  23   0       1004.07        953.11        16.51 o                         
   0  24   0      10877.53      10832.65        89.93 o                         
   2  24   0       1723.39       1687.37        17.26 o                         
   4  24   0         16.87         16.78         3.12 o                         
   6  24   0         13.10          8.59         2.87 o                         
   8  24   0        402.74        424.14         7.93 o                         
  10  24   0        570.76        589.89        13.00 o                         
   1  25   0        328.67        329.89        10.25 o                         
   3  25   0        828.11        789.53        11.98 o                         
   5  25   0          0.57         -0.62         3.33 o                         
   7  25   0        468.52        464.40         9.06 o                         
   9  25   0        220.78        205.42         8.86 o                         
  11  25   0        495.13        522.11        14.23 o                         
   0  26   0       1199.45       1185.17        18.26 o                         
   2  26   0         65.96         72.87         4.21 o                         
   4  26   0         14.07         14.75         3.65 o                         
   6  26   0         17.12         21.60         3.63 o                         
   8  26   0        127.95        119.22         8.20 o                         
  10  26   0        232.21        247.89         9.81 o                         
   1  27   0        469.45        490.08         8.62 o                         
   3  27   0        678.02        708.78        11.71 o                         
   5  27   0          0.95          4.85         3.39 o                         
   7  27   0       1486.52       1488.20        24.00 o                         
   9  27   0          2.42          3.61         4.40 o                         
   0  28   0        326.58        382.93        13.70 o                         
   2  28   0        222.99        237.51         6.75 o                         
   4  28   0         41.01         37.20         4.18 o                         
   6  28   0        519.41        535.11        13.17 o                         
   8  28   0        133.65        137.93         9.15 o                         
   1  29   0        301.00        284.43         7.98 o                         
   3  29   0        497.62        487.64        11.34 o                         
   5  29   0        124.87        122.75         8.29 o                         
   7  29   0        262.16        258.66        11.15 o                         
   0  30   0        708.36        681.54        18.55 o                         
   2  30   0         15.73         15.51         4.62 o                         
   4  30   0        334.23        345.08        11.90 o                         
   6  30   0         31.19         36.28         5.18 o                         
   1  31   0        126.90        147.44         7.59 o                         
   3  31   0        656.05        660.34        15.59 o                         
   5  31   0         33.35         22.45         4.76 o                         
   0  32   0          1.01          3.55         7.93 o                         
   2  32   0       1184.58       1229.17        26.36 o                         
 -16   0   1        264.31        257.67        11.08 o                         
 -14   0   1        848.82        827.77        13.63 o                         
 -12   0   1        115.61        113.10         5.46 o                         
 -10   0   1        358.25        363.88         6.39 o                         
  -8   0   1        340.44        310.59         4.58 o                         
  -6   0   1        658.73        662.91         5.67 o                         
  -4   0   1       1785.70       1808.47        12.49 o                         
  -2   0   1       1039.66       1020.17         7.98 o                         
   0   0   1       1015.06       1029.84        15.43 o                         
   2   0   1       1602.07       1663.42        14.45 o                         
   4   0   1       1351.48       1388.66        11.68 o                         
   6   0   1        459.93        443.46         7.20 o                         
   8   0   1        538.22        544.22         6.10 o                         
  10   0   1          0.41          3.52         1.68 o                         
  12   0   1       1322.56       1275.50        12.07 o                         
  14   0   1        205.00        191.41         7.84 o                         
  16   0   1        727.01        740.25        21.92 o                         
 -17   1   1        100.36        106.59         6.56 o                         
 -15   1   1        104.22         96.53         4.96 o                         
 -13   1   1        134.51        138.62         4.50 o                         
 -11   1   1         20.42         26.13         2.01 o                         
  -9   1   1        239.63        228.28         2.84 o                         
  -7   1   1          1.31          7.21         1.74 o                         
  -5   1   1        828.38        841.61         4.80 o                         
  -3   1   1       1090.58       1174.88         6.86 o                         
  -1   1   1       4745.39       4708.82        47.35 o                         
   1   1   1        920.87        965.20         7.26 o                         
   3   1   1        664.73        723.51         4.49 o                         
   5   1   1         27.88         30.29         1.22 o                         
   7   1   1        139.01        125.82         2.28 o                         
   9   1   1          7.19         12.32         1.60 o                         
  11   1   1         68.46         74.42         2.38 o                         
  13   1   1        153.14        147.83         3.97 o                         
  15   1   1        237.99        235.04         7.03 o                         
 -16   2   1         14.20         20.42         3.88 o                         
 -14   2   1         30.50         30.18         2.90 o                         
 -12   2   1       2411.93       2428.85        16.08 o                         
 -10   2   1        403.45        404.34         4.69 o                         
  -8   2   1       2890.58       2947.88        13.55 o                         
  -6   2   1        746.01        742.55         4.34 o                         
  -4   2   1      14577.15      14664.39        71.37 o                         
  -2   2   1          1.33         11.01         1.25 o                         
   0   2   1        291.49        243.97         3.83 o                         
   2   2   1      20816.50      21003.48       113.81 o                         
   4   2   1       2052.24       2051.23        10.65 o                         
   6   2   1       3971.22       3924.03        17.72 o                         
   8   2   1        216.09        199.49         2.84 o                         
  10   2   1       1601.41       1608.14         9.45 o                         
  12   2   1         18.81         21.66         1.95 o                         
  14   2   1          9.04         10.05         2.34 o                         
  16   2   1        732.19        738.37        17.40 o                         
 -17   3   1        644.24        640.17        11.91 o                         
 -15   3   1         41.20         44.52         3.59 o                         
 -13   3   1       2045.86       2073.71        14.73 o                         
 -11   3   1         41.43         44.43         2.22 o                         
  -9   3   1       1088.54       1167.00         7.62 o                         
  -7   3   1       1299.18       1206.13         6.64 o                         
  -5   3   1        539.22        572.61         4.22 o                         
  -3   3   1      14886.21      15192.06        60.64 o                         
  -1   3   1       5272.85       5336.14        35.04 o                         
   1   3   1      19973.90      20483.24       182.70 o                         
   3   3   1       1395.46       1409.35         6.84 o                         
   5   3   1        144.83        127.51         2.00 o                         
   7   3   1       2113.01       2191.36        10.59 o                         
   9   3   1         56.86         63.25         2.05 o                         
  11   3   1       3252.04       3247.96        16.03 o                         
  13   3   1        245.40        246.26         4.78 o                         
  15   3   1        261.05        268.18         7.34 o                         
 -16   4   1         14.59         13.10         2.92 o                         
 -14   4   1         42.47         37.87         3.26 o                         
 -12   4   1       1119.86       1138.02         9.81 o                         
 -10   4   1        194.57        220.73         3.44 o                         
  -8   4   1          3.93          5.11         1.15 o                         
  -6   4   1        115.08        115.78         1.97 o                         
  -4   4   1        210.26        229.11         2.17 o                         
  -2   4   1        407.87        413.44         3.17 o                         
   0   4   1         41.11         47.77         1.38 o                         
   2   4   1        138.14        150.02         1.54 o                         
   4   4   1          5.14         10.45         0.98 o                         
   6   4   1          2.48          8.04         1.52 o                         
   8   4   1         29.98         31.41         1.57 o                         
  10   4   1       1137.35       1160.92         7.71 o                         
  12   4   1        395.42        407.36         6.31 o                         
  14   4   1          0.34          0.72         2.21 o                         
  16   4   1        151.95        143.28         7.70 o                         
 -17   5   1       2813.92       2719.30        27.01 o                         
 -15   5   1        421.32        427.95         7.93 o                         
 -13   5   1       5609.11       5572.86        30.46 o                         
 -11   5   1         80.42        101.19         3.54 o                         
  -9   5   1       4076.48       4254.39        19.90 o                         
  -7   5   1      27844.53      27058.12       113.99 o                         
  -5   5   1       1359.61       1362.36         7.10 o                         
  -3   5   1      27387.79      27764.39       182.55 o                         
  -1   5   1       3604.92       3655.47        22.30 o                         
   1   5   1      56077.28      56815.53       653.01 o                         
   3   5   1      16443.68      16447.45        60.19 o                         
   5   5   1      12525.98      12130.29        48.33 o                         
   7   5   1       1350.57       1434.22         8.55 o                         
   9   5   1        183.55        160.17         2.96 o                         
  11   5   1      14851.69      14828.65        62.19 o                         
  13   5   1          7.06          9.24         2.08 o                         
  15   5   1       1687.58       1665.66        17.39 o                         
 -16   6   1       1117.06       1117.80        15.71 o                         
 -14   6   1       4619.15       4621.70        30.88 o                         
 -12   6   1        133.34        147.41         4.87 o                         
 -10   6   1       8539.44       8660.67        35.75 o                         
  -8   6   1       1345.70       1329.29         7.42 o                         
  -6   6   1      78337.02      76290.88       659.40 o                         
  -4   6   1       2975.82       3084.24        13.46 o                         
  -2   6   1       4828.71       4977.47        27.48 o                         
   0   6   1      23203.71      23297.51       220.35 o                         
   2   6   1      30633.94      30512.26       221.70 o                         
   4   6   1      46132.23      44962.28       205.26 o                         
   6   6   1       9408.12       9151.61        37.81 o                         
   8   6   1      16138.73      15730.50        60.94 o                         
  10   6   1        496.13        494.73         5.08 o                         
  12   6   1       3887.08       3978.35        24.50 o                         
  14   6   1       1175.26       1178.03        12.36 o                         
  16   6   1        317.38        306.73         7.99 o                         
 -17   7   1        438.89        425.07        10.26 o                         
 -15   7   1        138.20        136.98         5.50 o                         
 -13   7   1        203.37        205.14         5.16 o                         
 -11   7   1       1882.84       1928.77        13.28 o                         
  -9   7   1         13.00         14.46         1.75 o                         
  -7   7   1       3301.94       3284.00        14.76 o                         
  -5   7   1       3179.14       3232.67        15.14 o                         
  -3   7   1       1083.65       1103.92         7.79 o                         
  -1   7   1      15389.71      14852.29       126.76 o                         
   1   7   1       3405.47       3369.73        14.20 o                         
   3   7   1          6.07         11.06         0.93 o                         
   5   7   1        715.44        728.77         5.63 o                         
   7   7   1       1127.42       1074.64         7.14 o                         
   9   7   1       1331.25       1375.00         8.71 o                         
  11   7   1       3077.95       3063.54        17.08 o                         
  13   7   1        768.57        757.42         8.34 o                         
  15   7   1         18.19         21.39         3.13 o                         
 -16   8   1          0.07         -1.08         3.05 o                         
 -14   8   1         33.95         30.81         3.13 o                         
 -12   8   1        405.71        420.60         6.02 o                         
 -10   8   1          3.62          6.28         1.56 o                         
  -8   8   1        541.09        528.30         4.45 o                         
  -6   8   1       1922.59       1888.71        10.10 o                         
  -4   8   1         16.70         17.93         0.98 o                         
  -2   8   1         68.81         74.31         1.64 o                         
   0   8   1        277.99        297.14         3.26 o                         
   2   8   1          0.30          2.98         0.58 o                         
   4   8   1        634.31        645.64         3.86 o                         
   6   8   1        415.21        406.47         3.72 o                         
   8   8   1        114.78        109.87         2.82 o                         
  10   8   1        583.13        597.53         6.07 o                         
  12   8   1         77.05         75.55         3.31 o                         
  14   8   1          0.17          3.08         2.21 o                         
  16   8   1         11.77          8.52         3.12 o                         
 -17   9   1         48.52         49.98        10.25 o                         
 -15   9   1        464.41        483.58        10.34 o                         
 -13   9   1        116.92        122.52         4.11 o                         
 -11   9   1       1896.53       1940.08        13.54 o                         
  -9   9   1          0.61          2.42         1.32 o                         
  -7   9   1         83.91         86.81         2.05 o                         
  -5   9   1       2825.95       2889.97        14.24 o                         
  -3   9   1       2612.44       2691.04        12.73 o                         
  -1   9   1      15482.16      15566.36        70.03 o                         
   1   9   1        966.71        989.13         5.11 o                         
   3   9   1        308.40        341.24         2.69 o                         
   5   9   1        978.31        973.44         5.43 o                         
   7   9   1        124.81        129.41         2.56 o                         
   9   9   1       1253.07       1257.10         8.99 o                         
  11   9   1        837.22        853.27         8.05 o                         
  13   9   1       1759.43       1742.74        19.79 o                         
  15   9   1          1.74          4.65         2.70 o                         
 -16  10   1          0.15         -0.79         3.14 o                         
 -14  10   1        323.97        344.74         7.95 o                         
 -12  10   1        183.40        184.01         4.50 o                         
 -10  10   1        671.26        685.36         6.64 o                         
  -8  10   1        184.90        189.33         3.08 o                         
  -6  10   1       2924.86       2941.59        14.95 o                         
  -4  10   1       1731.50       1687.02         9.05 o                         
  -2  10   1        336.64        290.49         3.16 o                         
   0  10   1       4143.71       4194.77        17.54 o                         
   2  10   1       1870.63       1847.54         8.91 o                         
   4  10   1       1316.78       1316.05         6.46 o                         
   6  10   1         17.52         18.89         1.33 o                         
   8  10   1       1226.41       1211.98         7.59 o                         
  10  10   1        694.08        692.75         6.42 o                         
  12  10   1        485.00        480.42         6.44 o                         
  14  10   1        180.35        185.26         5.33 o                         
 -15  11   1        128.13        126.33         6.43 o                         
 -13  11   1         70.10         75.48         3.49 o                         
 -11  11   1       1039.06       1021.11         9.31 o                         
  -9  11   1        199.90        198.85         3.66 o                         
  -7  11   1        333.17        309.85         3.68 o                         
  -5  11   1         31.71         30.70         1.64 o                         
  -3  11   1       3325.57       3368.89        16.61 o                         
  -1  11   1        245.52        212.60         2.32 o                         
   1  11   1        504.31        524.32         3.46 o                         
   3  11   1        348.28        331.71         2.97 o                         
   5  11   1       1461.58       1422.00         7.42 o                         
   7  11   1          0.49          2.03         1.05 o                         
   9  11   1        487.82        479.67         5.11 o                         
  11  11   1         41.55         42.24         2.35 o                         
  13  11   1         69.00         72.16         3.41 o                         
  15  11   1        328.70        316.88        10.56 o                         
 -16  12   1       1081.78       1064.03        15.58 o                         
 -14  12   1         41.50         36.53         3.76 o                         
 -12  12   1        558.45        550.02         7.08 o                         
 -10  12   1        269.04        270.02         4.43 o                         
  -8  12   1        489.54        466.22         5.15 o                         
  -6  12   1        831.33        834.40         6.35 o                         
  -4  12   1        684.51        659.98         4.77 o                         
  -2  12   1       1071.05       1032.35         6.73 o                         
   0  12   1       1899.89       1850.66         9.36 o                         
   2  12   1        798.55        776.35         4.49 o                         
   4  12   1        306.35        298.00         3.24 o                         
   6  12   1       1265.69       1240.30         7.24 o                         
   8  12   1        113.96        116.86         3.22 o                         
  10  12   1        582.56        570.90         5.93 o                         
  12  12   1          0.90          5.79         2.13 o                         
  14  12   1        976.42        969.46        13.03 o                         
 -15  13   1        764.97        747.36        12.77 o                         
 -13  13   1          6.82          8.47         2.42 o                         
 -11  13   1         27.34         27.59         2.40 o                         
  -9  13   1        968.53       1017.59         8.24 o                         
  -7  13   1         32.85         39.50         2.09 o                         
  -5  13   1        486.02        484.17         4.33 o                         
  -3  13   1         12.31          8.18         1.33 o                         
  -1  13   1       4641.53       4537.27        20.47 o                         
   1  13   1       2705.76       2617.03        13.20 o                         
   3  13   1       2601.52       2657.77        14.07 o                         
   5  13   1        328.51        338.91         3.59 o                         
   7  13   1         58.46         55.91         2.12 o                         
   9  13   1        506.17        502.86         6.02 o                         
  11  13   1         48.11         51.90         3.05 o                         
  13  13   1        168.16        172.67         5.61 o                         
  15  13   1        124.17        118.39         5.89 o                         
 -16  14   1        985.89        988.29        19.95 o                         
 -14  14   1       1112.60       1161.75        13.56 o                         
 -12  14   1        452.82        466.07         7.27 o                         
 -10  14   1       4646.53       4693.55        24.52 o                         
  -8  14   1         19.57         31.84         2.52 o                         
  -6  14   1       3492.29       3307.21        16.31 o                         
  -4  14   1         69.18         44.83         1.93 o                         
  -2  14   1       7797.41       7566.39        34.83 o                         
   0  14   1       2450.43       2377.71        12.05 o                         
   2  14   1       1128.62       1043.23         7.63 o                         
   4  14   1      15139.14      14895.87        62.81 o                         
   6  14   1        422.60        393.51         4.40 o                         
   8  14   1       1871.30       1859.81        11.55 o                         
  10  14   1        342.71        345.71         6.22 o                         
  12  14   1        850.97        863.90        12.26 o                         
  14  14   1        126.70        142.25         6.17 o                         
 -15  15   1        180.56        192.75        10.75 o                         
 -13  15   1       1037.67       1035.40        10.99 o                         
 -11  15   1         67.39         71.87         3.16 o                         
  -9  15   1          1.79          1.60         1.47 o                         
  -7  15   1         93.82        102.11         3.09 o                         
  -5  15   1         27.88         27.11         1.66 o                         
  -3  15   1       1006.47        987.24         7.68 o                         
  -1  15   1       1790.59       1707.80         8.94 o                         
   1  15   1       3875.33       3785.73        18.86 o                         
   3  15   1        124.11        139.97         2.87 o                         
   5  15   1        283.13        294.96         5.52 o                         
   7  15   1       1095.23       1069.76         8.50 o                         
   9  15   1         93.54        101.57         3.65 o                         
  11  15   1        329.58        323.94         8.15 o                         
  13  15   1        141.58        148.02         7.07 o                         
 -14  16   1       1311.12       1320.36        17.15 o                         
 -12  16   1          5.17          5.10         2.39 o                         
 -10  16   1       4203.40       4185.41        22.95 o                         
  -8  16   1       1833.50       1784.45        12.05 o                         
  -6  16   1       5643.81       5631.55        28.68 o                         
  -4  16   1       2405.81       2350.62        13.69 o                         
  -2  16   1       4127.17       4000.68        20.27 o                         
   0  16   1       5111.80       5011.37        24.31 o                         
   2  16   1       3284.46       3249.20        17.16 o                         
   4  16   1       9181.24       9150.06        42.94 o                         
   6  16   1        521.23        503.63         6.24 o                         
   8  16   1       2927.56       2862.86        17.92 o                         
  10  16   1        343.62        331.21         6.52 o                         
  12  16   1       2380.96       2348.66        18.58 o                         
  14  16   1        851.74        828.23        12.41 o                         
 -15  17   1         17.53          3.06         4.72 o                         
 -13  17   1       4053.43       4059.25        34.98 o                         
 -11  17   1        332.08        344.20         6.12 o                         
  -9  17   1        134.26        137.36         3.89 o                         
  -7  17   1      10788.33      10875.32        54.82 o                         
  -5  17   1        202.52        201.18         4.00 o                         
  -3  17   1       5941.20       5903.96        30.65 o                         
  -1  17   1       3631.56       3590.87        19.90 o                         
   1  17   1      24313.33      24178.34       111.75 o                         
   3  17   1        428.19        440.41         7.29 o                         
   5  17   1       1890.76       1858.88        13.17 o                         
   7  17   1       1305.17       1287.44        10.98 o                         
   9  17   1        182.70        184.83         5.40 o                         
  11  17   1       6313.15       6349.88        37.28 o                         
  13  17   1          4.10          4.52         3.04 o                         
 -14  18   1        605.17        620.35        13.48 o                         
 -12  18   1       2711.71       2692.27        21.65 o                         
 -10  18   1       1318.53       1314.51        11.77 o                         
  -8  18   1       2592.68       2622.01        16.88 o                         
  -6  18   1       5874.42       5880.16        34.33 o                         
  -4  18   1        412.49        397.87         4.85 o                         
  -2  18   1        516.89        523.26         5.71 o                         
   0  18   1          0.90          4.80         1.53 o                         
   2  18   1          7.39          8.25         1.70 o                         
   4  18   1      10166.31      10210.38        47.93 o                         
   6  18   1      11114.45      11308.47        58.95 o                         
   8  18   1        803.82        814.66         9.78 o                         
  10  18   1          7.89         10.14         2.63 o                         
  12  18   1        348.82        349.57         8.84 o                         
 -13  19   1        326.19        355.36        12.20 o                         
 -11  19   1         33.80         38.23         3.13 o                         
  -9  19   1          7.74         11.62         2.38 o                         
  -7  19   1       1738.61       1748.42        13.71 o                         
  -5  19   1          7.44          3.12         1.78 o                         
  -3  19   1        294.47        285.85         4.74 o                         
  -1  19   1        384.10        402.80         7.11 o                         
   1  19   1       2288.27       2311.09        14.97 o                         
   3  19   1          2.67          1.80         1.55 o                         
   5  19   1        382.75        382.12         6.69 o                         
   7  19   1         22.72         29.59         2.83 o                         
   9  19   1         25.65         22.68         3.25 o                         
  11  19   1        519.00        537.38         9.85 o                         
  13  19   1          2.32          4.18         3.86 o                         
 -14  20   1          1.50          7.45         5.46 o                         
 -12  20   1        104.70        100.04         5.59 o                         
 -10  20   1         90.24         88.60         4.03 o                         
  -8  20   1        953.75        939.48        10.26 o                         
  -6  20   1        211.89        218.37         5.16 o                         
  -4  20   1        678.76        665.87         7.02 o                         
  -2  20   1        259.77        255.32         4.66 o                         
   0  20   1        167.24        171.96         4.52 o                         
   2  20   1        538.47        524.57         7.32 o                         
   4  20   1        355.14        369.26         5.92 o                         
   6  20   1       2082.07       2052.55        16.56 o                         
   8  20   1         30.04         27.07         3.46 o                         
  10  20   1         89.65         85.25         6.76 o                         
  12  20   1        244.21        257.10        11.99 o                         
 -13  21   1       1123.42       1125.85        21.10 o                         
 -11  21   1         14.93         22.20         3.12 o                         
  -9  21   1         12.05         19.84         2.82 o                         
  -7  21   1       1049.21       1039.42        10.42 o                         
  -5  21   1        379.69        394.13         6.42 o                         
  -3  21   1       1048.64       1055.97         9.86 o                         
  -1  21   1        641.00        641.40         8.15 o                         
   1  21   1       5886.52       5931.65        34.65 o                         
   3  21   1          0.26          1.28         1.95 o                         
   5  21   1          9.64         10.42         2.56 o                         
   7  21   1       1528.17       1542.08        15.82 o                         
   9  21   1         10.37         11.20         3.04 o                         
  11  21   1        466.45        496.39        14.38 o                         
 -12  22   1        463.50        446.58        11.54 o                         
 -10  22   1        796.81        779.78        10.56 o                         
  -8  22   1        329.60        329.49         6.92 o                         
  -6  22   1         18.06         26.97         2.82 o                         
  -4  22   1         10.52         15.04         2.39 o                         
  -2  22   1       1683.24       1680.53        14.70 o                         
   0  22   1         17.14         21.53         2.49 o                         
   2  22   1        365.69        385.37         6.39 o                         
   4  22   1       1868.46       1842.52        16.30 o                         
   6  22   1          0.79          0.01         2.30 o                         
   8  22   1          6.90          6.27         2.86 o                         
  10  22   1         14.21         13.03         3.74 o                         
  12  22   1        384.10        367.65        12.61 o                         
 -11  23   1          0.40          5.57         3.50 o                         
  -9  23   1       1081.91       1094.43        12.48 o                         
  -7  23   1        320.34        316.50         6.71 o                         
  -5  23   1        486.27        473.02         8.07 o                         
  -3  23   1        766.00        729.46         8.56 o                         
  -1  23   1        787.13        766.04         9.45 o                         
   1  23   1        253.59        244.08         5.40 o                         
   3  23   1       1263.05       1256.57        12.15 o                         
   5  23   1        362.20        368.54         9.20 o                         
   7  23   1        388.80        392.52         8.32 o                         
   9  23   1        124.01        121.01         6.38 o                         
  11  23   1        969.43        958.69        16.78 o                         
 -12  24   1         25.64         24.82         5.57 o                         
 -10  24   1         20.03         22.55         4.30 o                         
  -8  24   1        271.04        280.28         8.96 o                         
  -6  24   1         50.15         55.70         3.90 o                         
  -4  24   1         86.00         87.65         5.47 o                         
  -2  24   1        231.70        236.85         6.46 o                         
   0  24   1          0.73          0.03         2.00 o                         
   2  24   1         57.56         59.55         3.44 o                         
   4  24   1         13.61         18.44         2.81 o                         
   6  24   1        222.54        232.94         8.47 o                         
   8  24   1         50.69         55.73         4.79 o                         
  10  24   1        239.57        213.00        13.74 o                         
 -11  25   1        105.38        102.61         6.85 o                         
  -9  25   1       1036.54       1042.40        18.20 o                         
  -7  25   1        717.67        737.65        10.98 o                         
  -5  25   1          2.20          0.80         3.62 o                         
  -3  25   1       5054.79       5082.46        43.11 o                         
  -1  25   1         65.55         67.86         3.88 o                         
   1  25   1       1982.74       2009.66        17.98 o                         
   3  25   1        458.22        458.14         7.47 o                         
   5  25   1        961.57        945.63        17.74 o                         
   7  25   1        236.19        243.68         8.88 o                         
   9  25   1        159.25        181.66         9.99 o                         
 -10  26   1        167.42        159.86        11.05 o                         
  -8  26   1        648.62        664.11        15.62 o                         
  -6  26   1       1536.46       1499.50        19.77 o                         
  -4  26   1        808.12        846.79        14.12 o                         
  -2  26   1          0.90          0.36         2.59 o                         
   0  26   1        834.29        826.90        10.98 o                         
   2  26   1        898.67        932.74        14.21 o                         
   4  26   1        440.56        450.10         9.44 o                         
   6  26   1        296.67        309.36         8.70 o                         
   8  26   1        592.38        567.79        14.96 o                         
  -9  27   1        331.67        331.44        10.35 o                         
  -7  27   1       1276.45       1293.13        37.20 o                         
  -5  27   1       1092.67       1089.93        16.67 o                         
  -3  27   1        207.58        198.87         7.92 o                         
  -1  27   1       1945.47       1908.18        17.88 o                         
   1  27   1        662.73        663.89        10.09 o                         
   3  27   1        915.27        933.68        12.11 o                         
   5  27   1       1197.68       1199.67        18.52 o                         
   7  27   1        374.41        385.03        10.93 o                         
   9  27   1        530.31        557.00        13.27 o                         
  -8  28   1          8.22         13.43         5.34 o                         
  -6  28   1       1900.76       1917.49        27.84 o                         
  -4  28   1          0.46          0.14         3.63 o                         
  -2  28   1          7.31         15.01         3.81 o                         
   0  28   1        774.29        782.53        11.02 o                         
   2  28   1         73.73         79.91         4.59 o                         
   4  28   1       1266.63       1250.40        21.45 o                         
   6  28   1        116.36        123.64         7.49 o                         
   8  28   1        671.84        679.47        14.44 o                         
  -7  29   1       1039.58       1013.87        24.54 o                         
  -5  29   1        765.47        763.27        20.35 o                         
  -3  29   1       1581.81       1494.45        20.41 o                         
  -1  29   1       2838.83       2821.45        26.37 o                         
   1  29   1       1311.18       1279.66        16.13 o                         
   3  29   1         32.10         34.80         5.05 o                         
   5  29   1        186.33        172.69         9.39 o                         
   7  29   1        346.40        351.76        11.01 o                         
  -6  30   1       4490.15       4584.91        50.15 o                         
  -4  30   1         28.47         44.85         5.78 o                         
  -2  30   1        203.82        196.98        10.71 o                         
   0  30   1        960.61        997.67        18.18 o                         
   2  30   1        556.44        577.06        12.30 o                         
   4  30   1       1332.88       1365.08        23.24 o                         
   6  30   1        692.84        698.63        14.65 o                         
  -5  31   1         14.29         24.17         5.03 o                         
  -3  31   1        128.62        116.27         8.31 o                         
  -1  31   1         18.67          8.55         5.24 o                         
   1  31   1         27.60         33.44         4.54 o                         
   3  31   1         25.88         31.69         8.64 o                         
  -2  32   1         43.98         51.71         6.40 o                         
   0  32   1        627.01        646.68        15.67 o                         
   2  32   1        242.34        230.44        10.29 o                         
 -16   0   2       3031.07       3060.85        36.80 o                         
 -14   0   2         11.43         19.81         4.31 o                         
 -12   0   2      16973.47      16974.45       134.73 o                         
 -10   0   2       6265.70       6117.54        41.16 o                         
  -8   0   2       2417.14       2300.87        17.23 o                         
  -6   0   2      51200.69      49498.47       577.27 o                         
  -4   0   2      25630.43      25909.54       180.57 o                         
  -2   0   2      77322.05      83674.91      1939.77 o                         
   0   0   2      13391.50      13996.54        84.12 o                         
   2   0   2      36932.02      38323.54       228.87 o                         
   4   0   2      23842.51      24125.67       128.21 o                         
   6   0   2       5552.02       5521.45        38.55 o                         
   8   0   2      16471.31      16700.64        84.83 o                         
  10   0   2       2124.25       2130.79        16.07 o                         
  12   0   2       9729.78       9680.68        64.56 o                         
  14   0   2       1005.32        985.33        15.89 o                         
 -17   1   2          0.31          2.78         2.79 o                         
 -15   1   2          9.68          6.28         2.65 o                         
 -13   1   2       5171.55       5229.42        35.36 o                         
 -11   1   2       1165.85       1247.12        10.48 o                         
  -9   1   2       5044.29       5031.01        23.90 o                         
  -7   1   2       1170.55       1177.30         7.17 o                         
  -5   1   2       7282.65       7289.72        31.15 o                         
  -3   1   2      15844.37      16183.21        66.86 o                         
  -1   1   2         18.65         19.84         1.22 o                         
   1   1   2         63.99         55.78         2.33 o                         
   3   1   2       1498.02       1532.90         6.60 o                         
   5   1   2      35104.86      34260.26       136.34 o                         
   7   1   2        703.14        671.56         6.37 o                         
   9   1   2        326.12        316.73         3.72 o                         
  11   1   2        216.97        205.94         3.94 o                         
  13   1   2        340.09        349.75         6.06 o                         
  15   1   2        681.51        668.89        11.01 o                         
 -16   2   2        178.29        181.54         6.67 o                         
 -14   2   2        132.77        136.82         5.51 o                         
 -12   2   2       1330.50       1327.87        12.28 o                         
 -10   2   2        819.53        820.17         6.82 o                         
  -8   2   2        288.31        283.61         3.30 o                         
  -6   2   2        201.39        200.45         3.31 o                         
  -4   2   2       1446.39       1457.81         7.93 o                         
  -2   2   2       1807.66       1901.59        11.61 o                         
   0   2   2       1168.15       1156.22         6.27 o                         
   2   2   2        884.23        903.24         5.07 o                         
   4   2   2       2259.79       2239.11        10.58 o                         
   6   2   2         84.31         92.99         2.11 o                         
   8   2   2        245.91        233.29         3.29 o                         
  10   2   2        151.83        155.67         3.33 o                         
  12   2   2        833.89        826.05         7.95 o                         
  14   2   2        106.89        106.87         4.59 o                         
 -17   3   2        412.87        401.31         9.52 o                         
 -15   3   2          8.07         13.34         2.97 o                         
 -13   3   2        290.06        306.75         6.07 o                         
 -11   3   2       2844.22       2817.42        17.08 o                         
  -9   3   2       4944.06       4964.46        21.56 o                         
  -7   3   2       3257.68       3179.08        14.20 o                         
  -5   3   2        316.55        354.58         3.04 o                         
  -3   3   2       3930.80       4175.54        17.35 o                         
  -1   3   2        177.72        188.43         2.15 o                         
   1   3   2       1389.50       1408.26         8.03 o                         
   3   3   2       1869.88       1810.10         9.02 o                         
   5   3   2       9147.10       9099.14        37.28 o                         
   7   3   2       4592.92       4479.24        19.86 o                         
   9   3   2         31.82         39.17         2.03 o                         
  11   3   2        736.78        749.76         6.94 o                         
  13   3   2        423.45        422.59         6.45 o                         
  15   3   2         90.86         95.87         5.37 o                         
 -16   4   2         11.57         14.60         3.15 o                         
 -14   4   2        952.02        914.04        11.86 o                         
 -12   4   2        682.20        686.79         7.41 o                         
 -10   4   2        771.95        804.94         6.38 o                         
  -8   4   2       6870.72       6912.29        28.30 o                         
  -6   4   2       7987.16       7875.87        30.96 o                         
  -4   4   2       5090.16       5034.57        22.00 o                         
  -2   4   2       8052.35       8441.51        42.36 o                         
   0   4   2        353.04        384.70         2.95 o                         
   2   4   2       4150.91       4245.64        17.79 o                         
   4   4   2       8506.86       8747.92        33.97 o                         
   6   4   2        836.63        847.17         6.44 o                         
   8   4   2       2810.05       2844.83        15.75 o                         
  10   4   2       3831.64       3795.73        19.76 o                         
  12   4   2          6.73          7.48         1.82 o                         
  14   4   2          1.96         -0.02         2.20 o                         
 -17   5   2        256.72        261.95         9.29 o                         
 -15   5   2        200.99        200.85         7.15 o                         
 -13   5   2        412.04        409.07         7.85 o                         
 -11   5   2        278.70        292.30         4.73 o                         
  -9   5   2       2649.74       2664.09        13.66 o                         
  -7   5   2        867.06        912.76         5.54 o                         
  -5   5   2        479.74        525.35         3.94 o                         
  -3   5   2       4875.59       5098.59        24.65 o                         
  -1   5   2       4203.07       4232.50        20.63 o                         
   1   5   2        282.55        325.64         2.79 o                         
   3   5   2        537.45        583.95         5.22 o                         
   5   5   2       3281.47       3276.88        15.12 o                         
   7   5   2        573.21        578.83         5.45 o                         
   9   5   2       1236.74       1230.03         9.50 o                         
  11   5   2         13.04         14.45         1.83 o                         
  13   5   2         90.90         91.96         3.55 o                         
  15   5   2          2.57          0.66         2.88 o                         
 -16   6   2         10.30         13.29         3.33 o                         
 -14   6   2         46.87         48.97         3.58 o                         
 -12   6   2        214.27        216.23         4.81 o                         
 -10   6   2       1031.95       1025.23         7.40 o                         
  -8   6   2        236.27        243.07         3.03 o                         
  -6   6   2          9.81         13.39         1.05 o                         
  -4   6   2         19.06         27.27         1.05 o                         
  -2   6   2        216.97        237.40         2.40 o                         
   0   6   2         11.65         16.83         0.79 o                         
   2   6   2          7.73         11.36         1.20 o                         
   4   6   2        156.03        165.42         2.48 o                         
   6   6   2       1168.41       1167.01         7.81 o                         
   8   6   2        296.68        302.24         4.28 o                         
  10   6   2         38.84         38.98         2.23 o                         
  12   6   2        147.27        144.66         4.04 o                         
  14   6   2        159.85        154.97         5.08 o                         
 -17   7   2          0.24          2.29         3.24 o                         
 -15   7   2       1305.98       1297.92        15.11 o                         
 -13   7   2         17.60         18.99         2.70 o                         
 -11   7   2       1182.41       1180.15         9.61 o                         
  -9   7   2        234.69        234.75         3.21 o                         
  -7   7   2       2376.75       2393.19        11.51 o                         
  -5   7   2         11.44         15.00         1.03 o                         
  -3   7   2       2058.47       2060.17        11.63 o                         
  -1   7   2       6998.98       7146.07        28.74 o                         
   1   7   2        354.95        402.34         3.01 o                         
   3   7   2       3130.53       3208.98        13.83 o                         
   5   7   2        571.34        596.70         4.63 o                         
   7   7   2       1657.30       1644.68         9.94 o                         
   9   7   2        213.55        220.67         3.62 o                         
  11   7   2       2000.09       1988.71        13.06 o                         
  13   7   2         76.14         77.71         3.54 o                         
  15   7   2          4.12         -1.44         3.17 o                         
 -16   8   2        665.64        686.45        12.17 o                         
 -14   8   2          2.47          4.54         2.51 o                         
 -12   8   2        133.80        130.45         5.15 o                         
 -10   8   2         27.22         35.75         2.10 o                         
  -8   8   2          9.35         17.80         1.57 o                         
  -6   8   2       3303.09       3300.88        15.20 o                         
  -4   8   2       7406.22       7577.06        39.25 o                         
  -2   8   2      11724.07      11965.28        52.13 o                         
   0   8   2       1514.05       1607.07         8.80 o                         
   2   8   2         99.49        112.46         1.93 o                         
   4   8   2        819.25        828.61         5.26 o                         
   6   8   2         17.76         23.72         2.14 o                         
   8   8   2        683.97        682.06         6.13 o                         
  10   8   2        827.33        836.78         7.18 o                         
  12   8   2       1853.52       1832.96        14.59 o                         
  14   8   2        419.34        408.02         7.18 o                         
 -17   9   2         46.71         59.71         6.00 o                         
 -15   9   2         14.52         11.22         3.07 o                         
 -13   9   2       1580.00       1604.38        14.95 o                         
 -11   9   2         99.47        100.75         3.64 o                         
  -9   9   2       3892.01       3915.63        19.08 o                         
  -7   9   2        220.61        224.85         3.26 o                         
  -5   9   2       7353.12       7167.22        33.25 o                         
  -3   9   2       2577.05       2666.11        13.79 o                         
  -1   9   2          2.17         10.94         1.30 o                         
   1   9   2      10165.78      10122.21        40.56 o                         
   3   9   2          6.59         17.66         1.76 o                         
   5   9   2       4104.89       4074.11        17.25 o                         
   7   9   2          6.07          9.83         1.55 o                         
   9   9   2        831.74        811.99         6.76 o                         
  11   9   2        606.58        603.37         6.74 o                         
  13   9   2         39.20         37.27         2.86 o                         
  15   9   2       1036.57       1020.66        13.95 o                         
 -16  10   2        383.71        378.93         9.68 o                         
 -14  10   2       1179.12       1169.64        12.93 o                         
 -12  10   2        186.80        187.10         5.01 o                         
 -10  10   2        299.65        297.94         4.14 o                         
  -8  10   2        474.03        464.36         4.68 o                         
  -6  10   2       4294.22       4222.71        20.20 o                         
  -4  10   2        788.84        767.74         6.01 o                         
  -2  10   2       6126.40       6034.76        26.12 o                         
   0  10   2        203.36        186.02         2.55 o                         
   2  10   2       2162.56       2086.43        10.22 o                         
   4  10   2       1252.12       1285.43         9.99 o                         
   6  10   2       1598.03       1580.54         8.53 o                         
   8  10   2       1204.99       1201.74         8.62 o                         
  10  10   2         11.98         13.94         1.77 o                         
  12  10   2        259.01        263.97         5.05 o                         
  14  10   2         89.92         95.26         4.80 o                         
 -15  11   2          0.41          0.64         3.40 o                         
 -13  11   2      11628.01      11766.27        65.42 o                         
 -11  11   2        338.77        334.14         5.75 o                         
  -9  11   2       5833.23       5767.56        26.48 o                         
  -7  11   2         80.36         69.30         2.48 o                         
  -5  11   2      34640.80      34269.72       158.81 o                         
  -3  11   2      12867.97      13014.37        57.16 o                         
  -1  11   2         44.60         39.13         1.66 o                         
   1  11   2      24509.69      24039.40       154.74 o                         
   3  11   2          6.97          6.21         1.99 o                         
   5  11   2      28668.46      28541.16       102.65 o                         
   7  11   2        839.50        852.05         6.49 o                         
   9  11   2       3101.72       3070.95        16.91 o                         
  11  11   2        163.47        170.44         4.47 o                         
  13  11   2       1808.37       1852.94        15.92 o                         
 -16  12   2       1127.04       1127.74        18.54 o                         
 -14  12   2         38.39         39.40         3.50 o                         
 -12  12   2       1374.41       1358.49        12.24 o                         
 -10  12   2        567.69        557.58         6.52 o                         
  -8  12   2       1147.75       1174.00         8.08 o                         
  -6  12   2       4423.28       4463.67        21.45 o                         
  -4  12   2        193.44        208.31         3.31 o                         
  -2  12   2      42740.36      41996.21       281.36 o                         
   0  12   2      20079.54      19648.40       120.58 o                         
   2  12   2        439.63        462.39         4.05 o                         
   4  12   2      11003.16      11105.86        43.51 o                         
   6  12   2        239.00        257.36         3.37 o                         
   8  12   2        480.35        461.64         5.24 o                         
  10  12   2       2201.99       2233.24        15.56 o                         
  12  12   2       5104.43       5029.78        30.51 o                         
  14  12   2        300.94        318.22         9.63 o                         
 -15  13   2        645.29        654.00        13.62 o                         
 -13  13   2        896.29        921.77        10.34 o                         
 -11  13   2        475.02        474.25         6.85 o                         
  -9  13   2         40.38         38.15         2.05 o                         
  -7  13   2       1963.49       1943.87        11.67 o                         
  -5  13   2       2006.32       2003.87        12.14 o                         
  -3  13   2         18.18         15.24         1.49 o                         
  -1  13   2       2439.56       2419.04        12.24 o                         
   1  13   2        788.73        801.20         5.27 o                         
   3  13   2       3007.12       2899.66        14.90 o                         
   5  13   2       1803.93       1784.65        10.35 o                         
   7  13   2        246.48        239.55         4.15 o                         
   9  13   2          0.10         -1.39         1.67 o                         
  11  13   2        761.81        770.44         8.61 o                         
  13  13   2         97.46        100.53         5.31 o                         
 -16  14   2          1.58         -2.50         3.81 o                         
 -14  14   2       1240.89       1262.22        24.56 o                         
 -12  14   2         75.56         71.29         4.03 o                         
 -10  14   2         64.02         65.87         3.04 o                         
  -8  14   2        799.87        796.73         7.42 o                         
  -6  14   2        222.25        201.05         3.49 o                         
  -4  14   2        832.35        798.43         6.78 o                         
  -2  14   2        125.30        133.96         2.92 o                         
   0  14   2       2008.07       1986.80        10.38 o                         
   2  14   2        530.04        506.14         4.36 o                         
   4  14   2         55.31         66.00         2.19 o                         
   6  14   2        487.08        457.69         5.98 o                         
   8  14   2        117.96        117.31         3.75 o                         
  10  14   2        726.94        712.04         8.38 o                         
  12  14   2        329.39        307.64         6.88 o                         
  14  14   2         91.24         94.09         5.41 o                         
 -15  15   2        205.29        198.04         9.13 o                         
 -13  15   2        479.82        467.94         8.25 o                         
 -11  15   2        437.64        445.74         6.98 o                         
  -9  15   2        490.81        496.40         5.97 o                         
  -7  15   2       1835.78       1851.91        11.82 o                         
  -5  15   2       1367.37       1327.43        10.06 o                         
  -3  15   2         38.22         48.41         2.13 o                         
  -1  15   2       1650.97       1714.32        11.28 o                         
   1  15   2       1589.14       1545.70         9.41 o                         
   3  15   2       1232.96       1230.09         9.24 o                         
   5  15   2       1056.42       1042.52         7.99 o                         
   7  15   2        651.03        665.39         7.75 o                         
   9  15   2         67.63         66.82         3.28 o                         
  11  15   2         12.28         12.15         2.43 o                         
  13  15   2         80.81         86.09         5.14 o                         
 -14  16   2        464.35        469.31        11.70 o                         
 -12  16   2        131.45        136.87         4.64 o                         
 -10  16   2        176.10        171.18         4.20 o                         
  -8  16   2        365.62        367.59         5.44 o                         
  -6  16   2       2546.11       2516.53        16.18 o                         
  -4  16   2        249.21        266.99         4.38 o                         
  -2  16   2       3045.50       3048.71        18.79 o                         
   0  16   2        197.56        195.37         3.06 o                         
   2  16   2        944.83        953.88         7.64 o                         
   4  16   2        251.22        254.31         4.36 o                         
   6  16   2        513.30        507.35         7.38 o                         
   8  16   2        651.22        666.16         8.15 o                         
  10  16   2          4.09          9.26         2.45 o                         
  12  16   2        607.30        597.35        10.43 o                         
 -15  17   2        124.54        133.06         7.91 o                         
 -13  17   2          0.46          2.08         2.77 o                         
 -11  17   2         71.40         74.98         3.55 o                         
  -9  17   2         25.31         30.88         2.40 o                         
  -7  17   2          1.07          2.56         1.58 o                         
  -5  17   2        130.77        129.03         3.55 o                         
  -3  17   2         47.98         53.21         2.37 o                         
  -1  17   2         43.08         47.77         2.26 o                         
   1  17   2         16.10         17.23         1.52 o                         
   3  17   2         52.95         59.26         2.84 o                         
   5  17   2        112.19        116.31         3.76 o                         
   7  17   2        108.38        117.64         4.06 o                         
   9  17   2        239.47        231.85         5.52 o                         
  11  17   2        672.95        662.85         9.84 o                         
  13  17   2         43.38         47.27         4.74 o                         
 -14  18   2        320.90        326.14         9.15 o                         
 -12  18   2        611.24        598.62         9.71 o                         
 -10  18   2         22.69         20.38         2.27 o                         
  -8  18   2       1892.88       1896.20        14.57 o                         
  -6  18   2        337.12        330.33         6.26 o                         
  -4  18   2       1096.42       1094.14        10.00 o                         
  -2  18   2        657.19        648.34         6.08 o                         
   0  18   2       1423.76       1404.14         9.90 o                         
   2  18   2        358.25        340.22         4.62 o                         
   4  18   2       1468.13       1451.79        12.11 o                         
   6  18   2        105.54         95.46         3.98 o                         
   8  18   2        698.47        708.77         9.40 o                         
  10  18   2        335.30        331.98         7.21 o                         
  12  18   2         49.87         54.82         4.89 o                         
 -13  19   2        577.68        617.40        13.00 o                         
 -11  19   2        380.07        381.53         6.96 o                         
  -9  19   2       2234.82       2255.39        15.85 o                         
  -7  19   2         42.14         49.30         2.98 o                         
  -5  19   2        214.36        222.60         5.68 o                         
  -3  19   2        980.51       1001.57         8.65 o                         
  -1  19   2         35.38         36.38         2.05 o                         
   1  19   2        722.30        702.15         7.26 o                         
   3  19   2         85.78         88.99         3.01 o                         
   5  19   2       2776.03       2776.75        19.90 o                         
   7  19   2        533.33        551.84         8.21 o                         
   9  19   2        600.76        609.42         9.23 o                         
  11  19   2         76.80         75.35         5.21 o                         
 -14  20   2          7.41         10.37         4.97 o                         
 -12  20   2       2008.97       2017.22        38.25 o                         
 -10  20   2        117.96        111.68         4.12 o                         
  -8  20   2         13.56         19.68         2.54 o                         
  -6  20   2       6105.19       6093.66        33.63 o                         
  -4  20   2        361.48        382.80         6.07 o                         
  -2  20   2       2842.90       2818.99        19.02 o                         
   0  20   2         29.79         32.16         3.34 o                         
   2  20   2       3064.72       3107.24        19.63 o                         
   4  20   2        110.80        120.46         5.13 o                         
   6  20   2         52.53         53.19         3.60 o                         
   8  20   2       3151.01       3176.35        23.56 o                         
  10  20   2        465.49        482.00         9.68 o                         
  12  20   2       1289.38       1280.12        17.44 o                         
 -13  21   2        118.59        132.42         7.65 o                         
 -11  21   2        886.62        907.01        11.59 o                         
  -9  21   2         34.82         36.74         2.84 o                         
  -7  21   2       1663.85       1648.89        13.70 o                         
  -5  21   2        520.92        514.64         6.81 o                         
  -3  21   2        307.46        307.91         5.57 o                         
  -1  21   2       1175.14       1137.37        10.74 o                         
   1  21   2        259.53        254.65         5.30 o                         
   3  21   2       1119.23       1140.06        11.26 o                         
   5  21   2          9.58         19.96         4.38 o                         
   7  21   2       1638.05       1638.64        18.23 o                         
   9  21   2        187.78        198.52         7.03 o                         
  11  21   2          3.04          2.53         3.32 o                         
 -12  22   2       1097.97       1125.00        20.70 o                         
 -10  22   2        443.43        443.54         7.55 o                         
  -8  22   2        258.30        268.88         5.88 o                         
  -6  22   2       4792.49       4791.85        30.43 o                         
  -4  22   2        572.20        571.07         7.20 o                         
  -2  22   2       5307.20       5216.16        34.07 o                         
   0  22   2         96.39        104.63         4.00 o                         
   2  22   2       2797.09       2789.61        20.18 o                         
   4  22   2       1644.00       1681.12        18.10 o                         
   6  22   2       1040.50       1005.61        13.97 o                         
   8  22   2       2129.76       2078.31        20.11 o                         
  10  22   2          8.13         11.21         3.97 o                         
 -11  23   2        676.69        674.21        15.81 o                         
  -9  23   2        843.13        846.07        10.15 o                         
  -7  23   2       2027.98       2086.55        16.33 o                         
  -5  23   2       2387.53       2388.63        17.41 o                         
  -3  23   2        949.50        920.53        16.78 o                         
  -1  23   2        758.92        801.27         9.37 o                         
   1  23   2       1028.92       1026.31        10.84 o                         
   3  23   2       1944.95       1921.53        19.59 o                         
   5  23   2       7280.48       7178.51        51.71 o                         
   7  23   2        638.83        664.33        11.82 o                         
   9  23   2          2.69          8.51         4.26 o                         
 -12  24   2        729.15        749.44        16.98 o                         
 -10  24   2         75.11         79.49         9.46 o                         
  -8  24   2       1317.83       1305.68        12.73 o                         
  -6  24   2       1267.73       1298.33        12.95 o                         
  -4  24   2        131.93        126.78         5.15 o                         
  -2  24   2       4512.85       4569.67        29.63 o                         
   0  24   2       3875.90       3856.34        25.83 o                         
   2  24   2        275.45        263.70         6.61 o                         
   4  24   2        800.87        823.32        12.59 o                         
   6  24   2         10.48          8.67         3.35 o                         
   8  24   2        224.09        218.76         9.13 o                         
  10  24   2       1305.69       1270.36        19.57 o                         
 -11  25   2         25.42         30.59         5.66 o                         
  -9  25   2        215.79        242.49        10.32 o                         
  -7  25   2        103.74        101.34         4.70 o                         
  -5  25   2        737.58        742.83        11.60 o                         
  -3  25   2        415.46        403.56         8.40 o                         
  -1  25   2        130.76        127.69         4.76 o                         
   1  25   2        496.06        490.96         7.77 o                         
   3  25   2         25.34         29.51         4.37 o                         
   5  25   2       1018.80       1050.59        15.33 o                         
   7  25   2         53.23         51.43         5.30 o                         
   9  25   2        270.42        274.61         9.79 o                         
 -10  26   2         33.21         43.92         6.19 o                         
  -8  26   2         85.09         98.11         6.42 o                         
  -6  26   2        190.25        180.36         7.76 o                         
  -4  26   2          0.71          0.65         2.83 o                         
  -2  26   2        683.81        678.99        10.08 o                         
   0  26   2        227.19        228.97         5.87 o                         
   2  26   2         44.62         55.75         3.98 o                         
   4  26   2        380.39        372.49         9.19 o                         
   6  26   2          1.89          4.02         3.56 o                         
   8  26   2         57.69         65.89         6.04 o                         
  -9  27   2       1059.47       1101.16        17.45 o                         
  -7  27   2          0.64         -2.53         3.86 o                         
  -5  27   2        751.26        730.19        21.29 o                         
  -3  27   2        822.60        833.35        11.63 o                         
  -1  27   2         49.63         59.41         4.73 o                         
   1  27   2        724.60        746.08        10.82 o                         
   3  27   2         31.59         46.79         4.40 o                         
   5  27   2       1450.44       1449.49        20.52 o                         
   7  27   2          3.37          3.51         5.38 o                         
  -8  28   2        186.89        207.33        10.19 o                         
  -6  28   2         54.80         42.33         5.89 o                         
  -4  28   2        604.55        603.47        14.32 o                         
  -2  28   2        188.89        213.32         7.42 o                         
   0  28   2         18.73         18.43         3.54 o                         
   2  28   2         10.31         16.59         3.83 o                         
   4  28   2        707.52        704.81        23.38 o                         
   6  28   2          5.10          5.62         5.95 o                         
  -7  29   2        110.69        106.32         8.09 o                         
  -5  29   2        671.85        672.42        19.18 o                         
  -3  29   2        204.90        192.05         8.99 o                         
  -1  29   2        223.29        231.05        10.19 o                         
   1  29   2        479.77        489.19        11.34 o                         
   3  29   2        161.34        164.77         9.53 o                         
   5  29   2        271.32        259.76         9.77 o                         
  -6  30   2        404.98        419.21        13.15 o                         
  -4  30   2         52.58         48.50         8.60 o                         
  -2  30   2        472.20        463.22        15.88 o                         
   0  30   2         19.46         16.39         4.71 o                         
   2  30   2        334.31        340.88        15.33 o                         
   4  30   2         47.71         59.03         5.80 o                         
  -5  31   2        314.88        338.09        12.07 o                         
  -3  31   2        383.07        391.40        12.74 o                         
  -1  31   2         18.92         20.53         6.15 o                         
   1  31   2        662.14        658.06        15.80 o                         
   3  31   2         16.54         25.05         5.35 o                         
   0  32   2        669.98        733.69        27.94 o                         
 -16   0   3       1254.58       1233.46        26.43 o                         
 -14   0   3        119.77        120.88         6.35 o                         
 -12   0   3          7.68          8.14         2.47 o                         
 -10   0   3        723.89        722.76         9.37 o                         
  -8   0   3        342.53        344.79         5.83 o                         
  -6   0   3        766.99        742.83         7.75 o                         
  -4   0   3        221.08        215.40         3.78 o                         
  -2   0   3        416.69        414.23         7.37 o                         
   0   0   3       2251.57       2263.97        15.05 o                         
   2   0   3        819.39        833.90         8.65 o                         
   4   0   3          0.85          4.19         1.04 o                         
   6   0   3       1209.08       1209.74        12.07 o                         
   8   0   3          0.43          2.30         2.22 o                         
  10   0   3        817.94        807.56        10.37 o                         
  12   0   3         82.45         78.93         4.92 o                         
  14   0   3        590.65        554.10        17.82 o                         
 -17   1   3        134.56        128.43         6.20 o                         
 -15   1   3         82.99         79.55         4.41 o                         
 -13   1   3        168.26        181.73         4.64 o                         
 -11   1   3        564.69        568.50         6.16 o                         
  -9   1   3         45.58         43.72         2.02 o                         
  -7   1   3        257.35        248.52         3.04 o                         
  -5   1   3        170.49        181.79         2.43 o                         
  -3   1   3       1655.35       1683.69         8.57 o                         
  -1   1   3        585.01        639.50         4.18 o                         
   1   1   3        937.15        966.39         5.47 o                         
   3   1   3          7.84         11.49         1.36 o                         
   5   1   3         12.46         16.88         1.58 o                         
   7   1   3        318.13        333.34         4.47 o                         
   9   1   3         14.80         19.18         1.95 o                         
  11   1   3        101.11         99.48         3.42 o                         
  13   1   3         44.03         47.02         3.46 o                         
 -16   2   3          4.17          5.41         2.85 o                         
 -14   2   3       2416.50       2414.96        19.58 o                         
 -12   2   3        952.20        957.67         8.50 o                         
 -10   2   3       1960.41       1940.46        12.13 o                         
  -8   2   3        113.40        130.45         3.14 o                         
  -6   2   3       2633.86       2631.53        12.13 o                         
  -4   2   3         24.84         22.34         1.23 o                         
  -2   2   3         39.27         45.14         2.91 o                         
   0   2   3      12797.21      13405.05        55.13 o                         
   2   2   3       4340.61       4397.38        17.95 o                         
   4   2   3       4662.53       4691.76        18.79 o                         
   6   2   3         27.18         27.01         1.42 o                         
   8   2   3        301.67        304.49         4.39 o                         
  10   2   3         69.81         72.18         2.89 o                         
  12   2   3         32.39         34.18         2.73 o                         
  14   2   3        492.42        487.05        10.62 o                         
 -17   3   3         39.20         40.15         4.24 o                         
 -15   3   3       1072.60       1090.45        12.59 o                         
 -13   3   3          1.26          2.50         2.56 o                         
 -11   3   3        375.01        380.64         5.37 o                         
  -9   3   3       2655.51       2656.10        15.54 o                         
  -7   3   3          4.53          6.67         1.15 o                         
  -5   3   3       5356.80       5401.91        22.95 o                         
  -3   3   3        638.04        661.72         4.35 o                         
  -1   3   3      12651.26      13263.51        54.51 o                         
   1   3   3         75.62         62.63         2.17 o                         
   3   3   3        138.89        126.65         1.90 o                         
   5   3   3       5833.43       5861.75        25.43 o                         
   7   3   3        100.77         97.84         2.51 o                         
   9   3   3       1354.45       1362.65        10.22 o                         
  11   3   3        181.80        187.27         4.29 o                         
  13   3   3        649.39        640.64         8.67 o                         
 -16   4   3        209.67        199.85         8.48 o                         
 -14   4   3        259.56        245.81         5.66 o                         
 -12   4   3        309.32        325.59         6.11 o                         
 -10   4   3         46.73         47.65         2.37 o                         
  -8   4   3        537.14        533.33         5.39 o                         
  -6   4   3          9.18         13.40         1.12 o                         
  -4   4   3         11.64         17.07         1.20 o                         
  -2   4   3          0.77          6.14         1.86 o                         
   0   4   3         37.87         43.53         1.71 o                         
   2   4   3          1.59          6.05         0.88 o                         
   4   4   3        534.49        524.81         4.22 o                         
   6   4   3          8.95          8.98         1.29 o                         
   8   4   3        172.76        175.53         3.38 o                         
  10   4   3        214.41        220.16         4.31 o                         
  12   4   3        146.41        153.90         4.58 o                         
  14   4   3        140.93        145.08         7.34 o                         
 -17   5   3          0.77          0.64         3.84 o                         
 -15   5   3       1509.01       1479.82        15.05 o                         
 -13   5   3        555.87        569.76         8.37 o                         
 -11   5   3       3396.43       3403.02        22.75 o                         
  -9   5   3      15839.24      15783.71        67.19 o                         
  -7   5   3        849.93        839.69         6.25 o                         
  -5   5   3      15598.07      15552.98        67.50 o                         
  -3   5   3       1429.45       1437.61         7.43 o                         
  -1   5   3      47655.48      48189.10       466.62 o                         
   1   5   3       1984.61       1900.37        10.36 o                         
   3   5   3       1063.54       1073.17         6.72 o                         
   5   5   3       8936.70       8956.36        37.40 o                         
   7   5   3        910.52        913.57         7.20 o                         
   9   5   3      11215.00      11256.46        50.94 o                         
  11   5   3        381.40        380.84         5.40 o                         
  13   5   3       1550.31       1554.34        15.97 o                         
 -16   6   3       1910.32       1932.54        19.57 o                         
 -14   6   3       1376.06       1377.64        15.21 o                         
 -12   6   3      12486.90      12571.29        67.80 o                         
 -10   6   3        231.66        236.18         5.23 o                         
  -8   6   3      17632.83      17596.31        70.55 o                         
  -6   6   3         78.78         59.43         2.43 o                         
  -4   6   3       1118.97       1081.66         6.46 o                         
  -2   6   3      52510.15      52301.72       531.06 o                         
   0   6   3       1607.39       1675.02         9.37 o                         
   2   6   3      17129.90      16907.96        72.02 o                         
   4   6   3       5742.31       5657.55        23.60 o                         
   6   6   3      22141.13      22066.43        90.80 o                         
   8   6   3       2613.23       2660.55        14.11 o                         
  10   6   3        332.77        335.35         5.08 o                         
  12   6   3        616.07        605.14         7.64 o                         
  14   6   3          0.49          2.47         3.03 o                         
 -17   7   3        541.65        538.24        10.25 o                         
 -15   7   3          4.28          9.08         2.94 o                         
 -13   7   3        286.89        280.87         6.20 o                         
 -11   7   3          6.45          8.46         2.79 o                         
  -9   7   3       1851.64       1879.86        12.33 o                         
  -7   7   3       6223.81       6219.97        28.42 o                         
  -5   7   3        515.72        503.20         3.94 o                         
  -3   7   3       2050.88       1978.16        11.14 o                         
  -1   7   3       7205.87       7048.87        26.49 o                         
   1   7   3       1070.64       1090.47         6.62 o                         
   3   7   3       1253.66       1188.05         7.56 o                         
   5   7   3        204.25        211.05         4.05 o                         
   7   7   3        133.50        135.96         2.82 o                         
   9   7   3       1584.06       1599.21        10.96 o                         
  11   7   3       1898.99       1908.89        13.42 o                         
  13   7   3        139.56        134.61         5.68 o                         
 -16   8   3        276.60        268.52         9.07 o                         
 -14   8   3         11.52         12.67         3.10 o                         
 -12   8   3         21.95         25.40         2.72 o                         
 -10   8   3          0.61          4.67         1.57 o                         
  -8   8   3        947.79        936.09         7.77 o                         
  -6   8   3        197.68        190.21         2.75 o                         
  -4   8   3          3.98          5.99         0.87 o                         
  -2   8   3        400.60        420.60         3.44 o                         
   0   8   3         13.97         18.33         1.24 o                         
   2   8   3        298.63        306.50         3.39 o                         
   4   8   3        151.41        148.22         2.50 o                         
   6   8   3        321.57        332.32         3.88 o                         
   8   8   3        350.98        358.78         5.47 o                         
  10   8   3        689.56        689.12         7.95 o                         
  12   8   3        188.05        198.77         5.41 o                         
  14   8   3         97.99         94.97         5.48 o                         
 -17   9   3       1024.99       1030.10        14.13 o                         
 -15   9   3         34.77         34.72         3.87 o                         
 -13   9   3        533.56        522.24         9.15 o                         
 -11   9   3        439.36        450.96         6.39 o                         
  -9   9   3        149.71        149.40         3.56 o                         
  -7   9   3       1954.23       1947.29        11.91 o                         
  -5   9   3         87.04         65.10         2.04 o                         
  -3   9   3       5530.29       5314.38        23.88 o                         
  -1   9   3       3476.10       3406.86        13.96 o                         
   1   9   3       2696.59       2775.21        13.67 o                         
   3   9   3       2862.59       2794.17        14.45 o                         
   5   9   3       1499.59       1467.80         8.39 o                         
   7   9   3       2002.77       1977.54        12.53 o                         
   9   9   3         74.91         80.19         2.97 o                         
  11   9   3        825.83        820.76         9.16 o                         
  13   9   3         13.06          7.75         2.89 o                         
 -16  10   3        131.78        140.74         7.80 o                         
 -14  10   3        724.45        695.89        10.88 o                         
 -12  10   3       1874.89       1887.30        16.04 o                         
 -10  10   3          1.09          3.64         1.63 o                         
  -8  10   3         22.05         32.68         2.18 o                         
  -6  10   3         15.22         10.90         1.31 o                         
  -4  10   3       2340.90       2225.28        12.18 o                         
  -2  10   3         45.25         44.80         1.93 o                         
   0  10   3       2529.09       2412.05        11.91 o                         
   2  10   3       7344.07       7218.44        31.81 o                         
   4  10   3        724.38        702.41         5.40 o                         
   6  10   3         70.15         66.82         2.20 o                         
   8  10   3         75.99         74.49         2.60 o                         
  10  10   3        278.98        283.88         4.94 o                         
  12  10   3         35.55         35.07         3.06 o                         
  14  10   3         13.40         15.56         4.48 o                         
 -15  11   3         47.75         40.05         4.37 o                         
 -13  11   3       1179.59       1183.09        16.39 o                         
 -11  11   3         69.83         76.01         3.26 o                         
  -9  11   3        642.77        626.28         6.70 o                         
  -7  11   3        797.67        788.13         6.83 o                         
  -5  11   3        366.47        342.51         4.55 o                         
  -3  11   3         17.60         27.16         1.71 o                         
  -1  11   3       2243.94       2191.81        11.66 o                         
   1  11   3         30.25         26.42         1.87 o                         
   3  11   3        366.08        362.21         4.30 o                         
   5  11   3        212.05        198.81         3.13 o                         
   7  11   3        244.65        241.64         3.78 o                         
   9  11   3         13.41         14.69         1.85 o                         
  11  11   3        141.65        136.20         4.36 o                         
  13  11   3        389.88        394.98         9.51 o                         
 -16  12   3         53.58         48.66         4.87 o                         
 -14  12   3        223.22        226.35         7.00 o                         
 -12  12   3        600.60        592.18         8.73 o                         
 -10  12   3        274.37        269.74         4.89 o                         
  -8  12   3        319.27        313.34         5.01 o                         
  -6  12   3        506.72        490.44         5.26 o                         
  -4  12   3       1431.66       1377.01        12.27 o                         
  -2  12   3        557.86        528.91         4.25 o                         
   0  12   3        425.88        428.40         4.18 o                         
   2  12   3        489.00        469.94         4.93 o                         
   4  12   3       1027.92       1014.97         7.69 o                         
   6  12   3         16.02         16.69         1.73 o                         
   8  12   3        968.19        961.05         8.16 o                         
  10  12   3         32.96         33.43         2.72 o                         
  12  12   3        646.09        632.25        10.59 o                         
 -15  13   3        150.99        151.96         7.03 o                         
 -13  13   3         46.86         53.38         7.22 o                         
 -11  13   3        126.48        127.66         4.39 o                         
  -9  13   3          3.58          3.53         1.72 o                         
  -7  13   3       2166.54       2180.76        13.71 o                         
  -5  13   3       1094.48       1105.03         9.54 o                         
  -3  13   3       2282.79       2309.37        13.16 o                         
  -1  13   3          4.65          7.90         1.03 o                         
   1  13   3        422.03        437.07         4.29 o                         
   3  13   3         47.30         51.60         2.07 o                         
   5  13   3        132.51        139.90         3.12 o                         
   7  13   3        523.52        527.67         6.16 o                         
   9  13   3        222.97        220.12         4.44 o                         
  11  13   3        852.17        850.72        10.39 o                         
  13  13   3         43.32         40.71         4.64 o                         
 -16  14   3        496.89        500.44        11.43 o                         
 -14  14   3          4.73          2.53         3.06 o                         
 -12  14   3       3032.67       3035.56        21.25 o                         
 -10  14   3        123.30        132.77         4.06 o                         
  -8  14   3       4096.13       4095.02        24.22 o                         
  -6  14   3         60.37         68.12         2.63 o                         
  -4  14   3        719.12        681.32         7.09 o                         
  -2  14   3       6345.98       6387.38        30.76 o                         
   0  14   3        442.32        463.39         4.33 o                         
   2  14   3       5969.14       5942.27        30.95 o                         
   4  14   3         53.92         61.87         3.32 o                         
   6  14   3       3578.20       3582.23        19.65 o                         
   8  14   3         27.41         32.82         2.58 o                         
  10  14   3        140.17        157.49         5.69 o                         
  12  14   3       1095.86       1093.22        15.69 o                         
 -15  15   3        185.32        193.15         7.97 o                         
 -13  15   3         97.22        101.47         5.27 o                         
 -11  15   3        157.93        165.60         5.08 o                         
  -9  15   3        241.22        239.85         4.80 o                         
  -7  15   3        246.22        257.06         4.41 o                         
  -5  15   3       1810.78       1805.19        13.64 o                         
  -3  15   3        649.80        654.63         5.93 o                         
  -1  15   3        663.56        638.61         5.62 o                         
   1  15   3          0.39          2.47         1.25 o                         
   3  15   3         19.97         26.06         2.23 o                         
   5  15   3        774.07        760.85         7.58 o                         
   7  15   3        310.62        313.83         5.46 o                         
   9  15   3        502.04        494.30         7.66 o                         
  11  15   3        224.35        231.60         7.04 o                         
 -14  16   3        183.37        184.61         7.69 o                         
 -12  16   3       4429.64       4365.32        27.87 o                         
 -10  16   3        836.46        818.09         8.78 o                         
  -8  16   3       2761.00       2761.88        17.37 o                         
  -6  16   3       1734.85       1711.77        11.93 o                         
  -4  16   3       2422.02       2377.90        16.45 o                         
  -2  16   3       7882.29       7835.00        35.42 o                         
   0  16   3       1744.40       1686.20        10.48 o                         
   2  16   3       4389.89       4285.85        26.27 o                         
   4  16   3        480.68        478.60         5.90 o                         
   6  16   3       3690.96       3702.27        23.14 o                         
   8  16   3        641.02        637.38         7.86 o                         
  10  16   3       1932.08       1922.94        17.69 o                         
  12  16   3        435.67        417.65        14.56 o                         
 -15  17   3        226.42        254.45        10.20 o                         
 -13  17   3         11.95         14.42         3.19 o                         
 -11  17   3       2519.21       2482.60        17.61 o                         
  -9  17   3       5991.00       5988.60        34.04 o                         
  -7  17   3       3483.22       3525.85        20.52 o                         
  -5  17   3      10065.48      10165.00        54.65 o                         
  -3  17   3         45.32         45.03         2.41 o                         
  -1  17   3      10441.70      10340.90        48.34 o                         
   1  17   3        595.37        581.86         7.97 o                         
   3  17   3        222.75        228.55         4.93 o                         
   5  17   3       1545.77       1570.02        12.87 o                         
   7  17   3        148.08        157.19         5.37 o                         
   9  17   3       7840.59       7752.36        43.76 o                         
  11  17   3       1709.70       1740.59        18.50 o                         
 -14  18   3       1219.77       1258.09        22.43 o                         
 -12  18   3       1071.77       1085.83        11.07 o                         
 -10  18   3       1327.93       1332.40        14.51 o                         
  -8  18   3       4053.86       4107.88        23.76 o                         
  -6  18   3       2156.02       2166.06        14.44 o                         
  -4  18   3       2402.41       2366.22        16.93 o                         
  -2  18   3       8646.76       8631.57        41.36 o                         
   0  18   3        415.99        418.21         5.25 o                         
   2  18   3        172.64        170.99         6.97 o                         
   4  18   3       5508.04       5513.24        31.32 o                         
   6  18   3       5845.47       5931.14        36.43 o                         
   8  18   3        149.30        159.29         6.10 o                         
  10  18   3        188.38        195.17         8.92 o                         
 -13  19   3          4.12          9.01         3.34 o                         
 -11  19   3        309.45        305.51         6.43 o                         
  -9  19   3        664.01        672.68         9.28 o                         
  -7  19   3        859.06        860.57         8.56 o                         
  -5  19   3       1161.12       1160.75        11.02 o                         
  -3  19   3          0.88          3.36         1.78 o                         
  -1  19   3        672.68        675.46         6.84 o                         
   1  19   3         22.31         24.97         2.47 o                         
   3  19   3        145.82        140.19         6.14 o                         
   5  19   3          1.01          2.65         2.03 o                         
   7  19   3         27.95         31.68         3.11 o                         
   9  19   3       1201.41       1212.56        14.77 o                         
  11  19   3        318.10        306.55        10.24 o                         
 -14  20   3        254.50        263.22        11.36 o                         
 -12  20   3        120.16        116.92         6.15 o                         
 -10  20   3        440.07        448.00         7.76 o                         
  -8  20   3        256.34        263.89         5.79 o                         
  -6  20   3       1055.42       1082.23        10.23 o                         
  -4  20   3        666.35        664.11         8.95 o                         
  -2  20   3        160.69        165.56         3.85 o                         
   0  20   3        648.02        641.95         7.38 o                         
   2  20   3         25.96         33.48         3.00 o                         
   4  20   3        826.75        809.67         9.77 o                         
   6  20   3         68.05         72.64         3.98 o                         
   8  20   3          7.35          4.40         2.79 o                         
  10  20   3        740.56        733.74        14.69 o                         
 -13  21   3          2.74          8.56         4.15 o                         
 -11  21   3        755.29        774.22        12.52 o                         
  -9  21   3        634.09        642.38         9.31 o                         
  -7  21   3        236.81        229.39         5.00 o                         
  -5  21   3       2995.94       3010.12        21.36 o                         
  -3  21   3         47.96         53.70         2.98 o                         
  -1  21   3       1237.74       1229.49         9.99 o                         
   1  21   3        233.42        232.06         5.40 o                         
   3  21   3        100.47        110.52         4.81 o                         
   5  21   3        519.77        527.24         8.23 o                         
   7  21   3          0.13          3.18         2.66 o                         
   9  21   3       1308.12       1334.75        19.70 o                         
 -12  22   3        269.94        277.25        10.82 o                         
 -10  22   3          7.60          6.36         2.99 o                         
  -8  22   3        274.93        264.16         6.42 o                         
  -6  22   3         37.18         38.23         3.11 o                         
  -4  22   3         47.58         43.18         3.20 o                         
  -2  22   3        491.49        468.71         7.24 o                         
   0  22   3         16.57         24.61         2.98 o                         
   2  22   3        310.04        317.47         7.88 o                         
   4  22   3         15.07         17.05         2.99 o                         
   6  22   3        339.85        342.45         8.72 o                         
   8  22   3        106.93        102.68         8.61 o                         
  10  22   3        288.67        272.91        11.89 o                         
 -11  23   3        604.27        598.20        12.84 o                         
  -9  23   3        422.99        424.91         9.36 o                         
  -7  23   3        481.94        465.76         7.61 o                         
  -5  23   3        253.79        245.78         5.86 o                         
  -3  23   3        753.56        734.84         9.29 o                         
  -1  23   3        714.05        712.60         9.96 o                         
   1  23   3        530.51        534.93        11.19 o                         
   3  23   3         83.21         86.63         5.20 o                         
   5  23   3       1130.27       1103.17        13.62 o                         
   7  23   3        187.91        187.79        10.29 o                         
   9  23   3        152.28        171.38        10.29 o                         
 -10  24   3         10.10          8.40         3.49 o                         
  -8  24   3         33.92         43.15         3.71 o                         
  -6  24   3         48.08         53.57         3.73 o                         
  -4  24   3         43.03         50.51         5.13 o                         
  -2  24   3         42.00         41.66         5.02 o                         
   0  24   3        118.36        123.96         5.24 o                         
   2  24   3         61.55         54.37         4.46 o                         
   4  24   3        453.06        440.69         8.72 o                         
   6  24   3         13.94         20.18         4.76 o                         
   8  24   3         53.49         53.95         6.80 o                         
 -11  25   3          3.56          9.54         4.31 o                         
  -9  25   3       1531.13       1596.92        32.14 o                         
  -7  25   3        201.52        215.66         7.36 o                         
  -5  25   3       1353.66       1403.30        13.89 o                         
  -3  25   3         10.80          9.27         2.93 o                         
  -1  25   3       4173.06       4188.23        34.14 o                         
   1  25   3         11.86         18.32         3.09 o                         
   3  25   3        102.28        112.02         6.00 o                         
   5  25   3       2363.03       2357.63        31.93 o                         
   7  25   3          2.37         -4.11         4.17 o                         
 -10  26   3         85.42         82.45        13.94 o                         
  -8  26   3          0.87          5.89         4.30 o                         
  -6  26   3        102.38        113.00         5.09 o                         
  -4  26   3        386.56        370.43         7.30 o                         
  -2  26   3         31.24         28.46         3.85 o                         
   0  26   3       1576.14       1603.74        16.54 o                         
   2  26   3       2549.84       2531.68        24.70 o                         
   4  26   3        707.15        737.77        12.66 o                         
   6  26   3         19.05          8.68         5.68 o                         
  -9  27   3        466.42        456.29        17.02 o                         
  -7  27   3        463.56        456.01        10.37 o                         
  -5  27   3        610.22        607.61        10.91 o                         
  -3  27   3       1718.07       1693.53        19.14 o                         
  -1  27   3        264.59        266.85         8.96 o                         
   1  27   3       1158.26       1137.76        17.39 o                         
   3  27   3       1157.28       1187.90        17.95 o                         
   5  27   3         29.23         35.42         6.03 o                         
  -8  28   3        150.22        154.19        11.79 o                         
  -6  28   3          0.46         -0.80         4.34 o                         
  -4  28   3        201.44        217.61         8.41 o                         
  -2  28   3       1044.64       1034.37        16.39 o                         
   0  28   3         12.83         18.82         5.92 o                         
   2  28   3       1173.94       1155.19        17.68 o                         
   4  28   3        245.60        242.15        11.12 o                         
  -7  29   3       1413.11       1428.92        55.49 o                         
  -5  29   3        250.34        236.57        10.15 o                         
  -3  29   3        640.44        647.42        13.21 o                         
  -1  29   3       3274.18       3238.69        32.98 o                         
   1  29   3        358.47        375.11        16.82 o                         
   3  29   3        506.08        524.29        12.41 o                         
  -4  30   3         54.45         68.04         6.50 o                         
  -2  30   3       1715.34       1721.47        26.25 o                         
   0  30   3         11.65         21.08         5.15 o                         
   2  30   3       1133.08       1147.46        19.49 o                         
  -1  31   3        132.92        132.19         8.80 o                         
 -16   0   4       1670.08       1717.37        30.74 o                         
 -14   0   4       1001.65        985.58        17.03 o                         
 -12   0   4       2808.50       2779.04        26.34 o                         
 -10   0   4        813.60        837.07        10.44 o                         
  -8   0   4      31898.03      32025.63       185.81 o                         
  -6   0   4         71.34        108.44         3.52 o                         
  -4   0   4      35279.22      35985.37       287.41 o                         
  -2   0   4       1898.45       1923.37        19.25 o                         
   0   0   4      20150.11      20972.01       154.38 o                         
   2   0   4      39467.54      39265.31       371.30 o                         
   4   0   4        158.20        150.28         4.51 o                         
   6   0   4       4648.46       4610.79        43.36 o                         
   8   0   4        219.61        199.85         8.99 o                         
  10   0   4      15273.90      15257.27       109.22 o                         
  12   0   4        222.02        225.26         9.87 o                         
 -17   1   4         75.46         80.35         5.26 o                         
 -15   1   4       2706.99       2691.08        23.56 o                         
 -13   1   4        808.44        829.02         8.37 o                         
 -11   1   4        694.59        692.02         6.96 o                         
  -9   1   4        132.65        152.94         5.95 o                         
  -7   1   4       8229.50       8219.80        36.55 o                         
  -5   1   4        187.95        204.23         3.28 o                         
  -3   1   4       4665.56       4691.45        21.60 o                         
  -1   1   4      20834.32      21041.42       114.80 o                         
   1   1   4         50.59         49.93         1.75 o                         
   3   1   4       6509.46       6439.38        30.84 o                         
   5   1   4        382.39        388.90         9.27 o                         
   7   1   4        772.00        767.49         9.69 o                         
   9   1   4        431.12        420.75         8.00 o                         
  11   1   4        305.95        304.30         6.50 o                         
  13   1   4        794.99        754.71        15.72 o                         
 -16   2   4          3.38          4.93         2.92 o                         
 -14   2   4       1581.35       1571.63        14.06 o                         
 -12   2   4        171.74        170.07         4.92 o                         
 -10   2   4         16.57         21.10         1.80 o                         
  -8   2   4        463.32        452.81         4.87 o                         
  -6   2   4        838.41        827.26         6.12 o                         
  -4   2   4        813.78        800.82         5.48 o                         
  -2   2   4        517.73        520.70         5.19 o                         
   0   2   4        340.32        337.61         4.44 o                         
   2   2   4       1118.38       1099.30         7.90 o                         
   4   2   4         23.05         26.61         1.85 o                         
   6   2   4        430.79        438.34         9.23 o                         
   8   2   4        434.84        441.45         8.98 o                         
  10   2   4        174.02        174.33         4.91 o                         
  12   2   4          5.81          7.33         2.93 o                         
 -17   3   4        257.35        252.09         7.71 o                         
 -15   3   4        496.60        509.93         9.30 o                         
 -13   3   4        643.71        627.56         7.88 o                         
 -11   3   4        283.83        290.61         4.69 o                         
  -9   3   4       1410.32       1374.05         9.57 o                         
  -7   3   4       1764.50       1753.13         9.86 o                         
  -5   3   4          2.53          8.28         1.46 o                         
  -3   3   4       6212.03       6228.77        27.28 o                         
  -1   3   4       6639.76       6624.60        27.59 o                         
   1   3   4       1376.46       1319.41         7.82 o                         
   3   3   4         29.41         30.03         1.97 o                         
   5   3   4        474.84        472.99         6.65 o                         
   7   3   4        177.68        192.19         5.19 o                         
   9   3   4         27.49         26.68         2.91 o                         
  11   3   4        581.66        575.56         8.13 o                         
  13   3   4        525.59        520.57         9.97 o                         
 -16   4   4          1.09          0.82         2.73 o                         
 -14   4   4        990.98        993.66        12.49 o                         
 -12   4   4        240.72        249.28         5.00 o                         
 -10   4   4         35.36         42.71         2.46 o                         
  -8   4   4        207.58        197.69         3.28 o                         
  -6   4   4      10526.41      10517.58        43.12 o                         
  -4   4   4       3308.10       3150.35        16.48 o                         
  -2   4   4       1136.51       1091.99         6.30 o                         
   0   4   4       2115.07       2096.76        11.02 o                         
   2   4   4        117.68         93.12         2.79 o                         
   4   4   4        335.93        291.62         4.75 o                         
   6   4   4         25.66         34.58         2.48 o                         
   8   4   4       1235.71       1244.21        13.23 o                         
  10   4   4        891.43        878.82        11.03 o                         
  12   4   4        953.72        953.44        12.05 o                         
 -17   5   4         52.44         40.93         4.26 o                         
 -15   5   4        251.89        254.00         6.13 o                         
 -13   5   4        356.15        357.37         6.47 o                         
 -11   5   4        196.31        186.40         4.31 o                         
  -9   5   4        126.01        131.18         3.19 o                         
  -7   5   4        976.59        938.17         6.31 o                         
  -5   5   4        647.23        673.72         5.02 o                         
  -3   5   4         10.30         15.24         1.78 o                         
  -1   5   4       2181.99       2089.57         9.95 o                         
   1   5   4         80.03        102.13         2.39 o                         
   3   5   4        156.95        154.04         3.12 o                         
   5   5   4         50.52         54.55         3.91 o                         
   7   5   4       1361.95       1348.92        14.16 o                         
   9   5   4        518.80        511.89         8.09 o                         
  11   5   4        432.80        430.75         7.11 o                         
  13   5   4        256.06        240.18         7.52 o                         
 -16   6   4         41.00         45.26         4.30 o                         
 -14   6   4          0.18          3.24         2.27 o                         
 -12   6   4        442.87        432.23         6.71 o                         
 -10   6   4        361.25        358.93         5.25 o                         
  -8   6   4         66.84         69.95         2.11 o                         
  -6   6   4        184.13        181.71         2.75 o                         
  -4   6   4          1.76          3.96         0.93 o                         
  -2   6   4         39.69         45.06         1.65 o                         
   0   6   4        186.68        188.04         2.96 o                         
   2   6   4         37.81         37.83         1.77 o                         
   4   6   4        462.77        471.55         5.19 o                         
   6   6   4        108.25        113.96         3.90 o                         
   8   6   4          2.56          6.39         2.17 o                         
  10   6   4        155.61        147.02         5.36 o                         
  12   6   4        155.46        155.70         5.95 o                         
 -17   7   4        135.66        133.50         6.35 o                         
 -15   7   4         77.82         82.64         4.65 o                         
 -13   7   4       1959.44       1965.29        15.92 o                         
 -11   7   4        137.74        149.86         4.37 o                         
  -9   7   4        737.38        750.01         6.46 o                         
  -7   7   4       2449.84       2403.68        12.65 o                         
  -5   7   4          5.10          7.96         1.17 o                         
  -3   7   4        935.70        987.46         6.55 o                         
  -1   7   4       1179.88       1106.49         6.75 o                         
   1   7   4       2163.82       2250.33        12.22 o                         
   3   7   4        474.05        501.28         5.21 o                         
   5   7   4       3384.02       3337.74        20.32 o                         
   7   7   4         30.30         40.18         2.70 o                         
   9   7   4        149.20        149.19         4.81 o                         
  11   7   4        186.33        175.58         5.64 o                         
  13   7   4        107.36        107.04         5.75 o                         
 -16   8   4        128.52        138.15         6.86 o                         
 -14   8   4        367.17        367.05         7.09 o                         
 -12   8   4          1.02          1.47         2.04 o                         
 -10   8   4       1128.79       1122.17         9.59 o                         
  -8   8   4       6425.64       6410.04        28.87 o                         
  -6   8   4       2798.89       2840.56        15.01 o                         
  -4   8   4        392.46        425.16         4.13 o                         
  -2   8   4         31.24         28.23         1.40 o                         
   0   8   4       1758.80       1776.46        10.12 o                         
   2   8   4        186.70        187.62         3.69 o                         
   4   8   4        430.61        457.43         5.25 o                         
   6   8   4       4378.74       4418.81        27.65 o                         
   8   8   4       1897.44       1903.33        15.03 o                         
  10   8   4        595.61        595.30         9.14 o                         
  12   8   4         16.00         15.43         3.03 o                         
 -15   9   4       1292.29       1297.54        15.34 o                         
 -13   9   4        121.78        122.18         4.57 o                         
 -11   9   4       3925.15       3938.42        24.47 o                         
  -9   9   4         20.35         18.74         1.79 o                         
  -7   9   4        968.47        946.69         7.33 o                         
  -5   9   4       3436.66       3444.42        17.41 o                         
  -3   9   4         58.50         53.39         1.81 o                         
  -1   9   4       3237.27       3295.30        16.56 o                         
   1   9   4         19.17         20.04         1.97 o                         
   3   9   4       4022.90       4026.77        21.39 o                         
   5   9   4         97.20        102.70         3.14 o                         
   7   9   4        570.32        573.94         7.44 o                         
   9   9   4       2187.43       2212.81        18.39 o                         
  11   9   4        205.79        211.56         6.94 o                         
  13   9   4        372.51        360.00         9.74 o                         
 -16  10   4        453.28        445.55         9.36 o                         
 -14  10   4         11.71          9.98         2.86 o                         
 -12  10   4        420.40        420.08         6.81 o                         
 -10  10   4        606.57        586.16         6.43 o                         
  -8  10   4       2830.95       2801.85        16.58 o                         
  -6  10   4        109.29        103.29         2.90 o                         
  -4  10   4       1495.51       1466.58         9.11 o                         
  -2  10   4        361.49        355.50         3.66 o                         
   0  10   4       2688.83       2686.50        16.14 o                         
   2  10   4       1008.83       1001.03         8.50 o                         
   4  10   4        369.90        346.87         6.47 o                         
   6  10   4        924.99        945.73        14.50 o                         
   8  10   4          2.30          9.99         3.55 o                         
  10  10   4        600.29        582.22        10.00 o                         
  12  10   4        220.57        215.53         8.37 o                         
 -15  11   4       5333.13       5374.00        38.84 o                         
 -13  11   4        854.39        835.07         9.83 o                         
 -11  11   4       6844.13       6832.30        35.73 o                         
  -9  11   4       2220.85       2216.55        14.72 o                         
  -7  11   4       7051.14       7045.63        36.83 o                         
  -5  11   4       6068.11       6187.44        32.30 o                         
  -3  11   4         15.17         21.73         2.44 o                         
  -1  11   4      17584.90      17852.44        79.02 o                         
   1  11   4        470.11        478.33         5.61 o                         
   3  11   4      22843.22      22982.35       145.58 o                         
   5  11   4        334.44        358.48         5.25 o                         
   7  11   4       1354.05       1361.02        15.38 o                         
   9  11   4       5242.52       5196.08        34.02 o                         
  11  11   4        647.77        641.64        11.76 o                         
 -16  12   4         31.82         41.12         4.57 o                         
 -14  12   4        497.49        511.72         9.00 o                         
 -12  12   4         84.02         80.40         4.04 o                         
 -10  12   4       2592.74       2575.28        16.87 o                         
  -8  12   4      14948.49      15145.67        73.64 o                         
  -6  12   4        469.59        466.00         6.29 o                         
  -4  12   4       1742.78       1735.70        10.97 o                         
  -2  12   4       4003.20       4048.70        27.62 o                         
   0  12   4       9606.24       9800.31        48.46 o                         
   2  12   4       3644.99       3638.14        21.32 o                         
   4  12   4       3054.66       3155.62        25.05 o                         
   6  12   4       3218.99       3281.05        21.89 o                         
   8  12   4        998.62       1005.37        11.47 o                         
  10  12   4       3814.42       3863.81        30.31 o                         
  12  12   4         67.03         80.29        10.00 o                         
 -15  13   4        206.07        204.48         8.03 o                         
 -13  13   4       1909.70       1895.76        18.82 o                         
 -11  13   4         65.98         76.30         3.49 o                         
  -9  13   4         39.72         45.35         2.85 o                         
  -7  13   4          0.89          3.19         1.84 o                         
  -5  13   4         26.06         28.72         1.86 o                         
  -3  13   4       1491.61       1497.28        13.53 o                         
  -1  13   4        447.69        457.07         6.93 o                         
   1  13   4        756.12        750.74        10.24 o                         
   3  13   4       1945.92       1986.65        13.25 o                         
   5  13   4       2102.22       2106.21        14.50 o                         
   7  13   4         20.34         24.14         2.79 o                         
   9  13   4         98.34        111.52         4.86 o                         
  11  13   4          2.37          4.45         3.93 o                         
 -14  14   4        170.18        176.98         7.51 o                         
 -12  14   4        330.02        317.19         6.98 o                         
 -10  14   4       1243.74       1238.35        10.88 o                         
  -8  14   4         41.00         44.90         2.79 o                         
  -6  14   4        479.17        465.84         6.01 o                         
  -4  14   4        107.10        112.58         3.52 o                         
  -2  14   4        917.67        900.84         7.72 o                         
   0  14   4         38.29         32.76         2.34 o                         
   2  14   4          4.91          9.15         1.63 o                         
   4  14   4       1441.47       1429.35        11.43 o                         
   6  14   4          5.31          6.34         2.09 o                         
   8  14   4        100.62        104.81         5.10 o                         
  10  14   4          0.61         -2.96         2.96 o                         
 -15  15   4        147.52        163.27         7.66 o                         
 -13  15   4       1302.84       1325.84        15.68 o                         
 -11  15   4        976.82        989.21         9.95 o                         
  -9  15   4        375.15        393.59         6.39 o                         
  -7  15   4          0.11          4.63         1.86 o                         
  -5  15   4        286.86        291.68         5.21 o                         
  -3  15   4        901.68        929.56         8.39 o                         
  -1  15   4        539.91        531.41         5.93 o                         
   1  15   4        646.97        661.13         7.13 o                         
   3  15   4       1208.68       1212.98         9.88 o                         
   5  15   4       1205.41       1197.62        10.38 o                         
   7  15   4          0.26          1.98         2.48 o                         
   9  15   4        491.92        491.32         9.41 o                         
  11  15   4        377.52        368.17        11.10 o                         
 -14  16   4        246.22        271.54        13.26 o                         
 -12  16   4        248.66        234.60         7.17 o                         
 -10  16   4         18.87         22.48         2.48 o                         
  -8  16   4       2982.45       2988.41        19.92 o                         
  -6  16   4         90.13        105.05         4.99 o                         
  -4  16   4        660.49        646.73         7.06 o                         
  -2  16   4        837.71        832.66         7.59 o                         
   0  16   4       1073.54       1071.11        10.14 o                         
   2  16   4          1.33          2.09         1.67 o                         
   4  16   4        427.51        440.99         7.18 o                         
   6  16   4       1607.18       1634.34        14.82 o                         
   8  16   4        239.14        228.61         6.97 o                         
  10  16   4        493.87        492.30        10.75 o                         
 -13  17   4         27.38         25.59         4.03 o                         
 -11  17   4         13.56         19.12         2.70 o                         
  -9  17   4          4.24          8.86         2.26 o                         
  -7  17   4        391.97        399.27         6.25 o                         
  -5  17   4         77.63         84.25         3.54 o                         
  -3  17   4          3.05          3.91         1.82 o                         
  -1  17   4        398.87        401.10         5.39 o                         
   1  17   4          6.88          7.42         2.27 o                         
   3  17   4         32.89         30.20         2.81 o                         
   5  17   4        438.90        454.09         7.60 o                         
   7  17   4        124.50        121.97         6.13 o                         
   9  17   4        323.06        316.72        11.31 o                         
 -14  18   4        392.06        401.54        11.19 o                         
 -12  18   4         31.84         36.22         3.89 o                         
 -10  18   4       1375.67       1361.42        12.06 o                         
  -8  18   4        320.51        315.64         5.92 o                         
  -6  18   4        670.66        677.45         8.69 o                         
  -4  18   4        357.50        353.57         5.60 o                         
  -2  18   4       1186.99       1174.98        11.33 o                         
   0  18   4        475.46        456.54         8.29 o                         
   2  18   4        650.72        630.58         9.07 o                         
   4  18   4         84.98         91.15         4.23 o                         
   6  18   4        769.54        758.20        11.00 o                         
   8  18   4        417.57        409.70         9.82 o                         
  10  18   4          4.06         -1.48         3.93 o                         
 -13  19   4         37.46         44.22         5.19 o                         
 -11  19   4        585.16        591.09         8.69 o                         
  -9  19   4          0.79          2.29         2.20 o                         
  -7  19   4        485.02        492.93         7.80 o                         
  -5  19   4        445.05        449.46         6.70 o                         
  -3  19   4        181.85        191.68         5.05 o                         
  -1  19   4       2232.66       2194.70        15.77 o                         
   1  19   4        110.68        111.95         4.68 o                         
   3  19   4        725.21        727.50        10.21 o                         
   5  19   4         44.69         55.44         3.69 o                         
   7  19   4        667.52        678.36        12.08 o                         
   9  19   4          0.18          7.49         3.94 o                         
 -12  20   4        233.26        240.46         7.97 o                         
 -10  20   4        149.09        137.05         4.94 o                         
  -8  20   4       3107.82       3046.38        22.66 o                         
  -6  20   4        754.17        748.02         9.50 o                         
  -4  20   4       3997.48       3938.53        26.21 o                         
  -2  20   4         87.89         97.35         4.05 o                         
   0  20   4        534.57        518.87         8.30 o                         
   2  20   4       1076.34       1067.52        12.51 o                         
   4  20   4          0.30          2.34         2.48 o                         
   6  20   4       1706.98       1709.01        29.16 o                         
   8  20   4         59.43         67.04         6.00 o                         
 -13  21   4        440.35        467.58        13.05 o                         
 -11  21   4         24.56         29.59         4.09 o                         
  -9  21   4       1197.24       1152.13        13.92 o                         
  -7  21   4        137.61        132.08         5.01 o                         
  -5  21   4        242.90        245.73         6.48 o                         
  -3  21   4       1309.96       1302.35        12.73 o                         
  -1  21   4          3.33          4.80         2.23 o                         
   1  21   4       1304.98       1310.51        14.01 o                         
   3  21   4        219.79        221.05         6.48 o                         
   5  21   4        433.95        445.53         8.78 o                         
   7  21   4        141.64        155.46         8.00 o                         
   9  21   4         23.11         21.47         4.75 o                         
 -12  22   4        616.64        612.70        11.69 o                         
 -10  22   4        670.61        685.47        13.63 o                         
  -8  22   4       3683.46       3668.41        26.32 o                         
  -6  22   4         75.63         77.59         4.13 o                         
  -4  22   4       2549.16       2516.92        19.53 o                         
  -2  22   4        328.93        342.63         8.14 o                         
   0  22   4       2340.47       2312.97        19.92 o                         
   2  22   4       1908.81       1901.99        21.59 o                         
   4  22   4        345.86        347.11         7.87 o                         
   6  22   4       1266.69       1237.40        16.43 o                         
   8  22   4         10.14          7.45         4.97 o                         
 -11  23   4        246.59        254.85         9.29 o                         
  -9  23   4          6.21         15.59         3.93 o                         
  -7  23   4       1272.10       1264.50        13.45 o                         
  -5  23   4         11.24         13.65         3.31 o                         
  -3  23   4       2229.48       2200.34        19.70 o                         
  -1  23   4       3954.06       3988.72        29.69 o                         
   1  23   4        596.18        599.39         9.59 o                         
   3  23   4       2722.93       2666.99        23.14 o                         
   5  23   4       1140.50       1126.86        15.93 o                         
   7  23   4         17.38         17.44         5.46 o                         
 -10  24   4        510.79        472.29        11.74 o                         
  -8  24   4       2299.26       2355.57        39.01 o                         
  -6  24   4        320.78        302.89         7.63 o                         
  -4  24   4        826.08        865.22        11.91 o                         
  -2  24   4       2181.64       2196.45        22.26 o                         
   0  24   4       1185.45       1200.26        17.48 o                         
   2  24   4       1561.13       1557.14        18.35 o                         
   4  24   4       1242.94       1279.19        17.92 o                         
   6  24   4        156.59        169.96        10.16 o                         
  -9  25   4        348.89        361.79        21.81 o                         
  -7  25   4        479.51        490.92        12.03 o                         
  -5  25   4        103.67        102.32         6.19 o                         
  -3  25   4         67.87         65.84         4.83 o                         
  -1  25   4        840.25        869.12        13.38 o                         
   1  25   4         17.73         21.53         3.74 o                         
   3  25   4        787.46        777.34        14.76 o                         
   5  25   4         22.75         33.09         8.70 o                         
  -8  26   4        526.51        503.95        14.12 o                         
  -6  26   4          5.35          7.79         3.83 o                         
  -4  26   4        125.74        125.68         6.82 o                         
  -2  26   4         54.62         51.29         6.11 o                         
   0  26   4        124.64        113.91         8.07 o                         
   2  26   4        322.19        314.67        11.69 o                         
   4  26   4        139.00        129.44         7.76 o                         
  -7  27   4        513.54        538.60        14.54 o                         
  -5  27   4        440.19        443.00        13.17 o                         
  -3  27   4          1.06          2.60         3.54 o                         
  -1  27   4       1180.55       1229.92        23.18 o                         
   1  27   4         33.23         34.89         5.57 o                         
   3  27   4        703.02        722.36        14.50 o                         
  -6  28   4        511.94        552.92        17.85 o                         
  -4  28   4         12.43         17.41         3.69 o                         
  -2  28   4         40.25         44.07         5.17 o                         
   0  28   4        103.21        112.54         8.29 o                         
   2  28   4        268.10        292.23        11.51 o                         
  -5  29   4        116.14        133.25         9.11 o                         
  -3  29   4        183.86        191.01         8.67 o                         
  -1  29   4        393.36        387.43        12.59 o                         
   1  29   4        261.24        259.39        11.27 o                         
 -16   0   5         20.62         23.93         5.03 o                         
 -14   0   5          1.37          3.17         3.10 o                         
 -12   0   5       1031.59       1010.40        12.97 o                         
 -10   0   5        133.12        144.53         5.15 o                         
  -8   0   5        178.02        169.22         4.66 o                         
  -6   0   5        214.09        208.85         6.40 o                         
  -4   0   5        670.54        669.62         8.17 o                         
  -2   0   5        582.00        563.50         8.12 o                         
   0   0   5        215.51        201.91         4.54 o                         
   2   0   5         27.05         25.10         2.32 o                         
   4   0   5       1049.44       1035.90        25.85 o                         
   6   0   5         16.21         16.06         3.86 o                         
   8   0   5        843.07        851.76        19.77 o                         
  10   0   5         92.16         93.38         6.20 o                         
  12   0   5        153.70        133.96         8.83 o                         
 -17   1   5         26.45         29.16         4.60 o                         
 -15   1   5         56.44         60.51         4.07 o                         
 -13   1   5        402.39        398.07         6.44 o                         
 -11   1   5        102.40        105.87         3.46 o                         
  -9   1   5        190.15        193.32         3.68 o                         
  -7   1   5         42.55         40.43         2.27 o                         
  -5   1   5        597.61        579.74         6.04 o                         
  -3   1   5        141.51        153.09         3.51 o                         
  -1   1   5        266.65        265.00         3.81 o                         
   1   1   5         79.49         79.01         2.78 o                         
   3   1   5          3.36          4.81         1.50 o                         
   5   1   5        145.75        146.69         4.82 o                         
   7   1   5         57.65         49.28         4.04 o                         
   9   1   5        366.92        376.35         8.81 o                         
  11   1   5         87.57         88.47         5.16 o                         
 -16   2   5        756.98        772.98        12.02 o                         
 -14   2   5        446.43        454.36         7.12 o                         
 -12   2   5       2180.67       2159.40        15.45 o                         
 -10   2   5        151.03        157.36         3.67 o                         
  -8   2   5         93.82         97.12         3.28 o                         
  -6   2   5        591.06        605.60         6.37 o                         
  -4   2   5          5.16          5.03         1.46 o                         
  -2   2   5       4799.23       4871.83        22.84 o                         
   0   2   5       2063.85       2091.38        13.00 o                         
   2   2   5       2871.16       2912.31        16.32 o                         
   4   2   5         17.04         20.92         2.34 o                         
   6   2   5        123.37        114.74         5.13 o                         
   8   2   5        391.16        410.14         9.15 o                         
  10   2   5         36.80         38.25         3.44 o                         
  12   2   5        371.01        374.30        11.83 o                         
 -17   3   5        340.63        359.98         8.98 o                         
 -15   3   5        113.89        120.33         5.30 o                         
 -13   3   5        239.13        240.97         5.68 o                         
 -11   3   5       1531.99       1515.60        11.93 o                         
  -9   3   5        290.89        293.14         4.35 o                         
  -7   3   5       4104.92       4117.22        27.43 o                         
  -5   3   5         18.48         21.50         1.79 o                         
  -3   3   5       1976.14       1991.16        11.90 o                         
  -1   3   5        115.69        112.75         2.65 o                         
   1   3   5         45.74         51.70         2.31 o                         
   3   3   5       4067.41       4094.08        25.10 o                         
   5   3   5        860.38        864.26        11.23 o                         
   7   3   5       1277.41       1289.73        13.94 o                         
   9   3   5          4.43          7.72         2.55 o                         
  11   3   5        220.30        231.64         7.40 o                         
 -16   4   5         12.93          9.21         2.97 o                         
 -14   4   5         33.18         37.09         3.20 o                         
 -12   4   5        455.41        457.05         7.33 o                         
 -10   4   5        247.50        260.33         4.73 o                         
  -8   4   5         61.63         61.99         2.56 o                         
  -6   4   5         14.35         13.94         1.65 o                         
  -4   4   5          5.83         10.66         2.09 o                         
  -2   4   5        344.33        345.40         4.64 o                         
   0   4   5          1.78          5.24         1.40 o                         
   2   4   5         93.69         89.83         3.20 o                         
   4   4   5         15.19         22.96         2.45 o                         
   6   4   5        126.16        127.42         6.69 o                         
   8   4   5         95.53         94.59         4.75 o                         
  10   4   5        321.78        320.19         9.39 o                         
  12   4   5         59.50         55.02         4.57 o                         
 -15   5   5       1790.65       1766.47        15.77 o                         
 -13   5   5       1420.53       1410.62        12.34 o                         
 -11   5   5       4113.59       4083.34        27.60 o                         
  -9   5   5       1277.47       1294.81         9.78 o                         
  -7   5   5      19592.01      19647.72        82.79 o                         
  -5   5   5       1438.03       1453.05        10.50 o                         
  -3   5   5       7207.75       7233.88        36.67 o                         
  -1   5   5       1065.65       1031.05         7.62 o                         
   1   5   5       1203.16       1203.59        10.19 o                         
   3   5   5      11399.95      11569.55        61.19 o                         
   5   5   5        257.02        260.76         5.41 o                         
   7   5   5       4898.47       4862.41        34.07 o                         
   9   5   5        543.25        550.66         8.96 o                         
  11   5   5       2919.95       2941.81        23.90 o                         
 -16   6   5         13.91         17.35         3.16 o                         
 -14   6   5       8283.09       8291.38        46.25 o                         
 -12   6   5         46.21         50.17         3.03 o                         
 -10   6   5       3828.37       3805.54        22.07 o                         
  -8   6   5        656.86        651.88         6.70 o                         
  -6   6   5       1591.61       1581.47        12.40 o                         
  -4   6   5      30231.74      30829.35       200.06 o                         
  -2   6   5       2641.07       2645.65        14.98 o                         
   0   6   5       6853.42       6861.53        32.93 o                         
   2   6   5         84.84         96.48         5.08 o                         
   4   6   5      16939.10      17010.47        82.11 o                         
   6   6   5         67.24         78.85         4.06 o                         
   8   6   5        146.64        154.86         5.36 o                         
  10   6   5       3933.74       3912.68        30.78 o                         
  12   6   5         27.47         22.11         4.05 o                         
 -15   7   5         13.97         11.98         3.70 o                         
 -13   7   5         41.21         47.66         3.33 o                         
 -11   7   5         39.83         41.39         2.74 o                         
  -9   7   5       5075.08       5028.01        25.49 o                         
  -7   7   5       3111.29       3090.57        20.39 o                         
  -5   7   5        320.72        317.97         5.13 o                         
  -3   7   5         51.34         55.58         2.18 o                         
  -1   7   5        768.89        769.02         6.36 o                         
   1   7   5        121.00        113.13         3.51 o                         
   3   7   5       1042.77       1076.63         9.53 o                         
   5   7   5        588.38        603.78         7.97 o                         
   7   7   5        699.44        723.71        10.26 o                         
   9   7   5       1765.47       1739.54        16.55 o                         
  11   7   5        262.18        259.07         8.28 o                         
 -16   8   5        135.83        141.86         6.40 o                         
 -14   8   5         33.55         40.93         3.38 o                         
 -12   8   5         37.53         44.33         3.13 o                         
 -10   8   5        215.34        210.06         4.79 o                         
  -8   8   5        186.64        175.03         3.92 o                         
  -6   8   5          2.84          7.24         1.59 o                         
  -4   8   5        576.25        579.54         6.82 o                         
  -2   8   5        150.01        149.58         2.96 o                         
   0   8   5        124.59        130.48         3.28 o                         
   2   8   5         50.81         55.85         2.60 o                         
   4   8   5         14.84         19.16         2.06 o                         
   6   8   5         20.74         20.79         2.69 o                         
   8   8   5        143.15        133.40         5.14 o                         
  10   8   5        504.52        498.41        14.73 o                         
 -15   9   5        186.91        188.55         6.85 o                         
 -13   9   5         95.30         98.45         4.67 o                         
 -11   9   5         11.37         13.65         2.53 o                         
  -9   9   5       3267.35       3308.27        19.56 o                         
  -7   9   5       1007.25       1015.77         8.55 o                         
  -5   9   5       1719.21       1683.67        14.96 o                         
  -3   9   5         10.33         17.29         1.89 o                         
  -1   9   5        509.38        519.30         5.45 o                         
   1   9   5        731.30        714.22         7.98 o                         
   3   9   5        526.04        525.77         7.18 o                         
   5   9   5       2228.02       2245.17        17.99 o                         
   7   9   5        183.15        193.35         5.69 o                         
   9   9   5        664.07        659.30        10.80 o                         
  11   9   5          7.78          6.36         3.50 o                         
 -16  10   5          2.26          4.72         3.42 o                         
 -14  10   5        627.81        635.65        10.37 o                         
 -12  10   5        437.40        434.79         7.65 o                         
 -10  10   5        178.77        180.57         4.79 o                         
  -8  10   5        289.64        303.23         5.29 o                         
  -6  10   5         28.85         38.64         3.03 o                         
  -4  10   5        547.68        551.64        10.25 o                         
  -2  10   5        273.52        273.83         3.92 o                         
   0  10   5       1541.12       1536.45        11.49 o                         
   2  10   5        416.58        437.67         6.43 o                         
   4  10   5        690.04        697.77         8.73 o                         
   6  10   5          2.18          2.43         2.16 o                         
   8  10   5          0.09          1.90         2.54 o                         
  10  10   5        166.59        168.71         7.24 o                         
 -15  11   5        435.54        440.15        10.23 o                         
 -13  11   5         15.25         18.25         2.94 o                         
 -11  11   5        517.15        499.40        10.68 o                         
  -9  11   5        158.98        157.02         4.50 o                         
  -7  11   5        434.59        434.68         5.60 o                         
  -5  11   5        172.55        176.89         3.98 o                         
  -3  11   5        416.67        403.67         5.90 o                         
  -1  11   5         83.49         85.27         3.00 o                         
   1  11   5        673.48        675.77         7.28 o                         
   3  11   5          0.84          0.52         1.85 o                         
   5  11   5         97.41         99.58         3.91 o                         
   7  11   5        543.52        538.59         8.63 o                         
   9  11   5          8.28          6.67         3.27 o                         
  11  11   5         71.90         70.79         5.54 o                         
 -14  12   5        474.60        498.93         9.88 o                         
 -12  12   5          0.27          4.15         2.40 o                         
 -10  12   5        496.58        475.42         6.72 o                         
  -8  12   5        439.20        429.62         6.84 o                         
  -6  12   5        491.67        499.16         7.56 o                         
  -4  12   5        282.33        267.21         4.95 o                         
  -2  12   5        267.36        262.31         4.23 o                         
   0  12   5        250.05        244.47         5.21 o                         
   2  12   5       1158.47       1152.84        10.27 o                         
   4  12   5         12.36         10.11         2.31 o                         
   6  12   5        494.66        496.96         8.03 o                         
   8  12   5         11.00         13.24         2.83 o                         
  10  12   5        492.39        489.05        11.99 o                         
 -15  13   5         27.50         26.24         4.48 o                         
 -13  13   5       1056.72       1038.10        13.20 o                         
 -11  13   5         75.43         81.18         3.93 o                         
  -9  13   5        374.49        387.89         6.88 o                         
  -7  13   5          0.19          2.16         1.94 o                         
  -5  13   5       1279.14       1284.16        12.46 o                         
  -3  13   5        412.44        406.07         7.49 o                         
  -1  13   5        832.08        849.34         8.19 o                         
   1  13   5        533.58        545.09         7.61 o                         
   3  13   5        342.37        346.65         6.32 o                         
   5  13   5        887.80        885.46         9.86 o                         
   7  13   5          0.49         -2.23         2.23 o                         
   9  13   5        182.28        184.40         7.71 o                         
 -14  14   5       3189.59       3126.73        33.68 o                         
 -12  14   5          0.70          1.40         2.40 o                         
 -10  14   5        261.90        270.69         5.86 o                         
  -8  14   5        849.20        852.89         9.88 o                         
  -6  14   5       1359.32       1339.89        13.43 o                         
  -4  14   5       1400.49       1367.04        12.28 o                         
  -2  14   5        842.32        867.39         8.96 o                         
   0  14   5       9524.06       9590.51        52.57 o                         
   2  14   5        138.31        141.34         3.97 o                         
   4  14   5        458.52        458.66         6.92 o                         
   6  14   5        947.69        971.24        11.47 o                         
   8  14   5         43.89         48.49         4.33 o                         
  10  14   5        392.75        367.35        12.52 o                         
 -13  15   5          1.06          0.41         3.00 o                         
 -11  15   5        430.81        429.74         7.90 o                         
  -9  15   5         34.83         37.58         2.91 o                         
  -7  15   5        397.21        400.76         6.82 o                         
  -5  15   5        298.75        306.81         5.99 o                         
  -3  15   5        876.74        879.16        10.49 o                         
  -1  15   5          3.60          2.75         2.08 o                         
   1  15   5        183.04        189.41         4.99 o                         
   3  15   5       1522.66       1547.90        13.09 o                         
   5  15   5        499.57        499.63         7.52 o                         
   7  15   5         41.96         48.58         4.01 o                         
   9  15   5         11.99          8.48         4.00 o                         
 -14  16   5       2724.69       2710.87        40.64 o                         
 -12  16   5        202.31        208.17         6.64 o                         
 -10  16   5        748.44        738.79         9.11 o                         
  -8  16   5       2469.70       2463.82        19.15 o                         
  -6  16   5       2249.22       2200.37        18.97 o                         
  -4  16   5       3412.88       3323.81        25.56 o                         
  -2  16   5        296.83        288.00         7.65 o                         
   0  16   5       3746.53       3729.81        24.73 o                         
   2  16   5        523.39        532.88         7.80 o                         
   4  16   5       2709.36       2708.49        29.82 o                         
   6  16   5        856.09        856.27        13.01 o                         
   8  16   5        546.95        550.95        11.17 o                         
 -13  17   5         73.91         81.20         6.16 o                         
 -11  17   5       1897.47       1873.89        14.97 o                         
  -9  17   5       1136.20       1098.33        12.08 o                         
  -7  17   5       6728.59       6683.26        43.67 o                         
  -5  17   5         39.06         41.31         3.14 o                         
  -3  17   5       4734.32       4648.11        32.09 o                         
  -1  17   5          7.31          7.84         4.14 o                         
   1  17   5          1.09          4.47         2.33 o                         
   3  17   5       8430.57       8470.41        53.72 o                         
   5  17   5         22.63         26.67         3.44 o                         
   7  17   5       1312.91       1309.82        17.76 o                         
   9  17   5        375.35        377.18        11.33 o                         
 -12  18   5        403.74        402.48        10.82 o                         
 -10  18   5         61.29         61.49         3.73 o                         
  -8  18   5        384.99        394.39         9.55 o                         
  -6  18   5         68.93         75.29         4.04 o                         
  -4  18   5       3192.00       3132.83        22.51 o                         
  -2  18   5       6000.65       6041.65        36.48 o                         
   0  18   5       1366.48       1386.36        14.30 o                         
   2  18   5        880.98        879.70        11.48 o                         
   4  18   5       1766.47       1750.17        19.52 o                         
   6  18   5         51.82         67.46         5.08 o                         
   8  18   5        622.33        610.29        13.74 o                         
 -13  19   5          0.73          0.93         3.63 o                         
 -11  19   5        176.11        176.32         7.68 o                         
  -9  19   5        151.44        160.49         6.24 o                         
  -7  19   5        746.99        732.93        10.69 o                         
  -5  19   5          0.47          0.07         2.26 o                         
  -3  19   5        538.38        529.34         9.80 o                         
  -1  19   5         25.37         34.46         3.77 o                         
   1  19   5          0.63          3.67         2.50 o                         
   3  19   5        678.35        692.99        10.50 o                         
   5  19   5         12.26         13.13         4.65 o                         
   7  19   5        106.73        118.51         7.42 o                         
 -12  20   5         64.59         74.77         7.44 o                         
 -10  20   5         72.95         76.12         5.30 o                         
  -8  20   5        581.36        594.73        10.01 o                         
  -6  20   5         59.19         62.31         4.16 o                         
  -4  20   5         21.53         26.73         3.29 o                         
  -2  20   5       1152.89       1112.55        14.09 o                         
   0  20   5         13.53         20.53         3.00 o                         
   2  20   5        268.39        271.73         8.53 o                         
   4  20   5          9.24          9.68         3.34 o                         
   6  20   5          7.97         10.48         4.20 o                         
 -11  21   5        654.22        631.78        13.38 o                         
  -9  21   5         13.31         18.51         4.09 o                         
  -7  21   5        707.08        698.43        13.40 o                         
  -5  21   5          3.35          5.32         2.51 o                         
  -3  21   5       1849.46       1859.18        19.62 o                         
  -1  21   5          3.07          4.83         2.87 o                         
   1  21   5         12.08         11.46         2.94 o                         
   3  21   5       2620.28       2604.41        22.91 o                         
   5  21   5        118.12        124.30         6.51 o                         
   7  21   5        111.16        121.96         7.60 o                         
 -10  22   5         67.67         69.74         6.08 o                         
  -8  22   5        301.89        296.08         9.36 o                         
  -6  22   5        538.11        526.24         8.74 o                         
  -4  22   5         19.79         27.61         3.46 o                         
  -2  22   5         52.55         57.04         4.51 o                         
   0  22   5       1908.20       1939.52        20.56 o                         
   2  22   5        148.39        148.68         6.08 o                         
   4  22   5          0.33          1.07         3.11 o                         
   6  22   5        294.37        263.67        10.01 o                         
  -9  23   5         72.10         68.48         5.92 o                         
  -7  23   5        843.66        822.06        14.78 o                         
  -5  23   5        573.38        568.70         9.10 o                         
  -3  23   5         39.42         45.21         4.27 o                         
  -1  23   5        717.34        691.95        11.75 o                         
   1  23   5        351.10        344.64         8.81 o                         
   3  23   5        327.92        331.44         8.89 o                         
   5  23   5        126.04        142.08         7.83 o                         
  -8  24   5         73.81         80.23         6.21 o                         
  -6  24   5        196.60        208.08         8.12 o                         
  -4  24   5         40.90         46.64         4.77 o                         
  -2  24   5         63.29         74.20         5.08 o                         
   0  24   5         28.47         27.93         4.03 o                         
   2  24   5        203.15        189.71         7.47 o                         
   4  24   5        152.88        150.78         8.11 o                         
  -9  25   5         41.50         36.16         5.78 o                         
  -7  25   5       2529.92       2554.38        28.74 o                         
  -5  25   5         41.75         47.89         6.00 o                         
  -3  25   5        509.72        527.14        17.80 o                         
  -1  25   5        415.29        411.90        12.76 o                         
   1  25   5        455.29        486.32        19.72 o                         
   3  25   5        631.43        658.71        13.92 o                         
  -6  26   5        132.67        133.99         7.70 o                         
  -4  26   5        383.57        380.06        12.74 o                         
  -2  26   5        522.90        541.78        18.19 o                         
   0  26   5        541.41        515.82        14.35 o                         
   2  26   5        210.29        211.58        15.24 o                         
  -5  27   5       1008.52        991.30        17.00 o                         
  -3  27   5        512.10        487.07        17.76 o                         
  -1  27   5        447.67        470.49        13.84 o                         
   1  27   5        545.84        550.04        15.10 o                         
 -16   0   6        777.71        793.10        21.90 o                         
 -14   0   6       3969.37       3919.05        43.78 o                         
 -12   0   6          1.60          3.25         3.11 o                         
 -10   0   6      20426.14      20461.56       139.60 o                         
  -8   0   6        145.52        153.35         5.84 o                         
  -6   0   6       4146.63       4127.65        30.43 o                         
  -4   0   6       2991.27       2982.35        25.93 o                         
  -2   0   6      16689.13      17289.86       122.86 o                         
   0   0   6       3661.49       3691.68        30.61 o                         
   2   0   6       2389.86       2457.28        33.78 o                         
   4   0   6      19478.13      19549.98       189.31 o                         
   6   0   6        160.58        153.07         9.86 o                         
   8   0   6       3043.31       3044.93        36.46 o                         
  10   0   6         16.79         21.24         5.13 o                         
 -15   1   6       1249.22       1229.71        15.28 o                         
 -13   1   6       2668.68       2667.35        23.26 o                         
 -11   1   6        660.50        665.27         8.48 o                         
  -9   1   6        140.29        148.82         4.83 o                         
  -7   1   6        655.17        646.29         7.29 o                         
  -5   1   6          0.66          1.55         1.62 o                         
  -3   1   6       6948.25       6932.83        34.08 o                         
  -1   1   6        675.71        683.21         7.70 o                         
   1   1   6       3813.66       3861.69        22.59 o                         
   3   1   6        587.79        588.54         9.35 o                         
   5   1   6        558.11        569.91        13.08 o                         
   7   1   6       2684.52       2675.81        30.71 o                         
   9   1   6        206.24        212.03         7.05 o                         
 -16   2   6        783.00        752.98        13.33 o                         
 -14   2   6          0.52          0.25         2.80 o                         
 -12   2   6         34.22         33.25         3.24 o                         
 -10   2   6        909.11        895.87        11.52 o                         
  -8   2   6        413.14        404.52         6.04 o                         
  -6   2   6        190.32        177.13         3.90 o                         
  -4   2   6        297.91        296.35         5.61 o                         
  -2   2   6        259.72        251.82         4.83 o                         
   0   2   6        574.21        577.66         6.59 o                         
   2   2   6         47.89         48.96         2.84 o                         
   4   2   6        453.28        446.54        10.93 o                         
   6   2   6        228.87        235.59         7.07 o                         
   8   2   6          1.42          3.79         2.96 o                         
  10   2   6         91.59         97.63         5.49 o                         
 -15   3   6       1437.30       1458.99        18.47 o                         
 -13   3   6       1020.07       1018.70        12.17 o                         
 -11   3   6        114.60        114.90         4.69 o                         
  -9   3   6        364.57        366.96         6.03 o                         
  -7   3   6        320.81        324.81         5.29 o                         
  -5   3   6        679.07        666.93         7.84 o                         
  -3   3   6        776.68        794.01         9.34 o                         
  -1   3   6       1614.63       1606.73        12.81 o                         
   1   3   6        678.12        691.22         7.90 o                         
   3   3   6        334.56        333.60         6.15 o                         
   5   3   6         43.45         49.77         3.88 o                         
   7   3   6        616.02        611.72        10.09 o                         
   9   3   6       1018.48       1007.02        13.54 o                         
 -16   4   6         71.13         75.83         5.76 o                         
 -14   4   6          5.13          9.37         2.83 o                         
 -12   4   6       1449.72       1443.06        14.37 o                         
 -10   4   6        487.25        489.91         7.67 o                         
  -8   4   6       2242.59       2276.19        18.99 o                         
  -6   4   6          4.84         12.44         2.13 o                         
  -4   4   6        112.62        121.59         4.73 o                         
  -2   4   6         21.57         23.56         2.21 o                         
   0   4   6        406.00        415.03         6.09 o                         
   2   4   6        905.88        917.13         9.57 o                         
   4   4   6       1181.04       1172.25        13.97 o                         
   6   4   6       1841.85       1855.39        17.92 o                         
   8   4   6         14.64         13.80         3.12 o                         
  10   4   6          7.43         11.46         3.33 o                         
 -15   5   6         34.52         38.76         5.80 o                         
 -13   5   6        512.61        502.39         8.69 o                         
 -11   5   6        260.57        272.79         6.98 o                         
  -9   5   6          1.27          3.99         2.36 o                         
  -7   5   6       1091.01       1098.35        13.53 o                         
  -5   5   6        194.07        204.13         4.26 o                         
  -3   5   6         33.06         34.58         2.45 o                         
  -1   5   6         84.73         89.77         3.32 o                         
   1   5   6       1425.06       1419.36        12.20 o                         
   3   5   6        226.73        234.05         5.07 o                         
   5   5   6        329.52        327.66         7.07 o                         
   7   5   6         62.99         65.91         4.37 o                         
   9   5   6        130.32        136.06         6.44 o                         
 -16   6   6          7.13          6.76         3.97 o                         
 -14   6   6         37.22         47.63         4.94 o                         
 -12   6   6         67.93         69.08         4.49 o                         
 -10   6   6        131.15        129.96         5.30 o                         
  -8   6   6         91.99         97.67         4.06 o                         
  -6   6   6          1.13          3.01         1.70 o                         
  -4   6   6          9.07         15.37         2.67 o                         
  -2   6   6        197.91        206.14         4.52 o                         
   0   6   6          0.34         -0.14         1.61 o                         
   2   6   6        119.20        117.98         3.81 o                         
   4   6   6         86.33         88.75         3.68 o                         
   6   6   6          2.08          3.57         2.52 o                         
   8   6   6        371.29        383.09         9.49 o                         
  10   6   6        278.67        267.64         8.88 o                         
 -15   7   6        114.27        122.99         7.48 o                         
 -13   7   6        275.80        283.82        10.11 o                         
 -11   7   6        691.89        681.22        10.46 o                         
  -9   7   6         72.09         76.29         4.48 o                         
  -7   7   6        159.70        163.45         4.57 o                         
  -5   7   6       2816.10       2772.16        19.45 o                         
  -3   7   6        207.50        218.51         4.76 o                         
  -1   7   6       1235.17       1215.22        12.18 o                         
   1   7   6        356.16        351.07         6.07 o                         
   3   7   6        570.57        570.87         8.04 o                         
   5   7   6         26.24         33.74         4.71 o                         
   7   7   6        856.57        857.57        13.38 o                         
   9   7   6         98.93        100.14         6.14 o                         
 -14   8   6        182.51        193.60        10.34 o                         
 -12   8   6         33.92         40.37         4.20 o                         
 -10   8   6        518.62        502.29         8.82 o                         
  -8   8   6       3134.27       3080.37        20.35 o                         
  -6   8   6       4107.47       4080.33        26.33 o                         
  -4   8   6          3.92         11.09         2.04 o                         
  -2   8   6        658.77        680.12         7.96 o                         
   0   8   6       1362.55       1364.99        12.24 o                         
   2   8   6        129.56        134.25         4.64 o                         
   4   8   6        400.28        395.34         7.06 o                         
   6   8   6        341.60        328.05         8.41 o                         
   8   8   6       1041.45       1011.04        15.01 o                         
 -15   9   6         13.76         14.81         4.22 o                         
 -13   9   6       1097.49       1079.76        15.43 o                         
 -11   9   6         70.82         70.82         4.53 o                         
  -9   9   6       1389.22       1366.99        12.33 o                         
  -7   9   6       1079.19       1063.66        11.83 o                         
  -5   9   6        118.89        125.71         4.32 o                         
  -3   9   6       5261.02       5253.52        31.47 o                         
  -1   9   6         31.61         37.37         2.92 o                         
   1   9   6        452.45        448.03         6.94 o                         
   3   9   6        689.48        696.76         9.11 o                         
   5   9   6        441.45        432.97         8.57 o                         
   7   9   6        274.33        282.42         7.48 o                         
   9   9   6         87.30         89.23         5.91 o                         
 -14  10   6       1015.84        987.53        16.81 o                         
 -12  10   6        524.15        532.06        10.60 o                         
 -10  10   6        429.50        415.72         9.10 o                         
  -8  10   6          1.82          4.42         2.23 o                         
  -6  10   6       1338.41       1354.89        13.27 o                         
  -4  10   6        600.30        586.56         7.69 o                         
  -2  10   6        646.56        626.83         8.61 o                         
   0  10   6        475.18        461.16         6.96 o                         
   2  10   6        146.40        154.48         4.85 o                         
   4  10   6        540.64        548.77         8.39 o                         
   6  10   6         29.96         32.75         3.48 o                         
   8  10   6        946.12        942.23        14.55 o                         
 -15  11   6         11.59         11.25         4.29 o                         
 -13  11   6       3764.59       3762.31        67.94 o                         
 -11  11   6       1909.81       1934.55        21.80 o                         
  -9  11   6       1886.39       1903.98        17.75 o                         
  -7  11   6       1835.04       1806.07        18.50 o                         
  -5  11   6          1.71          8.24         2.20 o                         
  -3  11   6      21470.29      21454.87       109.68 o                         
  -1  11   6          0.17          1.01         2.05 o                         
   1  11   6       3368.74       3330.58        23.12 o                         
   3  11   6        258.84        270.21         6.09 o                         
   5  11   6       3202.44       3226.76        26.06 o                         
   7  11   6       2663.80       2683.11        27.18 o                         
   9  11   6          2.48          1.21         3.29 o                         
 -14  12   6        571.98        560.85        12.74 o                         
 -12  12   6          9.13          7.50         3.43 o                         
 -10  12   6       3984.33       3931.93        29.80 o                         
  -8  12   6       3653.06       3651.62        34.10 o                         
  -6  12   6       2348.77       2389.29        20.15 o                         
  -4  12   6          8.22         18.78         2.88 o                         
  -2  12   6       1333.20       1333.77        13.44 o                         
   0  12   6       1842.63       1863.39        15.41 o                         
   2  12   6       3905.59       3933.37        26.61 o                         
   4  12   6       3037.35       3058.53        22.96 o                         
   6  12   6          5.16         13.51         2.77 o                         
   8  12   6       1747.21       1701.17        20.13 o                         
 -13  13   6         21.76         22.74         4.48 o                         
 -11  13   6          4.37          6.07         3.15 o                         
  -9  13   6         85.48         83.15         5.36 o                         
  -7  13   6        212.99        211.75         6.88 o                         
  -5  13   6        761.46        771.58        11.44 o                         
  -3  13   6       1921.78       1936.67        17.43 o                         
  -1  13   6       1187.07       1183.41        13.35 o                         
   1  13   6         15.99         18.89         2.55 o                         
   3  13   6        361.34        346.39         6.82 o                         
   5  13   6         49.65         51.91         3.61 o                         
   7  13   6         15.18         16.89         3.60 o                         
 -14  14   6        362.19        367.43        11.76 o                         
 -12  14   6        381.46        363.96        12.31 o                         
 -10  14   6         62.74         65.22         4.85 o                         
  -8  14   6        727.47        719.74        13.06 o                         
  -6  14   6         78.47         83.30         4.92 o                         
  -4  14   6        166.06        156.31         8.28 o                         
  -2  14   6        207.26        201.99         7.45 o                         
   0  14   6          2.16          1.79         2.34 o                         
   2  14   6        693.61        684.09         9.18 o                         
   4  14   6         17.89         13.86         2.51 o                         
   6  14   6         89.71         94.26         6.10 o                         
   8  14   6         47.84         43.41         5.49 o                         
 -13  15   6        144.42        146.45         7.98 o                         
 -11  15   6        135.98        135.43         8.92 o                         
  -9  15   6         31.23         37.43         5.20 o                         
  -7  15   6          6.76          7.83         3.20 o                         
  -5  15   6       1207.06       1201.42        14.88 o                         
  -3  15   6       1995.04       1968.55        19.61 o                         
  -1  15   6        747.26        762.96        13.00 o                         
   1  15   6          6.59          5.32         2.55 o                         
   3  15   6          4.77          9.36         2.51 o                         
   5  15   6         63.84         63.20         3.86 o                         
   7  15   6          2.78          4.64         3.42 o                         
 -12  16   6        425.58        405.20        16.24 o                         
 -10  16   6        350.17        360.25         9.61 o                         
  -8  16   6        108.84        108.12         6.53 o                         
  -6  16   6       2437.49       2416.47        23.22 o                         
  -4  16   6        184.69        179.27         5.89 o                         
  -2  16   6          1.53          6.81         2.81 o                         
   0  16   6        916.04        930.23        15.21 o                         
   2  16   6        226.41        231.81         6.55 o                         
   4  16   6        138.06        157.87         6.93 o                         
   6  16   6          0.68         -1.30         3.52 o                         
 -11  17   6         13.20         12.20         4.90 o                         
  -9  17   6          0.00          3.61         3.07 o                         
  -7  17   6          0.36         -0.98         2.88 o                         
  -5  17   6        119.12        112.27         5.15 o                         
  -3  17   6          1.48          2.29         2.83 o                         
  -1  17   6         21.04         21.37         3.78 o                         
   1  17   6          1.37          5.46         2.61 o                         
   3  17   6        112.46        111.95         6.06 o                         
   5  17   6         36.57         38.82         4.48 o                         
   7  17   6        356.66        332.42        10.78 o                         
 -12  18   6        968.66        976.39        19.68 o                         
 -10  18   6         53.57         57.77         5.68 o                         
  -8  18   6        314.91        326.89         9.54 o                         
  -6  18   6        620.87        614.95        10.89 o                         
  -4  18   6        735.07        721.83        10.67 o                         
  -2  18   6         84.88         83.03         6.28 o                         
   0  18   6        398.38        404.05        10.59 o                         
   2  18   6        382.86        373.83         9.07 o                         
   4  18   6        276.29        271.56         8.48 o                         
   6  18   6        196.11        190.25         9.05 o                         
 -11  19   6         11.21         15.11         5.13 o                         
  -9  19   6          0.33         -1.05         3.51 o                         
  -7  19   6        733.76        737.42        12.26 o                         
  -5  19   6         34.16         35.47         3.55 o                         
  -3  19   6        764.21        750.49        24.61 o                         
  -1  19   6         81.01         85.65         6.23 o                         
   1  19   6        805.47        791.25        14.14 o                         
   3  19   6         43.20         39.91         4.44 o                         
   5  19   6        186.89        204.84         9.55 o                         
 -10  20   6       2107.41       2138.37        25.97 o                         
  -8  20   6        329.34        327.08        10.62 o                         
  -6  20   6       1711.25       1666.83        19.32 o                         
  -4  20   6        468.81        473.46        10.04 o                         
  -2  20   6        128.44        133.80         7.18 o                         
   0  20   6        476.20        479.26        13.42 o                         
   2  20   6          4.12          4.79         3.16 o                         
   4  20   6       2137.28       2112.43        23.12 o                         
  -9  21   6        197.59        196.06        11.27 o                         
  -7  21   6         33.18         30.02         8.00 o                         
  -5  21   6        945.95        919.38        14.02 o                         
  -3  21   6         62.73         63.05         5.58 o                         
  -1  21   6        634.41        640.54        13.30 o                         
   1  21   6        110.72        122.85         7.17 o                         
   3  21   6        268.39        302.44         8.89 o                         
  -8  22   6          0.51         12.13         5.98 o                         
  -6  22   6       1612.77       1621.90        31.28 o                         
  -4  22   6        817.29        832.01        17.89 o                         
  -2  22   6       1253.70       1287.08        19.74 o                         
   0  22   6        883.63        872.53        18.28 o                         
   2  22   6         23.76         24.99         4.60 o                         
   4  22   6       1568.38       1474.98        45.63 o                         
  -7  23   6         26.93         24.52         5.39 o                         
  -5  23   6        519.98        538.34        14.59 o                         
  -3  23   6       3532.52       3476.57        40.85 o                         
  -1  23   6        807.66        853.95        18.06 o                         
   1  23   6        535.82        535.95        12.80 o                         
   3  23   6        471.10        476.98        12.62 o                         
  -6  24   6         65.43         90.20         7.66 o                         
  -4  24   6          0.29         -0.20         4.08 o                         
  -2  24   6        757.56        744.29        16.94 o                         
   0  24   6         42.06         40.23         6.00 o                         
  -5  25   6        109.09        118.40        10.81 o                         
  -3  25   6        542.46        567.29        20.50 o                         
  -1  25   6         39.89         45.45         6.67 o                         
 -14   0   7        884.08        911.67        18.68 o                         
 -12   0   7          3.32          0.11         3.86 o                         
 -10   0   7        135.56        139.84         8.87 o                         
  -8   0   7        385.15        362.74         8.90 o                         
  -6   0   7        363.89        354.79         9.95 o                         
  -4   0   7        238.35        230.26         8.41 o                         
  -2   0   7        115.98        109.70        10.49 o                         
   0   0   7         14.60          6.34         3.25 o                         
   2   0   7       1245.39       1265.06        23.66 o                         
   4   0   7         28.08         24.95         5.52 o                         
   6   0   7        118.81        124.98        10.94 o                         
   8   0   7          1.32          3.71         4.04 o                         
 -15   1   7        230.61        240.44         8.41 o                         
 -13   1   7         91.98         84.85         5.12 o                         
 -11   1   7        113.27        122.02         5.06 o                         
  -9   1   7          1.25          4.61         2.21 o                         
  -7   1   7         87.21         87.65         3.95 o                         
  -5   1   7         15.23         21.99         3.86 o                         
  -3   1   7        222.53        216.20         5.72 o                         
  -1   1   7         20.61         16.88         2.63 o                         
   1   1   7         29.01         30.18         3.75 o                         
   3   1   7        312.70        308.53         8.56 o                         
   5   1   7         68.61         72.24         5.55 o                         
   7   1   7        198.07        207.67         7.28 o                         
 -14   2   7       1208.61       1180.66        23.59 o                         
 -12   2   7        102.90        109.59         5.45 o                         
 -10   2   7         18.76         18.01         2.94 o                         
  -8   2   7       1054.62       1054.53        10.69 o                         
  -6   2   7          0.77          4.54         2.28 o                         
  -4   2   7       1763.21       1753.34        13.62 o                         
  -2   2   7       1017.38       1021.27        15.02 o                         
   0   2   7       1737.38       1708.07        20.87 o                         
   2   2   7         53.24         55.74         4.56 o                         
   4   2   7          1.19          5.53         3.25 o                         
   6   2   7        388.74        389.43         9.33 o                         
   8   2   7         51.65         51.11         4.39 o                         
 -15   3   7          0.54          1.00         3.37 o                         
 -13   3   7        836.53        830.22        13.53 o                         
 -11   3   7         30.44         36.00         3.75 o                         
  -9   3   7       1786.35       1797.35        15.97 o                         
  -7   3   7         26.93         26.96         2.63 o                         
  -5   3   7        579.68        574.31         7.98 o                         
  -3   3   7        531.94        548.20         7.88 o                         
  -1   3   7         10.98         10.45         2.47 o                         
   1   3   7       1935.90       1905.85        18.85 o                         
   3   3   7        419.16        408.31         9.62 o                         
   5   3   7        763.15        763.66        19.13 o                         
   7   3   7         80.34         79.12         5.46 o                         
 -14   4   7        322.95        338.74         9.42 o                         
 -12   4   7          7.95         11.67         3.09 o                         
 -10   4   7         75.95         79.54         4.31 o                         
  -8   4   7        227.33        226.19         5.46 o                         
  -6   4   7        136.87        138.08         5.27 o                         
  -4   4   7         68.68         72.03         3.57 o                         
  -2   4   7          6.87         10.27         2.23 o                         
   0   4   7        169.20        177.15         6.06 o                         
   2   4   7         33.02         40.21         4.73 o                         
   4   4   7         80.87         84.45         5.38 o                         
   6   4   7         32.43         35.88         4.08 o                         
   8   4   7         37.56         34.70         5.05 o                         
 -13   5   7       1899.14       1911.90        22.24 o                         
 -11   5   7         23.29         27.94         3.26 o                         
  -9   5   7       9208.17       9197.28        52.99 o                         
  -7   5   7         72.23         67.68         3.79 o                         
  -5   5   7       1344.53       1319.92        13.52 o                         
  -3   5   7       1930.46       1920.95        15.74 o                         
  -1   5   7       1061.33       1053.55        11.79 o                         
   1   5   7       7750.23       7653.85        48.09 o                         
   3   5   7        283.93        294.67         6.51 o                         
   5   5   7       2119.83       2108.08        22.18 o                         
   7   5   7        111.46        126.71         7.51 o                         
 -14   6   7         50.43         61.08         5.83 o                         
 -12   6   7        730.35        727.10        16.14 o                         
 -10   6   7       2830.17       2818.31        21.97 o                         
  -8   6   7        855.66        880.81        10.76 o                         
  -6   6   7       6321.71       6359.54        38.64 o                         
  -4   6   7       3568.58       3519.19        26.68 o                         
  -2   6   7      11315.38      11260.68        66.47 o                         
   0   6   7        966.34        989.05        11.79 o                         
   2   6   7       1727.42       1697.02        16.58 o                         
   4   6   7         41.91         49.99         4.34 o                         
   6   6   7         41.42         47.45         4.64 o                         
   8   6   7       4377.15       4311.15        41.86 o                         
 -13   7   7          0.88          3.28         3.45 o                         
 -11   7   7        671.69        697.56        10.07 o                         
  -9   7   7       1247.42       1289.44        14.52 o                         
  -7   7   7       1100.73       1092.06        11.93 o                         
  -5   7   7         56.81         60.39         4.28 o                         
  -3   7   7          4.24          9.24         2.57 o                         
  -1   7   7        151.52        159.38         5.37 o                         
   1   7   7       1030.41       1035.79        12.39 o                         
   3   7   7       1066.98       1041.83        12.76 o                         
   5   7   7         34.89         44.36         4.28 o                         
   7   7   7        291.55        290.26         8.90 o                         
 -14   8   7         24.25         23.19         4.74 o                         
 -12   8   7          2.55          4.15         3.15 o                         
 -10   8   7         10.83         13.47         3.08 o                         
  -8   8   7         49.08         54.24         3.70 o                         
  -6   8   7        155.35        161.08         5.74 o                         
  -4   8   7         57.00         56.86         4.24 o                         
  -2   8   7        123.51        131.75         6.23 o                         
   0   8   7          4.59          4.17         2.44 o                         
   2   8   7          2.82          6.66         3.06 o                         
   4   8   7         98.77         99.52         5.56 o                         
   6   8   7         65.43         68.38         5.27 o                         
 -13   9   7         13.67          8.13         3.93 o                         
 -11   9   7        768.56        748.60        12.89 o                         
  -9   9   7         91.38        102.88         5.91 o                         
  -7   9   7       1165.33       1143.38        13.37 o                         
  -5   9   7         10.44         10.65         2.73 o                         
  -3   9   7        145.77        142.20         5.89 o                         
  -1   9   7        767.95        768.51        10.44 o                         
   1   9   7        583.55        580.47        11.88 o                         
   3   9   7       2122.77       2106.83        18.08 o                         
   5   9   7         34.66         38.86         4.24 o                         
   7   9   7          9.94          7.54         4.06 o                         
 -12  10   7          0.44          5.55         4.54 o                         
 -10  10   7        375.88        373.50         9.29 o                         
  -8  10   7          0.84          1.59         2.53 o                         
  -6  10   7         51.03         54.06         3.91 o                         
  -4  10   7        212.19        214.38         6.77 o                         
  -2  10   7       1992.40       1961.00        22.18 o                         
   0  10   7        363.78        360.69         8.97 o                         
   2  10   7         13.89         17.42         3.71 o                         
   4  10   7        238.66        240.50         6.81 o                         
   6  10   7          0.83         -0.03         3.05 o                         
 -13  11   7        411.83        411.19        16.53 o                         
 -11  11   7        289.38        303.85        11.46 o                         
  -9  11   7         33.23         39.16         4.36 o                         
  -7  11   7        115.57        115.25         5.54 o                         
  -5  11   7        771.34        751.99        10.45 o                         
  -3  11   7          4.63          2.44         2.67 o                         
  -1  11   7         62.12         61.41         4.46 o                         
   1  11   7        282.98        281.52         6.93 o                         
   3  11   7        125.84        124.35         5.08 o                         
   5  11   7         44.09         46.02         4.53 o                         
 -12  12   7        433.36        437.18        13.57 o                         
 -10  12   7        307.49        331.94        11.79 o                         
  -8  12   7        155.23        155.09         7.84 o                         
  -6  12   7         39.17         50.41         5.60 o                         
  -4  12   7        394.72        390.81        13.33 o                         
  -2  12   7        280.55        270.24         7.56 o                         
   0  12   7        267.45        265.05         8.28 o                         
   2  12   7         27.80         30.30         3.38 o                         
   4  12   7        735.85        746.38        14.17 o                         
   6  12   7          5.65          4.53         3.41 o                         
 -13  13   7         30.89         39.22         6.80 o                         
 -11  13   7        817.75        768.23        24.32 o                         
  -9  13   7         93.55         90.93         5.30 o                         
  -7  13   7        317.51        331.69         8.52 o                         
  -5  13   7        153.80        141.78         7.27 o                         
  -3  13   7         56.70         53.10         4.92 o                         
  -1  13   7         63.22         61.59         5.29 o                         
   1  13   7          3.82          7.13         2.62 o                         
   3  13   7        663.50        652.95        10.10 o                         
   5  13   7        260.22        259.54        11.51 o                         
 -12  14   7        985.25        964.96        22.24 o                         
 -10  14   7       1356.43       1331.61        19.83 o                         
  -8  14   7         91.48         94.57         5.73 o                         
  -6  14   7       1765.06       1742.30        20.84 o                         
  -4  14   7          4.37          9.51         3.60 o                         
  -2  14   7       2254.44       2200.42        24.99 o                         
   0  14   7         39.64         41.25         4.57 o                         
   2  14   7        826.35        848.97        14.05 o                         
   4  14   7        306.68        304.79         7.92 o                         
 -11  15   7        228.27        217.95        12.32 o                         
  -9  15   7        549.26        547.15        12.80 o                         
  -7  15   7          7.79          9.50         3.28 o                         
  -5  15   7          9.39         11.01         3.79 o                         
  -3  15   7         87.28         96.93         6.23 o                         
  -1  15   7          0.01         -3.10         3.10 o                         
   1  15   7        220.26        236.29         7.66 o                         
   3  15   7        467.81        469.38        10.28 o                         
   5  15   7        515.19        514.48        12.64 o                         
 -10  16   7       2211.16       2203.20        27.33 o                         
  -8  16   7        365.01        378.42        12.48 o                         
  -6  16   7       1560.99       1561.84        18.81 o                         
  -4  16   7        225.86        204.53         8.46 o                         
  -2  16   7       2320.54       2277.09        25.92 o                         
   0  16   7        702.70        704.86        13.53 o                         
   2  16   7       1239.55       1213.80        19.13 o                         
   4  16   7        245.24        249.08         8.42 o                         
 -11  17   7        391.74        397.06        11.66 o                         
  -9  17   7       6835.53       6627.80        56.93 o                         
  -7  17   7         10.04         10.14         3.65 o                         
  -5  17   7          3.73          9.01         3.83 o                         
  -3  17   7        972.43        980.79        20.83 o                         
  -1  17   7        538.74        544.77        12.10 o                         
   1  17   7       2788.15       2828.73        43.13 o                         
   3  17   7        653.43        657.82        14.07 o                         
 -10  18   7        146.28        145.66         8.34 o                         
  -8  18   7        436.14        435.17        13.44 o                         
  -6  18   7       1181.40       1165.16        18.39 o                         
  -4  18   7       3399.66       3269.87        33.36 o                         
  -2  18   7        723.95        727.52        14.28 o                         
   0  18   7          1.46          1.39         4.40 o                         
   2  18   7        423.41        390.42        13.44 o                         
  -9  19   7        981.81        968.89        19.69 o                         
  -7  19   7          3.51          7.77         3.98 o                         
  -5  19   7         11.00         12.56         4.14 o                         
  -3  19   7         80.33         76.04         7.17 o                         
  -1  19   7        163.81        182.02        10.09 o                         
   1  19   7        165.36        179.00        10.27 o                         
  -8  20   7        127.19        126.41         9.24 o                         
  -6  20   7         12.61         10.32         4.99 o                         
  -4  20   7        683.01        683.01        16.48 o                         
  -2  20   7          0.41          5.16         4.42 o                         
   0  20   7         31.85         28.51         5.63 o                         
   2  20   7         69.53         59.59        13.12 o                         
  -7  21   7         12.86         10.08         4.92 o                         
  -5  21   7          6.04          9.56         4.97 o                         
  -3  21   7        321.65        327.97        12.25 o                         
  -1  21   7        190.39        163.54        16.76 o                         
  -4  22   7        126.23        131.08         9.00 o                         
  -2  22   7         70.34         83.19        10.46 o                         
 -12   0   8       3461.67       3532.38        41.51 o                         
 -10   0   8        535.03        542.04        14.15 o                         
  -8   0   8       8393.64       8235.34        92.78 o                         
  -6   0   8       3200.83       3169.06        36.08 o                         
  -4   0   8        165.89        181.49         8.51 o                         
  -2   0   8       3438.40       3423.01        37.30 o                         
   0   0   8          7.83         12.81         4.82 o                         
   2   0   8       8856.54       8677.78        96.03 o                         
   4   0   8         27.84         28.14         8.20 o                         
 -13   1   8          0.37         -2.25         2.98 o                         
 -11   1   8         26.47         32.77         3.82 o                         
  -9   1   8        875.05        833.25        13.29 o                         
  -7   1   8         55.04         54.00         4.53 o                         
  -5   1   8       4089.99       4102.79        30.52 o                         
  -3   1   8       1008.45        995.50        12.19 o                         
  -1   1   8        295.57        291.41         8.67 o                         
   1   1   8        410.49        416.86        10.16 o                         
   3   1   8        623.61        624.79        12.60 o                         
   5   1   8        125.85        137.79         6.74 o                         
 -12   2   8        682.81        677.65        11.46 o                         
 -10   2   8         57.59         57.22         4.69 o                         
  -8   2   8         86.20         91.91         5.54 o                         
  -6   2   8        332.62        326.31         7.51 o                         
  -4   2   8        170.52        170.96         5.98 o                         
  -2   2   8        323.58        325.01         7.91 o                         
   0   2   8         73.82         78.55         5.32 o                         
   2   2   8        151.90        165.00         7.54 o                         
   4   2   8         77.36         79.75         5.32 o                         
 -13   3   8        214.58        219.17         8.44 o                         
 -11   3   8          0.35          6.32         2.98 o                         
  -9   3   8         92.75        103.34         5.91 o                         
  -7   3   8       1280.00       1284.63        18.75 o                         
  -5   3   8       1282.48       1277.47        14.26 o                         
  -3   3   8        813.24        820.24        13.94 o                         
  -1   3   8         37.51         39.16         3.77 o                         
   1   3   8        155.67        166.97         7.59 o                         
   3   3   8         23.97         33.75         4.48 o                         
   5   3   8         12.97         14.83         4.34 o                         
 -12   4   8        107.65        112.52         5.41 o                         
 -10   4   8       1476.67       1487.47        16.62 o                         
  -8   4   8        934.75        911.44        12.23 o                         
  -6   4   8        303.95        297.85         7.32 o                         
  -4   4   8       1805.54       1791.23        20.74 o                         
  -2   4   8        515.93        510.42        11.22 o                         
   0   4   8        233.81        248.65         8.18 o                         
   2   4   8         62.98         70.28         5.60 o                         
   4   4   8        362.85        360.33        10.39 o                         
 -13   5   8         84.85         88.76         5.56 o                         
 -11   5   8        414.85        437.60        10.31 o                         
  -9   5   8        155.15        164.90         6.64 o                         
  -7   5   8         25.73         28.45         3.37 o                         
  -5   5   8        898.07        895.49        11.10 o                         
  -3   5   8         40.86         40.31         4.48 o                         
  -1   5   8         23.71         26.98         3.56 o                         
   1   5   8         22.34         23.79         3.96 o                         
   3   5   8        524.89        502.23        11.69 o                         
   5   5   8         52.66         44.65         5.10 o                         
 -12   6   8        167.40        157.42         6.84 o                         
 -10   6   8         16.42         20.98         3.50 o                         
  -8   6   8         26.51         33.31         3.63 o                         
  -6   6   8         20.37         19.07         2.95 o                         
  -4   6   8        301.49        304.63         7.96 o                         
  -2   6   8         20.22         17.10         3.36 o                         
   0   6   8          1.37          1.19         2.76 o                         
   2   6   8         20.44         24.76         4.09 o                         
   4   6   8         15.30         21.55         4.26 o                         
 -11   7   8        844.05        823.21        12.50 o                         
  -9   7   8          3.02          2.26         2.84 o                         
  -7   7   8        461.25        470.93         8.91 o                         
  -5   7   8        124.56        135.88         5.28 o                         
  -3   7   8        883.79        843.51        12.68 o                         
  -1   7   8         33.47         39.40         4.02 o                         
   1   7   8        683.44        688.98        13.14 o                         
   3   7   8        131.39        133.22         7.36 o                         
 -12   8   8        468.27        455.70        10.91 o                         
 -10   8   8        183.57        199.90         7.26 o                         
  -8   8   8        298.51        293.60         7.52 o                         
  -6   8   8          2.37          6.98         2.63 o                         
  -4   8   8         18.73         22.33         3.52 o                         
  -2   8   8        227.63        232.77         7.35 o                         
   0   8   8        274.20        269.94        12.97 o                         
   2   8   8       1365.35       1339.05        19.09 o                         
   4   8   8        606.67        602.54        15.59 o                         
 -11   9   8         40.14         44.09         4.88 o                         
  -9   9   8       1278.71       1292.44        17.04 o                         
  -7   9   8         19.83         23.33         3.27 o                         
  -5   9   8       1028.91       1024.60        14.44 o                         
  -3   9   8          1.48          1.46         2.77 o                         
  -1   9   8       1012.68       1022.95        14.37 o                         
   1   9   8        255.12        248.37         6.96 o                         
   3   9   8          0.55          1.95         3.35 o                         
 -10  10   8        112.74        110.04         7.45 o                         
  -8  10   8        752.74        749.19        12.82 o                         
  -6  10   8        203.92        227.81         7.65 o                         
  -4  10   8        146.32        151.34         6.58 o                         
  -2  10   8        211.11        207.53         7.22 o                         
   0  10   8         45.87         47.90         4.45 o                         
   2  10   8        692.72        701.66        12.19 o                         
   4  10   8         41.76         41.59         6.09 o                         
 -11  11   8         42.63         38.40         5.53 o                         
  -9  11   8       3785.39       3785.13        41.53 o                         
  -7  11   8        833.73        830.84        15.57 o                         
  -5  11   8       4896.61       4891.15        44.39 o                         
  -3  11   8        299.08        297.25         8.30 o                         
  -1  11   8       3451.10       3448.82        30.53 o                         
   1  11   8        823.01        807.27        11.83 o                         
   3  11   8        818.80        827.62        13.38 o                         
 -10  12   8       1067.47       1062.09        17.90 o                         
  -8  12   8        531.29        545.69        12.72 o                         
  -6  12   8        609.52        611.35        13.32 o                         
  -4  12   8         59.43         61.21         5.49 o                         
  -2  12   8          0.04          1.57         3.79 o                         
   0  12   8       1053.38       1065.80        17.12 o                         
   2  12   8       6781.12       6580.59        45.39 o                         
  -9  13   8         92.54         81.66         7.00 o                         
  -7  13   8         40.65         40.30         5.21 o                         
  -5  13   8         84.84         85.90         6.33 o                         
  -3  13   8        963.46        964.96        16.36 o                         
  -1  13   8        126.94        143.56         7.74 o                         
   1  13   8        137.53        146.10         8.34 o                         
  -8  14   8        100.57        100.83         6.42 o                         
  -6  14   8         29.62         41.09         7.89 o                         
  -4  14   8        136.48        129.49         7.48 o                         
  -2  14   8         12.57         19.24         4.12 o                         
   0  14   8        408.02        419.60        11.23 o                         
   2  14   8         47.13         50.00         5.32 o                         
  -9  15   8        232.56        242.14        10.02 o                         
  -7  15   8        161.60        156.94         8.22 o                         
  -5  15   8        162.52        175.86        13.73 o                         
  -3  15   8        592.05        599.33        13.25 o                         
  -1  15   8        157.96        175.94        11.26 o                         
   1  15   8          0.24          2.73         3.59 o                         
  -8  16   8        465.58        443.11        11.08 o                         
  -6  16   8        171.62        191.76         9.01 o                         
  -4  16   8         99.79        107.08         7.08 o                         
  -2  16   8        231.06        239.17         9.58 o                         
   0  16   8         50.67         55.47         5.75 o                         
  -7  17   8         40.78         41.48         6.15 o                         
  -5  17   8         22.74         35.68         5.03 o                         
  -3  17   8          0.50          5.96         3.71 o                         
  -1  17   8          4.25          9.10         3.98 o                         
  -4  18   8         99.67        107.09         7.04 o                         
 -10   0   9        460.24        460.53        33.12 o                         
  -8   0   9        130.28        144.11         8.93 o                         
  -6   0   9          5.16          6.55         5.41 o                         
  -4   0   9        222.81        241.80         9.87 o                         
  -2   0   9        180.69        196.47        11.37 o                         
   0   0   9        279.92        298.03        13.24 o                         
  -9   1   9         29.67         41.24         5.49 o                         
  -7   1   9          6.60          7.13         3.08 o                         
  -5   1   9         19.94         23.30         3.36 o                         
  -3   1   9         25.63         31.64         4.81 o                         
  -1   1   9          6.44          2.69         3.98 o                         
   1   1   9        137.27        142.23         8.81 o                         
 -10   2   9       1415.28       1376.18        20.67 o                         
  -8   2   9         55.56         60.01         5.01 o                         
  -6   2   9        363.18        384.39         9.39 o                         
  -4   2   9         53.22         65.45         5.66 o                         
  -2   2   9        875.01        839.83        24.75 o                         
   0   2   9          9.71         18.90         3.97 o                         
  -9   3   9          9.31         16.40         3.91 o                         
  -7   3   9         92.02         97.92         6.01 o                         
  -5   3   9        484.42        457.91        12.09 o                         
  -3   3   9          3.76          6.97         3.62 o                         
  -1   3   9        621.75        625.91        15.18 o                         
   1   3   9        176.48        187.17         8.57 o                         
 -10   4   9        322.91        329.32        15.08 o                         
  -8   4   9          9.73          8.59         3.45 o                         
  -6   4   9         27.57         35.60         4.23 o                         
  -4   4   9          0.48          3.79         3.60 o                         
  -2   4   9         52.65         57.33         6.30 o                         
   0   4   9         11.75          8.09         5.55 o                         
  -9   5   9          4.60         12.05         3.75 o                         
  -7   5   9        486.57        501.42        10.76 o                         
  -5   5   9       3482.07       3411.64        34.60 o                         
  -3   5   9        214.67        224.69        10.11 o                         
  -1   5   9       1729.94       1741.38        26.25 o                         
   1   5   9        145.13        137.77         7.61 o                         
  -8   6   9       2362.96       2348.93        24.54 o                         
  -6   6   9        151.33        165.52         8.17 o                         
  -4   6   9       5778.10       5776.38        57.94 o                         
  -2   6   9        109.96        110.14         6.97 o                         
   0   6   9         56.03         67.56         6.73 o                         
  -9   7   9        661.58        640.99        11.27 o                         
  -7   7   9        126.01        130.66        10.89 o                         
  -5   7   9        222.17        219.10         8.92 o                         
  -3   7   9         67.46         65.37         5.65 o                         
  -1   7   9         44.82         55.21         7.22 o                         
  -8   8   9         61.92         67.48         5.05 o                         
  -6   8   9         57.73         65.90         5.92 o                         
  -4   8   9         43.97         51.64         5.47 o                         
  -2   8   9         47.36         56.29         5.59 o                         
  -7   9   9        243.09        235.45         8.45 o                         
  -5   9   9         28.73         34.18         4.77 o                         
  -3   9   9        404.74        432.52        11.27 o                         
  -1   9   9          1.57          3.40         3.79 o                         
  -6  10   9         29.40         34.02         4.93 o                         
  -4  10   9         97.19        107.97         7.42 o                         
  -2  10   9        159.67        155.25         8.03 o                         
  -5  11   9          6.94          8.25         4.07 o                         
  -3  11   9        356.10        355.62        10.69 o                         
                                                                                
