# Supplementary material for: Recommended X-ray single-crystal structure refinement and Rietveld refinement procedure for tremolite
Source: Acta Crystallogr B Struct Sci Cryst Eng Mater. 2021 Jul 14;77(Pt 4):537–49. doi: 10.1107/S2052520621004844 (PMC8337022; doi:10.1107/S2052520621004844)
Supplement: Supplementary file 3 [file b-77-00537-powdersup3.rtv]

##############################################################################
###    CIF submission form for powder diffraction data (IUCr journals)     ###
###                                              Version 11 February 2005  ###
##############################################################################

# This is an electronic "form" for submitting powder diffraction data in CIF 
# format to an IUCr journal.  The data for each powder profile should be sent 
# as a separate file consisting of one data block.  The value of _pd_block_id 
# is used to associate each powder profile with a Rietveld refinement, since 
# it must match the value of _pd_block_diffractogram_id in the CIF used to 
# report the results of the refinement. The current version of the powder 
# CIF dictionary, which contains definitions of the terms starting _pd_,  
# may be obtained from http://www.iucr.org/iucr-top/cif/pd/index.html.  
# Note that the query marks '?' are significant as placeholders, and should 
# not be deleted where a data item is not given, UNLESS the accompanying data 
# name is also deleted. Lines should not exceed 80 characters in length.  The 
# comments following a hash symbol '#' may be deleted if wished.


data_powder

# data_profile1

_pd_block_id      tremolite_Merelani

# _pd_block_diffractogram_id [tremolite_Merelani]


loop_
      _pd_proc_point_id                    
      _pd_proc_2theta_corrected
      _pd_proc_intensity_net               
      _pd_calc_intensity_net               
      _pd_proc_ls_weight       
            
1  5.000000  31925  31328  3.13234E-05
2  5.021798  31776  31268  3.14703E-05
3  5.043596  32008  31202  3.12422E-05
4  5.065394  31639  31130  3.16066E-05
5  5.087192  31244  31052  3.20061E-05
6  5.108990  31236  30969  3.20143E-05
7  5.130788  31150  30881  3.21027E-05
8  5.152586  30860  30789  3.24044E-05
9  5.174384  30345  30692  3.29544E-05
10  5.196182  30504  30592  3.27826E-05
11  5.217980  30518  30488  3.27675E-05
12  5.239778  30302  30381  3.30011E-05
13  5.261576  30261  30271  3.30458E-05
14  5.283374  30224  30158  3.30863E-05
15  5.305172  30203  30043  3.31093E-05
16  5.326970  29667  29926  3.37075E-05
17  5.348768  29911  29807  3.34325E-05
18  5.370566  29536  29686  3.3857E-05
19  5.392364  29384  29564  3.40321E-05
20  5.414162  29153  29440  3.43018E-05
21  5.435960  29143  29316  3.43136E-05
22  5.457758  29237  29190  3.42032E-05
23  5.479556  28393  29064  3.52199E-05
24  5.501354  28810  28937  3.47102E-05
25  5.523152  28525  28810  3.5057E-05
26  5.544950  28401  28683  3.521E-05
27  5.566748  28024  28555  3.56837E-05
28  5.588546  28034  28428  3.5671E-05
29  5.610344  27962  28300  3.57628E-05
30  5.632142  27761  28173  3.60218E-05
31  5.653940  27962  28046  3.57628E-05
32  5.675738  27623  27919  3.62017E-05
33  5.697536  27862  27793  3.58912E-05
34  5.719334  27663  27668  3.61494E-05
35  5.741132  27582  27543  3.62555E-05
36  5.762930  27308  27419  3.66193E-05
37  5.784728  27187  27295  3.67823E-05
38  5.806526  26685  27173  3.74742E-05
39  5.828324  27034  27051  3.69905E-05
40  5.850122  26662  26930  3.75066E-05
41  5.871920  26813  26811  3.72953E-05
42  5.893718  26760  26692  3.73692E-05
43  5.915516  26569  26574  3.76378E-05
44  5.937314  26437  26458  3.78258E-05
45  5.959112  26514  26342  3.77159E-05
46  5.980910  26218  26228  3.81417E-05
47  6.002708  26227  26115  3.81286E-05
48  6.024506  26061  26003  3.83715E-05
49  6.046304  26261  25892  3.80793E-05
50  6.068102  26065  25783  3.83656E-05
51  6.089900  25776  25674  3.87958E-05
52  6.111698  25724  25567  3.88742E-05
53  6.133496  25689  25462  3.89272E-05
54  6.155294  25666  25357  3.89621E-05
55  6.177092  25459  25254  3.92788E-05
56  6.198890  25432  25151  3.93205E-05
57  6.220688  25338  25051  3.94664E-05
58  6.242486  25441  24951  3.93066E-05
59  6.264284  25359  24852  3.94337E-05
60  6.286082  25028  24755  3.99553E-05
61  6.307880  24774  24659  4.03649E-05
62  6.329678  24670  24564  4.05351E-05
63  6.351476  24819  24471  4.02917E-05
64  6.373274  24395  24378  4.0992E-05
65  6.395072  24492  24287  4.08297E-05
66  6.416870  24145  24196  4.14164E-05
67  6.438668  24200  24107  4.13223E-05
68  6.460466  24238  24019  4.12575E-05
69  6.482264  23884  23932  4.1869E-05
70  6.504062  23628  23847  4.23227E-05
71  6.525860  23625  23762  4.2328E-05
72  6.547658  23939  23678  4.17728E-05
73  6.569456  23246  23595  4.30182E-05
74  6.591254  23553  23513  4.24574E-05
75  6.613052  23513  23433  4.25297E-05
76  6.634850  23593  23353  4.23855E-05
77  6.656648  23518  23274  4.25206E-05
78  6.678446  23205  23196  4.30942E-05
79  6.700244  23242  23119  4.30256E-05
80  6.722042  23165  23042  4.31686E-05
81  6.743840  23356  22967  4.28156E-05
82  6.765638  22969  22892  4.35369E-05
83  6.787436  22754  22818  4.39483E-05
84  6.809234  22753  22745  4.39502E-05
85  6.831032  22669  22673  4.41131E-05
86  6.852830  22562  22601  4.43223E-05
87  6.874628  22531  22531  4.43833E-05
88  6.896426  22566  22461  4.43145E-05
89  6.918224  22365  22391  4.47127E-05
90  6.940022  22527  22322  4.43912E-05
91  6.961820  22233  22254  4.49782E-05
92  6.983618  22210  22186  4.50248E-05
93  7.005416  22039  22120  4.53741E-05
94  7.027214  22042  22053  4.53679E-05
95  7.049012  21821  21987  4.58274E-05
96  7.070810  21878  21922  4.5708E-05
97  7.092608  21748  21857  4.59812E-05
98  7.114406  21954  21793  4.55498E-05
99  7.136204  21768  21729  4.5939E-05
100  7.158002  21602  21666  4.6292E-05
101  7.179800  21467  21603  4.65831E-05
102  7.201598  21478  21541  4.65593E-05
103  7.223396  21545  21479  4.64145E-05
104  7.245194  21279  21417  4.69947E-05
105  7.266992  21359  21356  4.68187E-05
106  7.288790  21108  21295  4.73754E-05
107  7.310588  21330  21235  4.68823E-05
108  7.332386  21033  21175  4.75443E-05
109  7.354184  20841  21115  4.79823E-05
110  7.375982  21009  21056  4.75986E-05
111  7.397780  21285  20997  4.69814E-05
112  7.419578  20853  20938  4.79547E-05
113  7.441376  20878  20880  4.78973E-05
114  7.463174  20882  20822  4.78881E-05
115  7.484972  20386  20764  4.90533E-05
116  7.506770  20531  20706  4.87068E-05
117  7.528568  20839  20649  4.79869E-05
118  7.550366  20540  20592  4.86855E-05
119  7.572164  20688  20535  4.83372E-05
120  7.593962  20508  20478  4.87615E-05
121  7.615760  20260  20422  4.93583E-05
122  7.637558  20219  20366  4.94584E-05
123  7.659356  19872  20310  5.03221E-05
124  7.681154  19958  20254  5.01052E-05
125  7.702952  20167  20199  4.9586E-05
126  7.724750  19826  20143  5.04388E-05
127  7.746548  20095  20088  4.97636E-05
128  7.768346  19866  20034  5.03373E-05
129  7.790144  19533  19979  5.11954E-05
130  7.811942  19787  19924  5.05382E-05
131  7.833740  19622  19870  5.09632E-05
132  7.855538  19675  19816  5.08259E-05
133  7.877336  19557  19762  5.11326E-05
134  7.899134  19577  19708  5.10803E-05
135  7.920932  19571  19655  5.1096E-05
136  7.942730  19427  19602  5.14748E-05
137  7.964528  19205  19549  5.20698E-05
138  7.986326  19209  19496  5.20589E-05
139  8.008124  19213  19444  5.20481E-05
140  8.029922  19677  19392  5.08208E-05
141  8.051720  19442  19341  5.1435E-05
142  8.073518  19419  19290  5.1496E-05
143  8.095316  19302  19239  5.18081E-05
144  8.117114  18970  19187  5.27148E-05
145  8.138912  18999  19135  5.26343E-05
146  8.160710  19193  19083  5.21023E-05
147  8.182508  18952  19031  5.27649E-05
148  8.204306  18993  18980  5.2651E-05
149  8.226104  19014  18929  5.25928E-05
150  8.247902  18696  18878  5.34874E-05
151  8.269700  18649  18827  5.36222E-05
152  8.291498  18713  18776  5.34388E-05
153  8.313296  18582  18726  5.38155E-05
154  8.335094  18414  18676  5.43065E-05
155  8.356892  18699  18626  5.34788E-05
156  8.378690  18430  18576  5.42594E-05
157  8.400488  18623  18526  5.3697E-05
158  8.422286  18670  18477  5.35619E-05
159  8.444084  18214  18428  5.49028E-05
160  8.465882  18271  18379  5.47315E-05
161  8.487680  18171  18330  5.50327E-05
162  8.509478  18498  18282  5.40599E-05
163  8.531276  18337  18234  5.45345E-05
164  8.553074  18079  18186  5.53128E-05
165  8.574872  18128  18139  5.51633E-05
166  8.596670  18157  18092  5.50752E-05
167  8.618468  18031  18045  5.546E-05
168  8.640266  17963  17999  5.567E-05
169  8.662064  17768  17954  5.6281E-05
170  8.683862  18250  17910  5.47945E-05
171  8.705660  18080  17865  5.53097E-05
172  8.727458  17914  17820  5.58223E-05
173  8.749256  17975  17775  5.56328E-05
174  8.771054  18052  17731  5.53955E-05
175  8.792852  17766  17687  5.62873E-05
176  8.814650  17570  17644  5.69152E-05
177  8.836448  17737  17602  5.63793E-05
178  8.858246  17756  17561  5.6319E-05
179  8.880044  17635  17521  5.67054E-05
180  8.901842  17483  17483  5.71984E-05
181  8.923640  17522  17444  5.70711E-05
182  8.945438  17522  17405  5.70711E-05
183  8.967236  17706  17368  5.6478E-05
184  8.989034  17615  17333  5.67698E-05
185  9.010832  17450  17301  5.73066E-05
186  9.032630  17358  17272  5.76103E-05
187  9.054428  17435  17248  5.73559E-05
188  9.076226  17329  17230  5.77067E-05
189  9.098024  17122  17219  5.84044E-05
190  9.119822  17353  17217  5.76269E-05
191  9.141620  17307  17223  5.77801E-05
192  9.163418  17555  17237  5.69638E-05
193  9.185216  17344  17263  5.76568E-05
194  9.207014  17491  17303  5.71723E-05
195  9.228812  17646  17359  5.66701E-05
196  9.250610  17797  17434  5.61892E-05
197  9.272408  17816  17530  5.61293E-05
198  9.294206  17760  17652  5.63063E-05
199  9.316004  18123  17802  5.51785E-05
200  9.337802  18133  17987  5.51481E-05
201  9.359600  18516  18213  5.40073E-05
202  9.381398  18847  18483  5.30588E-05
203  9.403196  19287  18809  5.18484E-05
204  9.424994  19518  19199  5.12348E-05
205  9.446792  20067  19668  4.98331E-05
206  9.468590  20552  20231  4.86571E-05
207  9.490388  21419  20906  4.66875E-05
208  9.512186  22090  21720  4.52694E-05
209  9.533984  22577  22713  4.42929E-05
210  9.555782  23873  23938  4.18883E-05
211  9.577580  24676  25455  4.05252E-05
212  9.599378  26566  27329  3.76421E-05
213  9.621176  28264  29637  3.53807E-05
214  9.642974  30815  32484  3.24517E-05
215  9.664772  34050  36047  2.93686E-05
216  9.686570  38301  40642  2.6109E-05
217  9.708368  44594  46885  2.24245E-05
218  9.730166  53366  55872  1.87385E-05
219  9.751964  65159  68304  1.53471E-05
220  9.773762  79002  80546  1.26579E-05
221  9.795560  82477  82084  1.21246E-05
222  9.817358  67268  66620  1.48659E-05
223  9.839156  44983  44502  2.22306E-05
224  9.860954  28999  28651  3.44839E-05
225  9.882752  22132  21404  4.51834E-05
226  9.904550  19677  18890  5.08208E-05
227  9.926348  18615  18031  5.37201E-05
228  9.948146  18245  17674  5.48095E-05
229  9.969944  17945  17521  5.57258E-05
230  9.991742  18120  17494  5.51876E-05
231  10.013540  18235  17565  5.48396E-05
232  10.035338  18082  17722  5.53036E-05
233  10.057136  18430  17963  5.42594E-05
234  10.078934  18743  18290  5.33533E-05
235  10.100732  18935  18708  5.28123E-05
236  10.122530  19591  19232  5.10438E-05
237  10.144328  20117  19879  4.97092E-05
238  10.166126  20605  20669  4.85319E-05
239  10.187924  21430  21632  4.66636E-05
240  10.209722  22379  22807  4.46847E-05
241  10.231520  23555  24244  4.24538E-05
242  10.253318  25018  26017  3.99712E-05
243  10.275116  26984  28229  3.7059E-05
244  10.296914  29390  31004  3.40252E-05
245  10.318712  32110  34484  3.11429E-05
246  10.340510  34836  38835  2.87059E-05
247  10.362308  39890  44309  2.50689E-05
248  10.384106  45489  51336  2.19833E-05
249  10.405904  54672  60753  1.82909E-05
250  10.427702  67337  74142  1.48507E-05
251  10.449500  87636  93221  1.14108E-05
252  10.471298  115939  115051  8.62523E-06
253  10.493096  135647  125786  7.37208E-06
254  10.514894  120698  110499  8.28514E-06
255  10.536692  78321  75907  1.2768E-05
256  10.558490  44020  44190  2.27169E-05
257  10.580288  26596  26733  3.75996E-05
258  10.602086  21026  20091  4.75602E-05
259  10.623884  18678  17883  5.35389E-05
260  10.645682  17767  16955  5.62841E-05
261  10.667480  17027  16411  5.87303E-05
262  10.689278  16721  16038  5.9805E-05
263  10.711076  16340  15765  6.11995E-05
264  10.732874  15962  15557  6.26488E-05
265  10.754672  16152  15393  6.19118E-05
266  10.776470  15650  15259  6.38978E-05
267  10.798268  15530  15148  6.43915E-05
268  10.820066  15416  15054  6.48677E-05
269  10.841864  15527  14971  6.44039E-05
270  10.863662  15496  14898  6.45328E-05
271  10.885460  15274  14834  6.54707E-05
272  10.907258  15224  14778  6.56858E-05
273  10.929056  14970  14726  6.68003E-05
274  10.950854  14934  14678  6.69613E-05
275  10.972652  14974  14634  6.67824E-05
276  10.994450  15030  14593  6.65336E-05
277  11.016248  14797  14556  6.75813E-05
278  11.038046  14731  14520  6.78841E-05
279  11.059844  14715  14486  6.79579E-05
280  11.081642  14704  14453  6.80087E-05
281  11.103440  14593  14421  6.8526E-05
282  11.125238  14494  14389  6.89941E-05
283  11.147036  14617  14359  6.84135E-05
284  11.168834  14625  14331  6.83761E-05
285  11.190632  14510  14303  6.8918E-05
286  11.212430  14512  14278  6.89085E-05
287  11.234228  14574  14254  6.86153E-05
288  11.256026  14435  14231  6.92761E-05
289  11.277824  14099  14209  7.0927E-05
290  11.299622  14355  14187  6.96621E-05
291  11.321420  14364  14166  6.96185E-05
292  11.343218  14095  14145  7.09471E-05
293  11.365016  14066  14124  7.10934E-05
294  11.386814  14124  14104  7.08015E-05
295  11.408612  14130  14083  7.07714E-05
296  11.430410  14351  14063  6.96816E-05
297  11.452208  14303  14043  6.99154E-05
298  11.474006  14214  14023  7.03532E-05
299  11.495804  14040  14003  7.12251E-05
300  11.517602  13989  13983  7.14847E-05
301  11.539400  13927  13962  7.1803E-05
302  11.561198  14082  13943  7.10126E-05
303  11.582996  14129  13923  7.07764E-05
304  11.604794  13965  13903  7.16076E-05
305  11.626592  14062  13884  7.11136E-05
306  11.648390  14156  13867  7.06414E-05
307  11.670188  13899  13851  7.19476E-05
308  11.691986  13785  13834  7.25426E-05
309  11.713784  13785  13818  7.25426E-05
310  11.735582  13865  13801  7.21241E-05
311  11.757380  13609  13785  7.34808E-05
312  11.779178  13680  13769  7.30994E-05
313  11.800976  13817  13753  7.23746E-05
314  11.822774  13767  13737  7.26375E-05
315  11.844572  13674  13721  7.31315E-05
316  11.866370  13593  13705  7.35673E-05
317  11.888168  13699  13689  7.2998E-05
318  11.909966  13629  13674  7.3373E-05
319  11.931764  13583  13658  7.36214E-05
320  11.953562  13675  13642  7.31261E-05
321  11.975360  13513  13626  7.40028E-05
322  11.997158  13465  13610  7.42666E-05
323  12.018956  13554  13595  7.3779E-05
324  12.040754  13721  13578  7.2881E-05
325  12.062552  13349  13562  7.4912E-05
326  12.084350  13718  13545  7.28969E-05
327  12.106148  13541  13527  7.38498E-05
328  12.127946  13108  13511  7.62893E-05
329  12.149744  13427  13496  7.44768E-05
330  12.171542  13402  13481  7.46157E-05
331  12.193340  13475  13466  7.42115E-05
332  12.215138  13350  13452  7.49064E-05
333  12.236936  13383  13437  7.47217E-05
334  12.258734  13409  13423  7.45768E-05
335  12.280532  13247  13409  7.54888E-05
336  12.302330  13179  13394  7.58783E-05
337  12.324128  13434  13380  7.4438E-05
338  12.345926  13315  13365  7.51033E-05
339  12.367724  13287  13351  7.52615E-05
340  12.389522  13160  13337  7.59878E-05
341  12.411320  13304  13322  7.51654E-05
342  12.433118  13109  13308  7.62835E-05
343  12.454916  13226  13294  7.56086E-05
344  12.476714  13047  13279  7.6646E-05
345  12.498512  13077  13265  7.64701E-05
346  12.520310  13301  13251  7.51823E-05
347  12.542108  13209  13237  7.5706E-05
348  12.563906  13024  13223  7.67813E-05
349  12.585704  13215  13208  7.56716E-05
350  12.607502  13249  13194  7.54774E-05
351  12.629300  13082  13180  7.64409E-05
352  12.651098  13001  13166  7.69172E-05
353  12.672896  13003  13152  7.69053E-05
354  12.694694  12800  13138  0.000078125
355  12.716492  12990  13124  7.69823E-05
356  12.738290  13035  13110  7.67165E-05
357  12.760088  12981  13096  7.70357E-05
358  12.781886  12838  13082  7.78938E-05
359  12.803684  12753  13068  7.84129E-05
360  12.825482  12860  13054  7.77605E-05
361  12.847280  12956  13040  7.71843E-05
362  12.869078  13038  13026  7.66989E-05
363  12.890876  12723  13012  7.85978E-05
364  12.912674  12614  12998  7.9277E-05
365  12.934472  12812  12984  7.80518E-05
366  12.956270  12855  12970  7.77907E-05
367  12.978068  12790  12956  7.81861E-05
368  12.999866  12697  12943  7.87588E-05
369  13.021664  12685  12929  7.88333E-05
370  13.043462  12717  12915  7.86349E-05
371  13.065260  12609  12901  7.93084E-05
372  13.087058  12601  12888  7.93588E-05
373  13.108856  12727  12874  7.85731E-05
374  13.130654  12754  12860  7.84068E-05
375  13.152452  12564  12847  7.95925E-05
376  13.174250  12561  12833  7.96115E-05
377  13.196048  12587  12820  7.9447E-05
378  13.217846  12642  12806  7.91014E-05
379  13.239644  12636  12793  7.9139E-05
380  13.261442  12602  12780  7.93525E-05
381  13.283240  12598  12766  7.93777E-05
382  13.305038  12629  12753  7.91828E-05
383  13.326836  12664  12740  7.8964E-05
384  13.348634  12583  12727  7.94723E-05
385  13.370432  12549  12714  7.96876E-05
386  13.392230  12512  12701  7.99233E-05
387  13.414028  12535  12688  7.97766E-05
388  13.435826  12595  12675  7.93966E-05
389  13.457624  12460  12662  8.02568E-05
390  13.479422  12513  12649  7.99169E-05
391  13.501220  12339  12636  8.10438E-05
392  13.523018  12674  12624  7.89017E-05
393  13.544816  12436  12611  8.04117E-05
394  13.566614  12852  12598  7.78089E-05
395  13.588412  12345  12586  8.10045E-05
396  13.610210  12505  12574  7.9968E-05
397  13.632008  12653  12561  7.90326E-05
398  13.653806  12424  12549  8.04894E-05
399  13.675604  12486  12537  8.00897E-05
400  13.697402  12512  12525  7.99233E-05
401  13.719200  12339  12513  8.10438E-05
402  13.740998  12253  12501  8.16127E-05
403  13.762796  12629  12490  7.91828E-05
404  13.784594  12347  12478  8.09913E-05
405  13.806392  12306  12466  8.12612E-05
406  13.828190  12497  12455  8.00192E-05
407  13.849988  12325  12444  8.11359E-05
408  13.871786  12371  12432  8.08342E-05
409  13.893584  12214  12421  8.18733E-05
410  13.915382  12434  12410  8.04246E-05
411  13.937180  12375  12400  8.08081E-05
412  13.958978  12290  12389  8.1367E-05
413  13.980776  12541  12378  7.97385E-05
414  14.002574  12436  12368  8.04117E-05
415  14.024372  12249  12357  8.16393E-05
416  14.046170  12385  12347  8.07428E-05
417  14.067968  12156  12337  8.22639E-05
418  14.089766  12154  12327  8.22774E-05
419  14.111564  12234  12317  8.17394E-05
420  14.133362  12175  12307  8.21355E-05
421  14.155160  12271  12298  8.1493E-05
422  14.176958  12302  12289  8.12876E-05
423  14.198756  12042  12279  8.30427E-05
424  14.220554  12241  12270  8.16927E-05
425  14.242352  12295  12261  8.13339E-05
426  14.264150  12128  12253  8.24538E-05
427  14.285948  12097  12244  8.26651E-05
428  14.307746  12233  12236  8.17461E-05
429  14.329544  12312  12227  8.12216E-05
430  14.351342  12280  12219  8.14332E-05
431  14.373140  12386  12211  8.07363E-05
432  14.394938  12382  12204  8.07624E-05
433  14.416736  12232  12196  8.17528E-05
434  14.438534  12446  12189  8.03471E-05
435  14.460332  12371  12182  8.08342E-05
436  14.482130  12145  12175  8.23384E-05
437  14.503928  12128  12168  8.24538E-05
438  14.525726  11906  12161  8.39913E-05
439  14.547524  12188  12155  8.20479E-05
440  14.569322  12147  12149  8.23249E-05
441  14.591120  12179  12143  8.21085E-05
442  14.612918  12124  12137  8.2481E-05
443  14.634716  12268  12131  8.15129E-05
444  14.656514  12306  12126  8.12612E-05
445  14.678312  12178  12121  8.21153E-05
446  14.700110  12010  12116  8.32639E-05
447  14.721908  12179  12111  8.21085E-05
448  14.743706  12272  12106  8.14863E-05
449  14.765504  12317  12102  8.11886E-05
450  14.787302  12207  12098  8.19202E-05
451  14.809100  12198  12094  8.19807E-05
452  14.830898  12136  12091  8.23995E-05
453  14.852696  12163  12087  8.22166E-05
454  14.874494  12226  12084  8.17929E-05
455  14.896292  12316  12081  8.11952E-05
456  14.918090  12515  12079  7.99041E-05
457  14.939888  12355  12076  8.09389E-05
458  14.961686  12045  12074  8.3022E-05
459  14.983484  12225  12072  8.17996E-05
460  15.005282  12205  12070  8.19336E-05
461  15.027080  12429  12069  8.0457E-05
462  15.048878  12266  12068  8.15262E-05
463  15.070676  12107  12067  8.25968E-05
464  15.092474  12174  12066  8.21423E-05
465  15.114272  12268  12066  8.15129E-05
466  15.136070  12339  12066  8.10438E-05
467  15.157868  12135  12066  8.24063E-05
468  15.179666  12172  12066  8.21558E-05
469  15.201464  12243  12067  8.16793E-05
470  15.223262  12309  12068  8.12414E-05
471  15.245060  12227  12069  8.17862E-05
472  15.266858  12213  12071  8.188E-05
473  15.288656  12160  12073  8.22368E-05
474  15.310454  12375  12075  8.08081E-05
475  15.332252  12276  12077  8.14598E-05
476  15.354050  12191  12080  8.20277E-05
477  15.375848  12223  12083  8.1813E-05
478  15.397646  12282  12087  8.142E-05
479  15.419444  12170  12091  8.21693E-05
480  15.441242  12386  12095  8.07363E-05
481  15.463040  12324  12100  8.11425E-05
482  15.484838  12286  12104  8.13935E-05
483  15.506636  12318  12109  8.1182E-05
484  15.528434  12311  12114  8.12282E-05
485  15.550232  12254  12119  8.1606E-05
486  15.572030  12437  12124  8.04052E-05
487  15.593828  12432  12130  8.04376E-05
488  15.615626  12515  12136  7.99041E-05
489  15.637424  12143  12143  8.2352E-05
490  15.659222  12323  12150  8.11491E-05
491  15.681020  12358  12157  8.09192E-05
492  15.702818  12352  12164  8.09585E-05
493  15.724616  12530  12172  7.98085E-05
494  15.746414  12562  12180  7.96052E-05
495  15.768212  12479  12188  8.01346E-05
496  15.790010  12218  12197  8.18465E-05
497  15.811808  12625  12206  7.92079E-05
498  15.833606  12291  12216  8.13603E-05
499  15.855404  12662  12226  7.89765E-05
500  15.877202  12305  12237  8.12678E-05
501  15.899000  12318  12248  8.1182E-05
502  15.920798  12479  12260  8.01346E-05
503  15.942596  12455  12271  8.0289E-05
504  15.964394  12405  12282  8.06127E-05
505  15.986192  12325  12293  8.11359E-05
506  16.007990  12327  12305  8.11227E-05
507  16.029788  12390  12317  8.07103E-05
508  16.051586  12421  12330  8.05088E-05
509  16.073384  12433  12343  8.04311E-05
510  16.095182  12481  12356  8.01218E-05
511  16.116980  12701  12370  7.8734E-05
512  16.138778  12385  12385  8.07428E-05
513  16.160576  12544  12399  7.97194E-05
514  16.182374  12557  12414  7.96369E-05
515  16.204172  12584  12428  7.9466E-05
516  16.225970  12583  12444  7.94723E-05
517  16.247768  12613  12459  7.92833E-05
518  16.269566  12486  12475  8.00897E-05
519  16.291364  12774  12491  7.8284E-05
520  16.313162  12564  12507  7.95925E-05
521  16.334960  12639  12524  7.91202E-05
522  16.356758  12764  12541  7.83453E-05
523  16.378556  12803  12559  7.81067E-05
524  16.400354  12730  12577  7.85546E-05
525  16.422152  12754  12595  7.84068E-05
526  16.443950  12517  12613  7.98913E-05
527  16.465748  12791  12633  7.818E-05
528  16.487546  12863  12652  7.77424E-05
529  16.509344  12949  12672  7.7226E-05
530  16.531142  12945  12692  7.72499E-05
531  16.552940  12948  12713  7.7232E-05
532  16.574738  12833  12735  7.79241E-05
533  16.596536  12757  12757  7.83883E-05
534  16.618334  12977  12780  7.70594E-05
535  16.640132  12976  12804  7.70654E-05
536  16.661930  12794  12829  7.81616E-05
537  16.683728  13023  12854  7.67872E-05
538  16.705526  12860  12880  7.77605E-05
539  16.727324  13006  12906  7.68876E-05
540  16.749122  12993  12932  7.69645E-05
541  16.770920  12738  12959  7.85053E-05
542  16.792718  12999  12987  7.6929E-05
543  16.814516  12964  13015  7.71367E-05
544  16.836314  13081  13045  7.64468E-05
545  16.858112  13388  13076  7.46938E-05
546  16.879910  13160  13109  7.59878E-05
547  16.901708  13042  13144  7.66754E-05
548  16.923506  13232  13182  7.55744E-05
549  16.945304  13224  13224  7.56201E-05
550  16.967102  13188  13272  7.58265E-05
551  16.988900  13261  13328  7.54091E-05
552  17.010698  13494  13396  7.4107E-05
553  17.032496  13534  13478  7.3888E-05
554  17.054294  13532  13581  7.38989E-05
555  17.076092  13881  13711  7.20409E-05
556  17.097890  14042  13876  7.12149E-05
557  17.119688  13983  14087  7.15154E-05
558  17.141486  14494  14359  6.89941E-05
559  17.163284  14829  14712  6.74354E-05
560  17.185082  15039  15177  6.64938E-05
561  17.206880  15675  15796  6.37959E-05
562  17.228678  16490  16630  6.06428E-05
563  17.250476  17379  17774  5.75407E-05
564  17.272274  18945  19376  5.27844E-05
565  17.294072  21170  21577  4.72367E-05
566  17.315870  23902  24249  4.18375E-05
567  17.337668  26504  26807  3.77302E-05
568  17.359466  28382  28903  3.52336E-05
569  17.381264  30439  31187  3.28526E-05
570  17.403062  33839  34004  2.95517E-05
571  17.424860  36072  35882  2.77223E-05
572  17.446658  34345  34500  2.91163E-05
573  17.468456  29509  29860  3.3888E-05
574  17.490254  23740  24334  4.2123E-05
575  17.512052  19127  19661  5.22821E-05
576  17.533850  16410  16758  6.09385E-05
577  17.555648  15501  15426  6.4512E-05
578  17.577446  14880  14920  6.72043E-05
579  17.599244  14811  14721  6.75174E-05
580  17.621042  14732  14629  6.78794E-05
581  17.642840  14653  14588  6.82454E-05
582  17.664638  14660  14580  6.82128E-05
583  17.686436  14767  14597  6.77186E-05
584  17.708234  14822  14640  6.74673E-05
585  17.730032  15047  14710  6.64584E-05
586  17.751830  15193  14813  6.58198E-05
587  17.773628  15078  14957  6.63218E-05
588  17.795426  15266  15152  6.5505E-05
589  17.817224  15543  15414  6.43376E-05
590  17.839022  15408  15762  6.49013E-05
591  17.860820  16051  16220  6.23014E-05
592  17.882618  16524  16825  6.0518E-05
593  17.904416  17314  17623  5.77567E-05
594  17.926214  18299  18683  5.46478E-05
595  17.948012  19602  20106  5.10152E-05
596  17.969810  21085  22040  4.74271E-05
597  17.991608  23395  24709  4.27442E-05
598  18.013406  26512  28454  3.77188E-05
599  18.035204  31346  33813  3.1902E-05
600  18.057002  38474  41516  2.59916E-05
601  18.078800  48812  51720  2.04868E-05
602  18.100598  60405  61941  1.65549E-05
603  18.122396  66453  66382  1.50482E-05
604  18.144194  62385  61255  1.60295E-05
605  18.165992  51172  49866  1.95419E-05
606  18.187790  38227  37292  2.61595E-05
607  18.209588  27276  27219  3.66623E-05
608  18.231386  21235  21153  4.70921E-05
609  18.253184  18131  18286  5.51542E-05
610  18.274982  17010  17089  5.87889E-05
611  18.296780  16498  16557  6.06134E-05
612  18.318578  15853  16278  6.30795E-05
613  18.340376  15836  16120  6.31473E-05
614  18.362174  15791  16042  6.33272E-05
615  18.383972  15834  16025  6.31552E-05
616  18.405770  15869  16063  6.30159E-05
617  18.427568  16115  16157  6.2054E-05
618  18.449366  16156  16315  6.18965E-05
619  18.471164  16156  16553  6.18965E-05
620  18.492962  16624  16899  6.0154E-05
621  18.514760  16822  17395  5.9446E-05
622  18.536558  17556  18111  5.69606E-05
623  18.558356  18303  19161  5.46359E-05
624  18.580154  19609  20715  5.0997E-05
625  18.601952  21906  22780  4.56496E-05
626  18.623750  23684  24630  4.22226E-05
627  18.645548  23592  24865  4.23872E-05
628  18.667346  21841  23157  4.57854E-05
629  18.689144  19854  20832  5.03677E-05
630  18.710942  18131  18660  5.51542E-05
631  18.732740  16561  17144  6.03828E-05
632  18.754538  16088  16415  6.21581E-05
633  18.776336  15974  16155  6.26017E-05
634  18.798134  15978  16070  6.25861E-05
635  18.819932  15720  16041  6.36132E-05
636  18.841730  15897  16034  6.2905E-05
637  18.863528  15900  16038  6.28931E-05
638  18.885326  16027  16050  6.23947E-05
639  18.907124  15922  16067  6.28062E-05
640  18.928922  15915  16088  6.28338E-05
641  18.950720  16029  16112  6.23869E-05
642  18.972518  15946  16138  6.27117E-05
643  18.994316  15976  16166  6.25939E-05
644  19.016114  16121  16197  6.20309E-05
645  19.037912  16223  16230  6.16409E-05
646  19.059710  16207  16265  6.17017E-05
647  19.081508  15931  16300  6.27707E-05
648  19.103306  16236  16337  6.15915E-05
649  19.125104  16416  16377  6.09162E-05
650  19.146902  16186  16419  6.17818E-05
651  19.168700  16277  16463  6.14364E-05
652  19.190498  16292  16510  6.13798E-05
653  19.212296  16601  16561  6.02373E-05
654  19.234094  16486  16617  6.06575E-05
655  19.255892  16376  16679  6.1065E-05
656  19.277690  16761  16753  5.96623E-05
657  19.299488  16598  16842  6.02482E-05
658  19.321286  16704  16954  5.98659E-05
659  19.343084  16954  17099  5.89831E-05
660  19.364882  17235  17289  5.80215E-05
661  19.386680  17381  17540  5.75341E-05
662  19.408478  17838  17874  5.60601E-05
663  19.430276  18415  18320  5.43036E-05
664  19.452074  18894  18915  5.29269E-05
665  19.473872  19558  19716  5.113E-05
666  19.495670  20515  20803  4.87448E-05
667  19.517468  21828  22297  4.58127E-05
668  19.539266  23625  24379  4.2328E-05
669  19.561064  26455  27333  3.78E-05
670  19.582862  30733  31622  3.25383E-05
671  19.604660  36818  37905  2.71606E-05
672  19.626458  45287  46468  2.20814E-05
673  19.648256  53987  55457  1.8523E-05
674  19.670054  59534  60052  1.67971E-05
675  19.691852  56271  56735  1.77711E-05
676  19.713650  47371  47993  2.111E-05
677  19.735448  36946  37932  2.70665E-05
678  19.757246  28198  29202  3.54635E-05
679  19.779044  22719  23430  4.4016E-05
680  19.800842  19973  20548  5.00676E-05
681  19.822640  19593  19384  5.10386E-05
682  19.844438  19066  18970  5.24494E-05
683  19.866236  19015  18874  5.25901E-05
684  19.888034  19160  18981  5.21921E-05
685  19.909832  19422  19262  5.1488E-05
686  19.931630  20043  19621  4.98927E-05
687  19.953428  20214  19809  4.94707E-05
688  19.975226  20167  19627  4.9586E-05
689  19.997024  19525  19182  5.12164E-05
690  20.018822  19060  18682  5.24659E-05
691  20.040620  18298  18245  5.46508E-05
692  20.062418  18157  17950  5.50752E-05
693  20.084216  18087  17803  5.52883E-05
694  20.106014  18111  17744  5.52151E-05
695  20.127812  17910  17723  5.58347E-05
696  20.149610  17835  17715  5.60695E-05
697  20.171408  17640  17714  5.66893E-05
698  20.193206  17784  17718  5.62303E-05
699  20.215004  17604  17726  5.68053E-05
700  20.236802  17754  17735  5.63253E-05
701  20.258600  17915  17746  5.58191E-05
702  20.280398  18046  17759  5.54139E-05
703  20.302196  17953  17772  5.5701E-05
704  20.323994  17990  17787  5.55864E-05
705  20.345792  18133  17802  5.51481E-05
706  20.367590  17811  17817  5.61451E-05
707  20.389388  18014  17833  5.55124E-05
708  20.411186  18192  17849  5.49692E-05
709  20.432984  17924  17866  5.57911E-05
710  20.454782  18004  17883  5.55432E-05
711  20.476580  17939  17901  5.57445E-05
712  20.498378  17898  17919  5.58722E-05
713  20.520176  18095  17936  5.52639E-05
714  20.541974  17828  17954  5.60915E-05
715  20.563772  18033  17972  5.54539E-05
716  20.585570  18146  17993  5.51086E-05
717  20.607368  18177  18014  5.50146E-05
718  20.629166  18303  18034  5.46359E-05
719  20.650964  18541  18055  5.39345E-05
720  20.672762  18297  18078  5.46538E-05
721  20.694560  18284  18103  5.46926E-05
722  20.716358  18554  18130  5.38967E-05
723  20.738156  18663  18163  5.3582E-05
724  20.759954  18475  18202  5.41272E-05
725  20.781752  18367  18253  5.44455E-05
726  20.803550  18408  18319  5.43242E-05
727  20.825348  18655  18407  5.36049E-05
728  20.847146  18900  18526  5.29101E-05
729  20.868944  18788  18688  5.32255E-05
730  20.890742  19370  18908  5.16262E-05
731  20.912540  19544  19211  5.11666E-05
732  20.934338  19881  19630  5.02993E-05
733  20.956136  20395  20218  4.90316E-05
734  20.977934  21458  21056  4.66027E-05
735  20.999732  22302  22276  4.4839E-05
736  21.021530  24244  24109  4.12473E-05
737  21.043328  27503  26858  3.63597E-05
738  21.065126  31963  30454  3.12862E-05
739  21.086924  36125  33536  2.76817E-05
740  21.108722  36467  33836  2.74221E-05
741  21.130520  32810  31101  3.04785E-05
742  21.152318  29162  27566  3.42912E-05
743  21.174116  25014  24142  3.99776E-05
744  21.195914  21895  21333  4.56725E-05
745  21.217712  20169  19728  4.9581E-05
746  21.239510  19484  19055  5.13242E-05
747  21.261308  19180  18800  5.21376E-05
748  21.283106  18962  18681  5.27371E-05
749  21.304904  19159  18611  5.21948E-05
750  21.326702  19035  18565  5.25348E-05
751  21.348500  18820  18533  5.3135E-05
752  21.370298  18980  18510  5.2687E-05
753  21.392096  18778  18495  5.32538E-05
754  21.413894  18915  18484  5.28681E-05
755  21.435692  18778  18478  5.32538E-05
756  21.457490  18916  18473  5.28653E-05
757  21.479288  18867  18470  5.30026E-05
758  21.501086  18899  18469  5.29129E-05
759  21.522884  18881  18468  5.29633E-05
760  21.544682  18956  18469  5.27537E-05
761  21.566480  18824  18470  5.31237E-05
762  21.588278  18745  18473  5.33476E-05
763  21.610076  18735  18478  5.3376E-05
764  21.631874  18769  18484  5.32793E-05
765  21.653672  18772  18493  5.32708E-05
766  21.675470  18721  18506  5.3416E-05
767  21.697268  18623  18523  5.3697E-05
768  21.719066  18803  18547  5.3183E-05
769  21.740864  18803  18581  5.3183E-05
770  21.762662  19230  18628  5.20021E-05
771  21.784460  19165  18694  5.21785E-05
772  21.806258  19078  18785  5.24164E-05
773  21.828056  18985  18913  5.26732E-05
774  21.849854  19308  19094  5.1792E-05
775  21.871652  19677  19356  5.08208E-05
776  21.893450  19938  19743  5.01555E-05
777  21.915248  20587  20308  4.85743E-05
778  21.937046  21537  21048  4.64317E-05
779  21.958844  22202  21797  4.5041E-05
780  21.980642  22602  22202  4.42439E-05
781  22.002440  22798  22021  4.38635E-05
782  22.024238  22209  21417  4.50268E-05
783  22.046036  20989  20683  4.7644E-05
784  22.067834  20382  19998  4.90629E-05
785  22.089632  19925  19507  5.01882E-05
786  22.111430  19614  19279  5.0984E-05
787  22.133228  19491  19279  5.13057E-05
788  22.155026  19606  19448  5.10048E-05
789  22.176824  20148  19769  4.96327E-05
790  22.198622  20306  20273  4.92465E-05
791  22.220420  20801  21051  4.80746E-05
792  22.242218  21976  22244  4.55042E-05
793  22.264016  23249  23888  4.30126E-05
794  22.285814  24844  25535  4.02512E-05
795  22.307612  25287  26187  3.9546E-05
796  22.329410  24373  25369  4.1029E-05
797  22.351208  23515  23856  4.2526E-05
798  22.373006  22147  22233  4.51528E-05
799  22.394804  20777  20716  4.81301E-05
800  22.416602  19959  19629  5.01027E-05
801  22.438400  19358  19050  5.16582E-05
802  22.460198  19127  18801  5.22821E-05
803  22.481996  19094  18702  5.23725E-05
804  22.503794  19131  18661  5.22712E-05
805  22.525592  18953  18650  5.27621E-05
806  22.547390  19077  18663  5.24191E-05
807  22.569188  19210  18703  5.20562E-05
808  22.590986  19392  18776  5.15677E-05
809  22.612784  19007  18896  5.26122E-05
810  22.634582  19513  19082  5.12479E-05
811  22.656380  19831  19359  5.04261E-05
812  22.678178  20342  19765  4.91594E-05
813  22.699976  20552  20352  4.86571E-05
814  22.721774  21232  21194  4.70987E-05
815  22.743572  22391  22399  4.46608E-05
816  22.765370  23687  24131  4.22172E-05
817  22.787168  26123  26666  3.82804E-05
818  22.808966  29592  30477  3.37929E-05
819  22.830764  34378  36265  2.90884E-05
820  22.852562  42229  44384  2.36804E-05
821  22.874360  51494  53202  1.94197E-05
822  22.896158  57611  58279  1.73578E-05
823  22.917956  56555  56157  1.76819E-05
824  22.939754  49397  49053  2.02441E-05
825  22.961552  41198  40777  2.4273E-05
826  22.983350  32715  32704  3.0567E-05
827  23.005148  26457  26139  3.77972E-05
828  23.026946  22068  22129  4.53145E-05
829  23.048744  20459  20203  4.88782E-05
830  23.070542  19240  19354  5.19751E-05
831  23.092340  19074  18928  5.24274E-05
832  23.114138  18709  18661  5.34502E-05
833  23.135936  18647  18471  5.36279E-05
834  23.157734  18689  18326  5.35074E-05
835  23.179532  18200  18211  5.49451E-05
836  23.201330  18491  18117  5.40804E-05
837  23.223128  18087  18038  5.52883E-05
838  23.244926  18293  17971  5.46657E-05
839  23.266724  18203  17911  5.4936E-05
840  23.288522  18028  17858  5.54693E-05
841  23.310320  17739  17810  5.6373E-05
842  23.332118  17799  17765  5.61829E-05
843  23.353916  17740  17724  5.63698E-05
844  23.375714  17772  17686  5.62683E-05
845  23.397512  17982  17649  5.56112E-05
846  23.419310  17656  17613  5.6638E-05
847  23.441108  17592  17579  5.6844E-05
848  23.462906  17513  17546  5.71004E-05
849  23.484704  17798  17515  5.61861E-05
850  23.506502  17537  17484  5.70223E-05
851  23.528300  17541  17454  5.70093E-05
852  23.550098  17419  17425  5.74086E-05
853  23.571896  17629  17396  5.67247E-05
854  23.593694  17378  17367  5.7544E-05
855  23.615492  17486  17339  5.71886E-05
856  23.637290  17316  17311  5.77501E-05
857  23.659088  17354  17283  5.76236E-05
858  23.680886  17284  17255  5.7857E-05
859  23.702684  17066  17227  5.8596E-05
860  23.724482  17058  17199  5.86235E-05
861  23.746280  17261  17171  5.79341E-05
862  23.768078  17302  17143  5.77968E-05
863  23.789876  17266  17115  5.79173E-05
864  23.811674  17112  17088  5.84385E-05
865  23.833472  17253  17061  5.79609E-05
866  23.855270  16820  17035  5.9453E-05
867  23.877068  16934  17011  5.90528E-05
868  23.898866  16770  16988  5.96303E-05
869  23.920664  16756  16965  5.96801E-05
870  23.942462  16574  16941  6.03355E-05
871  23.964260  16641  16919  6.00925E-05
872  23.986058  16603  16900  6.02301E-05
873  24.007856  16684  16884  5.99377E-05
874  24.029654  16899  16874  5.91751E-05
875  24.051452  16624  16873  6.0154E-05
876  24.073250  16855  16881  5.93296E-05
877  24.095048  16825  16890  5.94354E-05
878  24.116846  16754  16883  5.96872E-05
879  24.138644  16635  16848  6.01142E-05
880  24.160442  16415  16792  6.09199E-05
881  24.182240  16716  16730  5.98229E-05
882  24.204038  16574  16668  6.03355E-05
883  24.225836  16347  16610  6.11733E-05
884  24.247634  16172  16562  6.18353E-05
885  24.269432  16276  16523  6.14402E-05
886  24.291230  16049  16490  6.23092E-05
887  24.313028  16282  16459  6.14175E-05
888  24.334826  16276  16429  6.14402E-05
889  24.356624  16021  16399  6.24181E-05
890  24.378422  16127  16369  6.20078E-05
891  24.400220  16108  16340  6.2081E-05
892  24.422018  15987  16310  6.25508E-05
893  24.443816  15988  16281  6.25469E-05
894  24.465614  16228  16251  6.16219E-05
895  24.487412  15938  16220  6.27431E-05
896  24.509210  15988  16190  6.25469E-05
897  24.531008  15937  16161  6.27471E-05
898  24.552806  16000  16131  0.0000625
899  24.574604  16058  16101  6.22743E-05
900  24.596402  15796  16072  6.33072E-05
901  24.618200  15883  16043  6.29604E-05
902  24.639998  15904  16013  6.28773E-05
903  24.661796  15785  15984  6.33513E-05
904  24.683594  15775  15955  6.33914E-05
905  24.705392  15470  15926  6.46412E-05
906  24.727190  15364  15896  6.50872E-05
907  24.748988  15507  15868  6.4487E-05
908  24.770786  15443  15840  6.47543E-05
909  24.792584  15531  15813  6.43874E-05
910  24.814382  15282  15788  6.54365E-05
911  24.836180  15477  15763  6.4612E-05
912  24.857978  15108  15737  6.61901E-05
913  24.879776  15244  15710  6.55996E-05
914  24.901574  15402  15681  6.49266E-05
915  24.923372  15307  15652  6.53296E-05
916  24.945170  15347  15623  6.51593E-05
917  24.966968  15259  15594  6.55351E-05
918  24.988766  15315  15565  6.52955E-05
919  25.010564  14991  15536  6.67067E-05
920  25.032362  15020  15507  6.65779E-05
921  25.054160  15215  15478  6.57246E-05
922  25.075958  14821  15450  6.74718E-05
923  25.097756  15073  15421  6.63438E-05
924  25.119554  14811  15392  6.75174E-05
925  25.141352  15160  15364  6.59631E-05
926  25.163150  15023  15335  6.65646E-05
927  25.184948  14875  15306  6.72269E-05
928  25.206746  14904  15277  6.70961E-05
929  25.228544  14923  15248  6.70107E-05
930  25.250342  15219  15221  6.57073E-05
931  25.272140  15145  15194  6.60284E-05
932  25.293938  14866  15167  6.72676E-05
933  25.315736  15074  15140  6.63394E-05
934  25.337534  14722  15114  6.79256E-05
935  25.359332  14604  15089  6.84744E-05
936  25.381130  14917  15065  6.70376E-05
937  25.402928  14546  15043  6.87474E-05
938  25.424726  14555  15024  6.87049E-05
939  25.446524  14646  15005  6.8278E-05
940  25.468322  14493  14982  6.89988E-05
941  25.490120  14596  14959  6.85119E-05
942  25.511918  14657  14937  6.82268E-05
943  25.533716  14468  14915  6.91181E-05
944  25.555514  14613  14895  6.84322E-05
945  25.577312  14715  14877  6.79579E-05
946  25.599110  14566  14861  6.8653E-05
947  25.620908  14648  14846  6.82687E-05
948  25.642706  14978  14830  6.67646E-05
949  25.664504  14780  14815  6.7659E-05
950  25.686302  14783  14803  6.76453E-05
951  25.708100  14880  14793  6.72043E-05
952  25.729898  15003  14787  6.66533E-05
953  25.751696  14844  14781  6.73673E-05
954  25.773494  14686  14776  6.80921E-05
955  25.795292  14886  14775  6.71772E-05
956  25.817090  14848  14777  6.73491E-05
957  25.838888  14776  14783  6.76773E-05
958  25.860686  14616  14795  6.84182E-05
959  25.882484  14878  14812  6.72133E-05
960  25.904282  14806  14837  6.75402E-05
961  25.926080  14927  14871  6.69927E-05
962  25.947878  15034  14917  6.65159E-05
963  25.969676  15194  14977  6.58155E-05
964  25.991474  14892  15055  6.71501E-05
965  26.013272  15203  15160  6.57765E-05
966  26.035070  15286  15301  6.54193E-05
967  26.056868  15520  15496  6.4433E-05
968  26.078666  16044  15775  6.23286E-05
969  26.100464  16193  16184  6.17551E-05
970  26.122262  16799  16794  5.95274E-05
971  26.144060  17772  17702  5.62683E-05
972  26.165858  19107  19049  5.23368E-05
973  26.187656  20958  21030  4.77145E-05
974  26.209454  23782  23924  4.20486E-05
975  26.231252  28074  28165  3.56201E-05
976  26.253050  34143  34509  2.92886E-05
977  26.274848  43524  44338  2.29758E-05
978  26.296646  57804  59681  1.72998E-05
979  26.318444  79603  81582  1.25623E-05
980  26.340242  104538  106000  9.5659E-06
981  26.362040  121108  121647  8.25709E-06
982  26.383838  118620  118843  8.43028E-06
983  26.405636  101935  102495  9.81017E-06
984  26.427434  82885  83803  1.20649E-05
985  26.449232  63466  64953  1.57565E-05
986  26.471030  44699  46247  2.23719E-05
987  26.492828  31460  31799  3.17864E-05
988  26.514626  23454  23444  4.26367E-05
989  26.536424  19791  19464  5.0528E-05
990  26.558222  18058  17622  5.53771E-05
991  26.580020  17183  16633  5.81971E-05
992  26.601818  16403  15999  6.09645E-05
993  26.623616  16027  15549  6.23947E-05
994  26.645414  15544  15213  6.43335E-05
995  26.667212  15288  14957  6.54108E-05
996  26.689010  15192  14757  6.58241E-05
997  26.710808  15070  14601  6.6357E-05
998  26.732606  14651  14478  6.82547E-05
999  26.754404  14535  14383  6.87994E-05
1000  26.776202  14534  14311  6.88042E-05
1001  26.798000  14648  14262  6.82687E-05
1002  26.819798  14559  14232  6.8686E-05
1003  26.841596  14505  14224  6.89417E-05
1004  26.863394  14242  14239  7.02149E-05
1005  26.885192  14188  14282  7.04821E-05
1006  26.906990  14441  14358  6.92473E-05
1007  26.928788  14566  14483  6.8653E-05
1008  26.950586  14918  14684  6.70331E-05
1009  26.972384  15311  15001  6.53125E-05
1010  26.994182  15812  15494  6.32431E-05
1011  27.015980  16229  16251  6.16181E-05
1012  27.037778  17072  17396  5.85754E-05
1013  27.059576  18787  19101  5.32283E-05
1014  27.081374  21100  21618  4.73934E-05
1015  27.103172  24809  25347  4.0308E-05
1016  27.124970  29809  31026  3.35469E-05
1017  27.146768  38086  40050  2.62564E-05
1018  27.168566  51921  54386  1.926E-05
1019  27.190364  71809  74539  1.39258E-05
1020  27.212162  93715  95177  1.06707E-05
1021  27.233960  102951  104612  9.71336E-06
1022  27.255758  94507  96965  1.05812E-05
1023  27.277556  78903  81843  1.26738E-05
1024  27.299354  64404  67285  1.5527E-05
1025  27.321152  49458  51904  2.02192E-05
1026  27.342950  34529  36635  2.89612E-05
1027  27.364748  24401  25531  4.09819E-05
1028  27.386546  19274  19532  5.18834E-05
1029  27.408344  16831  16804  5.94142E-05
1030  27.430142  15933  15531  6.27628E-05
1031  27.451940  15105  14809  6.62032E-05
1032  27.473738  14608  14325  6.84556E-05
1033  27.495536  14203  13973  7.04077E-05
1034  27.517334  13999  13703  7.14337E-05
1035  27.539132  13762  13491  7.26639E-05
1036  27.560930  13659  13320  7.32118E-05
1037  27.582728  13546  13180  7.38225E-05
1038  27.604526  13255  13063  7.54432E-05
1039  27.626324  13064  12964  7.65462E-05
1040  27.648122  13051  12880  7.66225E-05
1041  27.669920  12928  12810  7.73515E-05
1042  27.691718  13065  12753  7.65404E-05
1043  27.713516  12889  12709  7.75855E-05
1044  27.735314  12996  12666  7.69468E-05
1045  27.757112  13044  12626  7.66636E-05
1046  27.778910  12627  12589  7.91954E-05
1047  27.800708  12993  12557  7.69645E-05
1048  27.822506  12773  12533  7.82901E-05
1049  27.844304  12737  12511  7.85114E-05
1050  27.866102  12828  12491  7.79545E-05
1051  27.887900  12669  12476  7.89328E-05
1052  27.909698  12864  12464  7.77363E-05
1053  27.931496  12776  12456  7.82718E-05
1054  27.953294  12667  12452  7.89453E-05
1055  27.975092  12802  12453  7.81128E-05
1056  27.996890  12618  12459  7.92519E-05
1057  28.018688  12835  12470  7.7912E-05
1058  28.040486  12995  12487  7.69527E-05
1059  28.062284  12729  12511  7.85608E-05
1060  28.084082  13153  12542  7.60283E-05
1061  28.105880  12695  12584  7.87712E-05
1062  28.127678  13012  12641  7.68521E-05
1063  28.149476  13030  12712  7.6746E-05
1064  28.171274  13340  12803  7.49625E-05
1065  28.193072  13527  12921  7.39262E-05
1066  28.214870  13818  13074  7.23694E-05
1067  28.236668  13784  13275  7.25479E-05
1068  28.258466  13801  13544  7.24585E-05
1069  28.280264  14576  13919  6.86059E-05
1070  28.302062  14619  14467  6.84041E-05
1071  28.323860  15698  15293  6.37024E-05
1072  28.345658  16998  16548  5.88305E-05
1073  28.367456  18713  18446  5.34388E-05
1074  28.389254  21572  21282  4.63564E-05
1075  28.411052  25603  25483  3.90579E-05
1076  28.432850  31138  31743  3.21151E-05
1077  28.454648  40021  41411  2.49869E-05
1078  28.476446  55343  57208  1.80691E-05
1079  28.498244  81059  83176  1.23367E-05
1080  28.520042  120691  120587  8.28562E-06
1081  28.541840  162345  158707  6.15972E-06
1082  28.563638  177620  173905  5.63E-06
1083  28.585436  156717  156444  6.38093E-06
1084  28.607234  127224  129160  7.86015E-06
1085  28.629032  105373  106835  9.4901E-06
1086  28.650830  80617  82486  1.24043E-05
1087  28.672628  53168  55971  1.88083E-05
1088  28.694426  35058  36441  2.85242E-05
1089  28.716224  26178  26410  3.82E-05
1090  28.738022  22546  22021  4.43538E-05
1091  28.759820  20249  19586  4.93852E-05
1092  28.781618  18388  17839  5.43833E-05
1093  28.803416  17101  16523  5.84761E-05
1094  28.825214  15827  15382  6.31832E-05
1095  28.847012  14640  14344  6.8306E-05
1096  28.868810  13900  13534  7.19424E-05
1097  28.890608  13269  12992  7.53636E-05
1098  28.912406  13204  12645  7.57346E-05
1099  28.934204  12773  12408  7.82901E-05
1100  28.956002  12567  12230  7.95735E-05
1101  28.977800  12504  12086  7.99744E-05
1102  28.999598  12157  11966  8.22571E-05
1103  29.021396  12002  11864  8.33194E-05
1104  29.043194  11803  11776  8.47242E-05
1105  29.064992  12019  11700  8.32016E-05
1106  29.086790  11943  11632  8.37311E-05
1107  29.108588  11998  11572  8.33472E-05
1108  29.130386  11780  11523  8.48896E-05
1109  29.152184  11667  11484  8.57118E-05
1110  29.173982  11612  11453  8.61178E-05
1111  29.195780  11594  11432  8.62515E-05
1112  29.217578  11254  11421  8.88573E-05
1113  29.239376  11486  11427  8.70625E-05
1114  29.261174  11594  11453  8.62515E-05
1115  29.282972  11870  11509  8.4246E-05
1116  29.304770  11528  11607  8.67453E-05
1117  29.326568  11747  11767  8.51281E-05
1118  29.348366  12013  12028  8.32432E-05
1119  29.370164  12300  12455  8.13008E-05
1120  29.391962  13033  13132  7.67283E-05
1121  29.413760  13693  14094  7.303E-05
1122  29.435558  14800  15176  6.75676E-05
1123  29.457356  15507  15958  6.4487E-05
1124  29.479154  15603  16022  6.40902E-05
1125  29.500952  15108  15448  6.61901E-05
1126  29.522750  14651  14738  6.82547E-05
1127  29.544548  13744  14087  7.2759E-05
1128  29.566346  13094  13427  7.63709E-05
1129  29.588144  12780  12881  7.82473E-05
1130  29.609942  12708  12671  7.86906E-05
1131  29.631740  12698  12820  7.87526E-05
1132  29.653538  12850  13113  7.7821E-05
1133  29.675336  13177  13210  7.58898E-05
1134  29.697134  12865  12970  7.77303E-05
1135  29.718932  12299  12615  8.13074E-05
1136  29.740730  12440  12307  8.03859E-05
1137  29.762528  11952  11983  8.3668E-05
1138  29.784326  11920  11632  8.38926E-05
1139  29.806124  11511  11349  8.68734E-05
1140  29.827922  11704  11182  8.54409E-05
1141  29.849720  11714  11105  8.53679E-05
1142  29.871518  11786  11078  8.48464E-05
1143  29.893316  11405  11074  8.76808E-05
1144  29.915114  11441  11084  8.74049E-05
1145  29.936912  11246  11104  8.89205E-05
1146  29.958710  11413  11135  8.76194E-05
1147  29.980508  11282  11177  8.86368E-05
1148  30.002306  11518  11232  8.68206E-05
1149  30.024104  11415  11301  8.7604E-05
1150  30.045902  11354  11390  8.80747E-05
1151  30.067700  11498  11504  8.69716E-05
1152  30.089498  11567  11651  8.64528E-05
1153  30.111296  12083  11844  8.27609E-05
1154  30.133094  12080  12107  8.27815E-05
1155  30.154892  12459  12481  8.02633E-05
1156  30.176690  13343  13021  7.49457E-05
1157  30.198488  13850  13813  7.22022E-05
1158  30.220286  15085  14983  6.6291E-05
1159  30.242084  17025  16729  5.87372E-05
1160  30.263882  19346  19367  5.16903E-05
1161  30.285680  23455  23425  4.26348E-05
1162  30.307478  29557  29704  3.38329E-05
1163  30.329276  39403  39109  2.53788E-05
1164  30.351074  52321  52163  1.91128E-05
1165  30.372872  67785  68464  1.47525E-05
1166  30.394670  85011  86252  1.17632E-05
1167  30.416468  98922  100623  1.0109E-05
1168  30.438266  100865  102679  9.91424E-06
1169  30.460064  89915  90332  1.11216E-05
1170  30.481862  74961  74861  1.33403E-05
1171  30.503660  60906  62386  1.64187E-05
1172  30.525458  48042  49463  2.08151E-05
1173  30.547256  34741  35495  2.87844E-05
1174  30.569054  24392  24636  4.0997E-05
1175  30.590852  18422  18323  5.42829E-05
1176  30.612650  15496  15253  6.45328E-05
1177  30.634448  13683  13781  7.30834E-05
1178  30.656246  12905  12958  7.74893E-05
1179  30.678044  12489  12414  8.00705E-05
1180  30.699842  12092  12018  8.26993E-05
1181  30.721640  11675  11717  8.56531E-05
1182  30.743438  11515  11481  8.68432E-05
1183  30.765236  11565  11291  8.64678E-05
1184  30.787034  11225  11135  8.90869E-05
1185  30.808832  11154  11002  8.96539E-05
1186  30.830630  10769  10895  9.28591E-05
1187  30.852428  10811  10805  9.24984E-05
1188  30.874226  10589  10728  9.44376E-05
1189  30.896024  10651  10663  9.38879E-05
1190  30.917822  10640  10606  9.3985E-05
1191  30.939620  10546  10555  9.48227E-05
1192  30.961418  10448  10510  9.57121E-05
1193  30.983216  10272  10470  9.7352E-05
1194  31.005014  10332  10435  9.67867E-05
1195  31.026812  10416  10402  9.60061E-05
1196  31.048610  10345  10372  9.66651E-05
1197  31.070408  10144  10343  9.85804E-05
1198  31.092206  10290  10320  9.71817E-05
1199  31.114004  10230  10299  9.77517E-05
1200  31.135802  10078  10279  9.9226E-05
1201  31.157600  10386  10262  9.62835E-05
1202  31.179398  10185  10246  9.81836E-05
1203  31.201196  10299  10232  9.70968E-05
1204  31.222994  10145  10220  9.85707E-05
1205  31.244792  10124  10209  9.87752E-05
1206  31.266590  10101  10201  9.90001E-05
1207  31.288388  9866  10197  0.000101358
1208  31.310186  10061  10197  9.93937E-05
1209  31.331984  9955  10195  0.000100452
1210  31.353782  9963  10191  0.000100371
1211  31.375580  9975  10189  0.000100251
1212  31.397378  9984  10189  0.00010016
1213  31.419176  9809  10191  0.000101947
1214  31.440974  10047  10195  9.95322E-05
1215  31.462772  9985  10202  0.00010015
1216  31.484570  10348  10211  9.6637E-05
1217  31.506368  9963  10228  0.000100371
1218  31.528166  10071  10251  9.9295E-05
1219  31.549964  10340  10282  9.67118E-05
1220  31.571762  10029  10324  9.97108E-05
1221  31.593560  10133  10382  9.86875E-05
1222  31.615358  10481  10463  9.54107E-05
1223  31.637156  10568  10576  9.46253E-05
1224  31.658954  10654  10745  9.38615E-05
1225  31.680752  10886  11000  9.18611E-05
1226  31.702550  11258  11382  8.88257E-05
1227  31.724348  12108  11950  8.259E-05
1228  31.746146  12673  12803  7.89079E-05
1229  31.767944  14121  14130  7.08165E-05
1230  31.789742  16150  16328  6.19195E-05
1231  31.811540  19915  20074  5.02134E-05
1232  31.833338  26053  26003  3.83833E-05
1233  31.855136  34154  33508  2.92791E-05
1234  31.876934  41829  39394  2.39069E-05
1235  31.898732  41939  39643  2.38442E-05
1236  31.920530  35772  34849  2.79548E-05
1237  31.942328  30426  30169  3.28666E-05
1238  31.964126  27864  27079  3.58886E-05
1239  31.985924  24103  23306  4.14886E-05
1240  32.007722  18195  18462  5.49602E-05
1241  32.029520  14629  14569  6.83574E-05
1242  32.051318  12607  12429  7.9321E-05
1243  32.073116  11616  11487  8.60882E-05
1244  32.094914  11104  11077  9.00576E-05
1245  32.116712  10984  10864  9.10415E-05
1246  32.138510  10709  10733  9.33794E-05
1247  32.160308  10973  10649  9.11328E-05
1248  32.182106  10718  10595  9.3301E-05
1249  32.203904  10762  10567  9.29195E-05
1250  32.225702  10811  10560  9.24984E-05
1251  32.247500  10635  10564  9.40291E-05
1252  32.269298  10615  10580  9.42063E-05
1253  32.291096  10726  10607  9.32314E-05
1254  32.312894  10849  10649  9.21744E-05
1255  32.334692  10892  10709  9.18105E-05
1256  32.356490  10766  10787  9.2885E-05
1257  32.378288  11142  10889  8.97505E-05
1258  32.400086  11347  11020  8.8129E-05
1259  32.421884  11365  11192  8.79894E-05
1260  32.443682  11405  11421  8.76808E-05
1261  32.465480  12021  11736  8.31878E-05
1262  32.487278  12168  12179  8.21828E-05
1263  32.509076  12817  12812  7.80214E-05
1264  32.530874  13917  13726  7.18546E-05
1265  32.552672  15049  15065  6.64496E-05
1266  32.574470  17075  17085  5.85652E-05
1267  32.596268  20076  20284  4.98107E-05
1268  32.618066  25014  25522  3.99776E-05
1269  32.639864  32922  33793  3.03748E-05
1270  32.661662  44436  45142  2.25043E-05
1271  32.683460  56132  56932  1.78152E-05
1272  32.705258  62117  63728  1.60987E-05
1273  32.727056  60208  61933  1.66091E-05
1274  32.748854  53761  54884  1.86008E-05
1275  32.770652  47263  48158  2.11582E-05
1276  32.792450  41009  42405  2.43849E-05
1277  32.814248  34058  35619  2.93617E-05
1278  32.836046  27266  28365  3.66757E-05
1279  32.857844  22194  22918  4.50572E-05
1280  32.879642  20267  20214  4.93413E-05
1281  32.901440  20112  19822  4.97216E-05
1282  32.923238  21744  21115  4.59897E-05
1283  32.945036  24624  23888  4.06108E-05
1284  32.966834  29622  28448  3.37587E-05
1285  32.988632  36799  35730  2.71747E-05
1286  33.010430  50334  47725  1.98673E-05
1287  33.032228  70589  67835  1.41665E-05
1288  33.054026  103241  99665  9.68607E-06
1289  33.075824  145133  142338  6.89023E-06
1290  33.097622  185118  183844  5.40196E-06
1291  33.119420  202954  202696  4.92722E-06
1292  33.141218  189695  189129  5.27162E-06
1293  33.163016  160935  161181  6.21369E-06
1294  33.184814  135451  137565  7.38274E-06
1295  33.206612  111659  116219  8.95584E-06
1296  33.228410  85362  89324  1.17148E-05
1297  33.250208  58080  61081  1.72176E-05
1298  33.272006  37749  39592  2.64908E-05
1299  33.293804  25695  26931  3.89181E-05
1300  33.315602  20227  20533  4.94389E-05
1301  33.337400  17175  17345  5.82242E-05
1302  33.359198  15365  15546  6.5083E-05
1303  33.380996  14529  14362  6.88279E-05
1304  33.402794  13367  13506  7.48111E-05
1305  33.424592  12894  12856  7.75555E-05
1306  33.446390  12496  12348  8.00256E-05
1307  33.468188  12049  11943  8.29944E-05
1308  33.489986  11524  11617  8.67754E-05
1309  33.511784  11556  11350  8.65351E-05
1310  33.533582  11046  11126  9.05305E-05
1311  33.555380  10884  10934  9.1878E-05
1312  33.577178  10635  10770  9.40291E-05
1313  33.598976  10628  10630  9.40911E-05
1314  33.620774  10549  10509  9.47957E-05
1315  33.642572  10396  10404  9.61908E-05
1316  33.664370  10134  10313  9.86777E-05
1317  33.686168  10202  10235  9.802E-05
1318  33.707966  10101  10164  9.90001E-05
1319  33.729764  9996  10100  0.00010004
1320  33.751562  9870  10040  0.000101317
1321  33.773360  9878  9985  0.000101235
1322  33.795158  9887  9939  0.000101143
1323  33.816956  9689  9899  0.00010321
1324  33.838754  9873  9866  0.000101286
1325  33.860552  9853  9838  0.000101492
1326  33.882350  9885  9815  0.000101163
1327  33.904148  9645  9795  0.000103681
1328  33.925946  9685  9779  0.000103252
1329  33.947744  9469  9767  0.000105608
1330  33.969542  9644  9759  0.000103691
1331  33.991340  9647  9756  0.000103659
1332  34.013138  9726  9761  0.000102817
1333  34.034936  9713  9775  0.000102955
1334  34.056734  9728  9787  0.000102796
1335  34.078532  9659  9803  0.00010353
1336  34.100330  9864  9825  0.000101379
1337  34.122128  9919  9854  0.000100817
1338  34.143926  9884  9892  0.000101174
1339  34.165724  9786  9941  0.000102187
1340  34.187522  9963  10005  0.000100371
1341  34.209320  9953  10083  0.000100472
1342  34.231118  10116  10176  9.88533E-05
1343  34.252916  10132  10291  9.86972E-05
1344  34.274714  10433  10428  9.58497E-05
1345  34.296512  10643  10600  9.39585E-05
1346  34.318310  10982  10824  9.10581E-05
1347  34.340108  11193  11125  8.93416E-05
1348  34.361906  11365  11539  8.79894E-05
1349  34.383704  12169  12118  8.2176E-05
1350  34.405502  12976  12948  7.70654E-05
1351  34.427300  14085  14164  7.09975E-05
1352  34.449098  16088  15977  6.21581E-05
1353  34.470896  18945  18788  5.27844E-05
1354  34.492694  23579  23400  4.24106E-05
1355  34.514492  31130  31161  3.21234E-05
1356  34.536290  42892  43523  2.33144E-05
1357  34.558088  58490  60304  1.70969E-05
1358  34.579886  74831  77112  1.33634E-05
1359  34.601684  83577  85632  1.1965E-05
1360  34.623482  79558  81308  1.25694E-05
1361  34.645280  69668  70378  1.43538E-05
1362  34.667078  59225  61105  1.68848E-05
1363  34.688876  50842  53771  1.96688E-05
1364  34.710674  42427  44480  2.35699E-05
1365  34.732472  32065  33418  3.11867E-05
1366  34.754270  23328  24011  4.28669E-05
1367  34.776068  17562  18033  5.69411E-05
1368  34.797866  14774  14923  6.76865E-05
1369  34.819664  13474  13454  7.4217E-05
1370  34.841462  12943  12749  7.72618E-05
1371  34.863260  12599  12400  7.93714E-05
1372  34.885058  12324  12262  8.11425E-05
1373  34.906856  12319  12294  8.11754E-05
1374  34.928654  12808  12499  7.80762E-05
1375  34.950452  13073  12913  7.64935E-05
1376  34.972250  13855  13620  7.21761E-05
1377  34.994048  15152  14804  6.59979E-05
1378  35.015846  17015  16794  5.87717E-05
1379  35.037644  20247  20023  4.939E-05
1380  35.059442  25144  24674  3.97709E-05
1381  35.081240  30676  30002  3.25988E-05
1382  35.103038  35010  34063  2.85633E-05
1383  35.124836  36254  35270  2.75832E-05
1384  35.146634  36263  34840  2.75763E-05
1385  35.168432  37023  35907  2.70102E-05
1386  35.190230  39841  40147  2.50998E-05
1387  35.212028  47176  47930  2.11972E-05
1388  35.233826  58728  60429  1.70277E-05
1389  35.255624  78129  78903  1.27993E-05
1390  35.277422  100442  100923  9.95599E-06
1391  35.299220  117429  118553  8.51578E-06
1392  35.321018  120719  122606  8.2837E-06
1393  35.342816  111856  112419  8.94007E-06
1394  35.364614  99024  97712  1.00986E-05
1395  35.386412  86336  85077  1.15827E-05
1396  35.408210  72537  72713  1.37861E-05
1397  35.430008  56713  57694  1.76326E-05
1398  35.451806  41692  42158  2.39854E-05
1399  35.473604  30344  29771  3.29554E-05
1400  35.495402  22497  21690  4.44504E-05
1401  35.517200  17068  17098  5.85892E-05
1402  35.538998  14608  14628  6.84556E-05
1403  35.560796  12940  13231  7.72798E-05
1404  35.582594  12014  12338  8.32362E-05
1405  35.604392  11266  11702  8.87626E-05
1406  35.626190  10930  11219  9.14913E-05
1407  35.647988  10496  10838  9.52744E-05
1408  35.669786  10140  10531  9.86193E-05
1409  35.691584  10086  10279  9.91473E-05
1410  35.713382  9874  10068  0.000101276
1411  35.735180  9648  9888  0.000103648
1412  35.756978  9457  9736  0.000105742
1413  35.778776  9462  9606  0.000105686
1414  35.800574  9381  9494  0.000106598
1415  35.822372  9273  9396  0.00010784
1416  35.844170  9292  9309  0.000107619
1417  35.865968  9073  9232  0.000110217
1418  35.887766  8987  9163  0.000111272
1419  35.909564  9110  9100  0.000109769
1420  35.931362  8826  9045  0.000113302
1421  35.953160  8632  8996  0.000115848
1422  35.974958  8706  8951  0.000114863
1423  35.996756  8663  8911  0.000115433
1424  36.018554  8637  8881  0.000115781
1425  36.040352  8837  8862  0.000113161
1426  36.062150  8851  8848  0.000112982
1427  36.083948  8704  8834  0.00011489
1428  36.105746  8844  8814  0.000113071
1429  36.127544  8649  8783  0.00011562
1430  36.149342  8573  8753  0.000116645
1431  36.171140  8349  8729  0.000119775
1432  36.192938  8520  8708  0.000117371
1433  36.214736  8447  8687  0.000118385
1434  36.236534  8483  8668  0.000117883
1435  36.258332  8448  8656  0.000118371
1436  36.280130  8348  8652  0.000119789
1437  36.301928  8504  8658  0.000117592
1438  36.323726  8469  8675  0.000118078
1439  36.345524  8550  8705  0.000116959
1440  36.367322  8655  8753  0.00011554
1441  36.389120  8657  8832  0.000115513
1442  36.410918  8866  8964  0.00011279
1443  36.432716  9029  9192  0.000110754
1444  36.454514  9406  9592  0.000106315
1445  36.476312  9980  10239  0.0001002
1446  36.498110  10798  11119  9.26097E-05
1447  36.519908  11513  11975  8.68583E-05
1448  36.541706  11892  12353  8.40901E-05
1449  36.563504  11935  12081  8.37872E-05
1450  36.585302  11401  11618  8.77116E-05
1451  36.607100  11246  11426  8.89205E-05
1452  36.628898  11317  11502  8.83626E-05
1453  36.650696  11535  11655  8.66927E-05
1454  36.672494  11865  11924  8.42815E-05
1455  36.694292  12694  12424  7.87774E-05
1456  36.716090  13459  12980  7.42997E-05
1457  36.737888  13682  13176  7.30887E-05
1458  36.759686  13250  12820  7.54717E-05
1459  36.781484  12794  12205  7.81616E-05
1460  36.803282  12112  11669  8.25627E-05
1461  36.825080  11195  11218  8.93256E-05
1462  36.846878  10907  10688  9.16842E-05
1463  36.868676  10306  10067  9.70309E-05
1464  36.890474  9580  9505  0.000104384
1465  36.912272  9042  9107  0.000110595
1466  36.934070  9044  8879  0.000110571
1467  36.955868  8782  8775  0.000113869
1468  36.977666  8748  8748  0.000114312
1469  36.999464  8625  8774  0.000115942
1470  37.021262  8998  8851  0.000111136
1471  37.043060  9097  8993  0.000109926
1472  37.064858  9282  9217  0.000107735
1473  37.086656  9626  9527  0.000103885
1474  37.108454  10025  9894  9.97506E-05
1475  37.130252  10570  10280  9.46074E-05
1476  37.152050  10990  10750  9.09918E-05
1477  37.173848  12530  11554  7.98085E-05
1478  37.195646  14510  12983  6.8918E-05
1479  37.217444  17241  15113  5.80013E-05
1480  37.239242  20502  17528  4.87757E-05
1481  37.261040  22994  19315  4.34896E-05
1482  37.282838  22941  19820  4.35901E-05
1483  37.304636  22104  19551  4.52407E-05
1484  37.326434  21047  19375  4.75127E-05
1485  37.348232  20568  19059  4.86192E-05
1486  37.370030  19019  17845  5.2579E-05
1487  37.391828  16653  15919  6.00492E-05
1488  37.413626  14483  14118  6.90465E-05
1489  37.435424  12992  12816  7.69704E-05
1490  37.457222  11808  11781  8.46883E-05
1491  37.479020  10763  10861  9.29109E-05
1492  37.500818  10073  10161  9.92753E-05
1493  37.522616  9866  9755  0.000101358
1494  37.544414  9843  9619  0.000101595
1495  37.566212  9894  9689  0.000101071
1496  37.588010  10176  9933  9.82704E-05
1497  37.609808  10742  10390  9.30925E-05
1498  37.631606  11693  11201  8.55213E-05
1499  37.653404  13163  12663  7.59705E-05
1500  37.675202  15708  15235  6.36618E-05
1501  37.697000  19406  19300  5.15305E-05
1502  37.718798  24486  24452  4.08397E-05
1503  37.740596  28662  28760  3.48894E-05
1504  37.762394  29451  29615  3.39547E-05
1505  37.784192  26441  26881  3.78201E-05
1506  37.805990  22985  23714  4.35066E-05
1507  37.827788  21365  21948  4.68055E-05
1508  37.849586  20067  20634  4.98331E-05
1509  37.871384  17910  18291  5.58347E-05
1510  37.893182  14751  15187  6.7792E-05
1511  37.914980  12105  12567  8.26105E-05
1512  37.936778  10504  10892  9.52018E-05
1513  37.958576  10010  9990  9.99001E-05
1514  37.980374  9788  9548  0.000102166
1515  38.002172  9539  9339  0.000104833
1516  38.023970  9375  9245  0.000106667
1517  38.045768  9357  9212  0.000106872
1518  38.067566  9451  9218  0.000105809
1519  38.089364  9343  9259  0.000107032
1520  38.111162  9557  9335  0.000104635
1521  38.132960  9560  9450  0.000104603
1522  38.154758  9834  9611  0.000101688
1523  38.176556  9924  9831  0.000100766
1524  38.198354  10275  10123  9.73236E-05
1525  38.220152  10605  10512  9.42951E-05
1526  38.241950  11154  11031  8.96539E-05
1527  38.263748  12011  11736  8.3257E-05
1528  38.285546  12999  12720  7.6929E-05
1529  38.307344  14437  14167  6.92665E-05
1530  38.329142  17008  16461  5.87959E-05
1531  38.350940  20952  20367  4.77281E-05
1532  38.372738  27443  27178  3.64392E-05
1533  38.394536  38180  38389  2.61917E-05
1534  38.416334  53631  54222  1.86459E-05
1535  38.438132  70685  71101  1.41473E-05
1536  38.459930  80434  81159  1.24326E-05
1537  38.481728  77940  78605  1.28304E-05
1538  38.503526  67804  68018  1.47484E-05
1539  38.525324  58648  59160  1.70509E-05
1540  38.547122  54297  55006  1.84172E-05
1541  38.568920  49661  51329  2.01365E-05
1542  38.590718  43416  45056  2.3033E-05
1543  38.612516  37810  38906  2.6448E-05
1544  38.634314  36437  37106  2.74446E-05
1545  38.656112  39965  40410  2.50219E-05
1546  38.677910  45254  45761  2.20975E-05
1547  38.699708  47689  48295  2.09692E-05
1548  38.721506  45169  45443  2.21391E-05
1549  38.743304  40271  39795  2.48318E-05
1550  38.765102  35341  35231  2.82957E-05
1551  38.786900  32151  32366  3.11032E-05
1552  38.808698  28448  29164  3.51519E-05
1553  38.830496  23984  24489  4.16945E-05
1554  38.852294  19276  19494  5.1878E-05
1555  38.874092  15396  15634  6.49519E-05
1556  38.895890  13238  13298  7.55401E-05
1557  38.917688  12063  12128  8.28981E-05
1558  38.939486  11788  11648  8.4832E-05
1559  38.961284  11425  11550  8.75274E-05
1560  38.983082  11798  11711  8.47601E-05
1561  39.004880  12046  12132  8.30151E-05
1562  39.026678  12855  12912  7.77907E-05
1563  39.048476  14238  14277  7.02346E-05
1564  39.070274  16541  16653  6.04558E-05
1565  39.092072  20498  20696  4.87852E-05
1566  39.113870  26560  27101  3.76506E-05
1567  39.135668  35105  35855  2.8486E-05
1568  39.157466  43227  44989  2.31337E-05
1569  39.179264  47776  50412  2.0931E-05
1570  39.201062  47083  49134  2.12391E-05
1571  39.222860  42039  43376  2.37874E-05
1572  39.244658  36960  38225  2.70563E-05
1573  39.266456  33881  35524  2.95151E-05
1574  39.288254  31270  33241  3.19795E-05
1575  39.310052  27208  29467  3.67539E-05
1576  39.331850  23775  25182  4.2061E-05
1577  39.353648  21750  22705  4.5977E-05
1578  39.375446  22581  23263  4.4285E-05
1579  39.397244  26795  26791  3.73204E-05
1580  39.419042  33647  32344  2.97203E-05
1581  39.440840  40370  38150  2.47709E-05
1582  39.462638  43192  41855  2.31524E-05
1583  39.484436  42938  41811  2.32894E-05
1584  39.506234  40016  38697  2.499E-05
1585  39.528032  36909  34815  2.70937E-05
1586  39.549830  33933  31512  2.94698E-05
1587  39.571628  29816  28389  3.3539E-05
1588  39.593426  25152  24642  3.97583E-05
1589  39.615224  20695  20409  4.83209E-05
1590  39.637022  16770  16549  5.96303E-05
1591  39.658820  13911  13647  7.18856E-05
1592  39.680618  12094  11755  8.26856E-05
1593  39.702416  10678  10634  9.36505E-05
1594  39.724214  9919  9989  0.000100817
1595  39.746012  9357  9604  0.000106872
1596  39.767810  9213  9355  0.000108542
1597  39.789608  8923  9182  0.00011207
1598  39.811406  8898  9060  0.000112385
1599  39.833204  8745  8980  0.000114351
1600  39.855002  9094  8944  0.000109963
1601  39.876800  9127  8960  0.000109565
1602  39.898598  9171  9054  0.000109039
1603  39.920396  9293  9265  0.000107608
1604  39.942194  9659  9641  0.00010353
1605  39.963992  10430  10207  9.58773E-05
1606  39.985790  11114  10902  8.99766E-05
1607  40.007588  11569  11511  8.64379E-05
1608  40.029386  11569  11714  8.64379E-05
1609  40.051184  11247  11392  8.89126E-05
1610  40.072982  10716  10861  9.33184E-05
1611  40.094780  10336  10466  9.67492E-05
1612  40.116578  10217  10233  9.78761E-05
1613  40.138376  9688  9962  0.00010322
1614  40.160174  9287  9541  0.000107677
1615  40.181972  8774  9084  0.000113973
1616  40.203770  8467  8728  0.000118106
1617  40.225568  8203  8510  0.000121907
1618  40.247366  8124  8395  0.000123092
1619  40.269164  8028  8340  0.000124564
1620  40.290962  8112  8314  0.000123274
1621  40.312760  8070  8305  0.000123916
1622  40.334558  8146  8307  0.00012276
1623  40.356356  8279  8319  0.000120788
1624  40.378154  8052  8341  0.000124193
1625  40.399952  8278  8376  0.000120802
1626  40.421750  8236  8429  0.000121418
1627  40.443548  8343  8512  0.000119861
1628  40.465346  8454  8642  0.000118287
1629  40.487144  8530  8844  0.000117233
1630  40.508942  9058  9146  0.0001104
1631  40.530740  9328  9539  0.000107204
1632  40.552538  9714  9952  0.000102944
1633  40.574336  9931  10268  0.000100695
1634  40.596134  10296  10512  9.71251E-05
1635  40.617932  10896  10953  9.17768E-05
1636  40.639730  11890  11926  8.41043E-05
1637  40.661528  13903  13691  7.19269E-05
1638  40.683326  16546  16341  6.04376E-05
1639  40.705124  20683  19622  4.83489E-05
1640  40.726922  24167  22648  4.13787E-05
1641  40.748720  25855  24025  3.86772E-05
1642  40.770518  24890  23090  4.01768E-05
1643  40.792316  22827  20939  4.38078E-05
1644  40.814114  20487  19119  4.88114E-05
1645  40.835912  18986  18019  5.26704E-05
1646  40.857710  17780  16925  5.6243E-05
1647  40.879508  15565  15218  6.42467E-05
1648  40.901306  13602  13160  7.35186E-05
1649  40.923104  11392  11367  8.77809E-05
1650  40.944902  10384  10137  9.6302E-05
1651  40.966700  9358  9423  0.00010686
1652  40.988498  9069  9044  0.000110266
1653  41.010296  8778  8845  0.000113921
1654  41.032094  8679  8733  0.000115221
1655  41.053892  8417  8665  0.000118807
1656  41.075690  8586  8625  0.000116469
1657  41.097488  8468  8606  0.000118092
1658  41.119286  8386  8605  0.000119246
1659  41.141084  8573  8620  0.000116645
1660  41.162882  8605  8651  0.000116212
1661  41.184680  8547  8702  0.000117
1662  41.206478  8719  8773  0.000114692
1663  41.228276  8873  8871  0.000112701
1664  41.250074  8896  9012  0.00011241
1665  41.271872  9247  9227  0.000108143
1666  41.293670  9751  9584  0.000102554
1667  41.315468  10555  10197  9.47418E-05
1668  41.337266  11632  11214  8.59697E-05
1669  41.359064  13139  12729  7.61093E-05
1670  41.380862  14780  14589  6.7659E-05
1671  41.402660  16091  16215  6.21465E-05
1672  41.424458  16757  16791  5.96766E-05
1673  41.446256  16215  16119  6.16713E-05
1674  41.468054  15221  15064  6.56987E-05
1675  41.489852  14544  14446  6.87569E-05
1676  41.511650  14071  14290  7.10682E-05
1677  41.533448  14082  14106  7.10126E-05
1678  41.555246  13512  13615  7.40083E-05
1679  41.577044  13193  13121  7.57978E-05
1680  41.598842  13329  13053  7.50244E-05
1681  41.620640  13897  13625  7.1958E-05
1682  41.642438  15601  14875  6.40985E-05
1683  41.664236  18106  16798  5.52303E-05
1684  41.686034  21746  19564  4.59855E-05
1685  41.707832  27131  23916  3.68582E-05
1686  41.729630  35620  31229  2.80741E-05
1687  41.751428  47175  42373  2.11977E-05
1688  41.773226  60256  55886  1.65959E-05
1689  41.795024  71088  66842  1.40671E-05
1690  41.816822  72733  69061  1.37489E-05
1691  41.838620  66925  61903  1.49421E-05
1692  41.860418  57596  52585  1.73623E-05
1693  41.882216  50677  46982  1.97328E-05
1694  41.904014  46272  44618  2.16113E-05
1695  41.925812  41977  41475  2.38226E-05
1696  41.947610  36046  35438  2.77423E-05
1697  41.969408  29722  28679  3.36451E-05
1698  41.991206  24924  23732  4.0122E-05
1699  42.013004  21847  20958  4.57729E-05
1700  42.034802  20187  19331  4.95368E-05
1701  42.056600  18675  17871  5.35475E-05
1702  42.078398  17049  16424  5.86545E-05
1703  42.100196  15700  15268  6.36943E-05
1704  42.121994  14976  14475  6.67735E-05
1705  42.143792  13945  13797  7.17103E-05
1706  42.165590  12981  12989  7.70357E-05
1707  42.187388  12161  12094  8.22301E-05
1708  42.209186  11290  11339  8.8574E-05
1709  42.230984  10601  10913  9.43307E-05
1710  42.252782  10792  10934  9.26612E-05
1711  42.274580  11310  11504  8.84173E-05
1712  42.296378  12318  12713  8.1182E-05
1713  42.318176  14076  14492  7.10429E-05
1714  42.339974  15783  16365  6.33593E-05
1715  42.361772  17138  17434  5.83499E-05
1716  42.383570  16795  17057  5.95415E-05
1717  42.405368  15524  15703  6.44164E-05
1718  42.427166  14493  14473  6.89988E-05
1719  42.448964  13500  13860  7.40741E-05
1720  42.470762  13024  13496  7.67813E-05
1721  42.492560  12328  12800  8.11162E-05
1722  42.514358  11502  11699  8.69414E-05
1723  42.536156  10614  10583  9.42152E-05
1724  42.557954  9789  9750  0.000102155
1725  42.579752  9088  9226  0.000110035
1726  42.601550  8919  8922  0.00011212
1727  42.623348  8648  8752  0.000115634
1728  42.645146  8660  8651  0.000115473
1729  42.666944  8477  8581  0.000117966
1730  42.688742  8336  8519  0.000119962
1731  42.710540  8277  8460  0.000120817
1732  42.732338  8071  8411  0.0001239
1733  42.754136  8108  8374  0.000123335
1734  42.775934  8189  8348  0.000122115
1735  42.797732  8038  8331  0.000124409
1736  42.819530  7960  8319  0.000125628
1737  42.841328  7951  8314  0.00012577
1738  42.863126  8021  8320  0.000124673
1739  42.884924  8113  8342  0.000123259
1740  42.906722  8079  8391  0.000123778
1741  42.928520  8069  8468  0.000123931
1742  42.950318  8385  8552  0.000119261
1743  42.972116  8316  8596  0.00012025
1744  42.993914  8278  8568  0.000120802
1745  43.015712  8017  8495  0.000124735
1746  43.037510  8123  8438  0.000123107
1747  43.059308  8226  8418  0.000121566
1748  43.081106  8045  8413  0.000124301
1749  43.102904  8086  8386  0.000123671
1750  43.124702  7897  8333  0.00012663
1751  43.146500  7909  8282  0.000126438
1752  43.168298  7798  8247  0.000128238
1753  43.190096  7931  8229  0.000126088
1754  43.211894  7898  8221  0.000126614
1755  43.233692  7902  8220  0.00012655
1756  43.255490  7713  8220  0.000129651
1757  43.277288  7882  8220  0.000126871
1758  43.299086  8017  8219  0.000124735
1759  43.320884  7924  8218  0.000126199
1760  43.342682  8004  8218  0.000124938
1761  43.364480  7795  8220  0.000128287
1762  43.386278  7924  8223  0.000126199
1763  43.408076  7796  8227  0.000128271
1764  43.429874  7886  8231  0.000126807
1765  43.451672  7766  8235  0.000128766
1766  43.473470  7803  8240  0.000128156
1767  43.495268  7783  8246  0.000128485
1768  43.517066  8164  8251  0.000122489
1769  43.538864  8023  8258  0.000124642
1770  43.560662  7970  8266  0.000125471
1771  43.582460  8053  8275  0.000124177
1772  43.604258  7932  8284  0.000126072
1773  43.626056  7913  8294  0.000126374
1774  43.647854  7903  8305  0.000126534
1775  43.669652  7988  8320  0.000125188
1776  43.691450  8096  8336  0.000123518
1777  43.713248  8080  8352  0.000123762
1778  43.735046  8203  8373  0.000121907
1779  43.756844  8264  8400  0.000121007
1780  43.778642  8341  8438  0.00011989
1781  43.800440  8325  8491  0.00012012
1782  43.822238  8521  8560  0.000117357
1783  43.844036  8666  8636  0.000115393
1784  43.865834  8800  8700  0.000113636
1785  43.887632  8942  8733  0.000111832
1786  43.909430  8801  8738  0.000113623
1787  43.931228  8875  8743  0.000112676
1788  43.953026  8740  8770  0.000114416
1789  43.974824  8790  8817  0.000113766
1790  43.996622  8808  8873  0.000113533
1791  44.018420  8811  8931  0.000113494
1792  44.040218  8878  9003  0.000112638
1793  44.062016  8852  9104  0.000112969
1794  44.083814  9194  9243  0.000108767
1795  44.105612  9217  9424  0.000108495
1796  44.127410  9462  9652  0.000105686
1797  44.149208  9893  9939  0.000101082
1798  44.171006  10280  10323  9.72763E-05
1799  44.192804  11041  10904  9.05715E-05
1800  44.214602  12160  11883  8.22368E-05
1801  44.236400  14193  13631  7.04573E-05
1802  44.258198  17481  16688  5.7205E-05
1803  44.279996  22661  21571  4.41287E-05
1804  44.301794  29353  28174  3.40681E-05
1805  44.323592  35836  34957  2.79049E-05
1806  44.345390  39964  38947  2.50225E-05
1807  44.367188  40048  38021  2.497E-05
1808  44.388986  36199  33751  2.76251E-05
1809  44.410784  32033  29867  3.12178E-05
1810  44.432582  29198  28179  3.42489E-05
1811  44.454380  27941  27537  3.57897E-05
1812  44.476178  25699  25772  3.8912E-05
1813  44.497976  22467  22246  4.45097E-05
1814  44.519774  18528  18241  5.39724E-05
1815  44.541572  15150  15106  6.60066E-05
1816  44.563370  13019  13164  7.68108E-05
1817  44.585168  11996  12090  8.33611E-05
1818  44.606966  11180  11518  8.94454E-05
1819  44.628764  11061  11256  9.04077E-05
1820  44.650562  11002  11235  9.08926E-05
1821  44.672360  11067  11456  9.03587E-05
1822  44.694158  11815  11984  8.46382E-05
1823  44.715956  12570  12957  7.95545E-05
1824  44.737754  14230  14577  7.02741E-05
1825  44.759552  17093  17033  5.85035E-05
1826  44.781350  21089  20353  4.74181E-05
1827  44.803148  25119  24228  3.98105E-05
1828  44.824946  28783  27921  3.47427E-05
1829  44.846744  31076  30539  3.21792E-05
1830  44.868542  32302  31849  3.09578E-05
1831  44.890340  34300  32923  2.91545E-05
1832  44.912138  36924  35400  2.70827E-05
1833  44.933936  42078  39900  2.37654E-05
1834  44.955734  46996  44990  2.12784E-05
1835  44.977532  49145  47557  2.03479E-05
1836  44.999330  46219  45222  2.16361E-05
1837  45.021128  40922  39172  2.44367E-05
1838  45.042926  35019  33158  2.85559E-05
1839  45.064724  30871  29523  3.23929E-05
1840  45.086522  28201  27775  3.54597E-05
1841  45.108320  26062  25956  3.837E-05
1842  45.130118  22646  22862  4.41579E-05
1843  45.151916  19316  19125  5.17706E-05
1844  45.173714  16271  16018  6.1459E-05
1845  45.195512  14293  14175  6.99643E-05
1846  45.217310  13933  13667  7.17721E-05
1847  45.239108  15023  14436  6.65646E-05
1848  45.260906  17103  16480  5.84693E-05
1849  45.282704  20370  19611  4.90918E-05
1850  45.304502  23546  22979  4.24701E-05
1851  45.326300  25756  24974  3.88259E-05
1852  45.348098  25339  24355  3.94649E-05
1853  45.369896  23047  21831  4.33896E-05
1854  45.391694  20426  19436  4.89572E-05
1855  45.413492  18799  18325  5.31943E-05
1856  45.435290  18229  18083  5.48576E-05
1857  45.457088  17687  17562  5.65387E-05
1858  45.478886  16344  16164  6.11845E-05
1859  45.500684  14446  14344  6.92233E-05
1860  45.522482  12919  12768  7.74054E-05
1861  45.544280  11529  11614  8.67378E-05
1862  45.566078  10890  10784  9.18274E-05
1863  45.587876  10027  10225  9.97307E-05
1864  45.609674  9973  9906  0.000100271
1865  45.631472  9684  9749  0.000103263
1866  45.653270  9539  9637  0.000104833
1867  45.675068  9264  9482  0.000107945
1868  45.696866  9024  9290  0.000110816
1869  45.718664  8990  9121  0.000111235
1870  45.740462  8709  9010  0.000114824
1871  45.762260  8746  8960  0.000114338
1872  45.784058  8763  8961  0.000114116
1873  45.805856  8769  9016  0.000114038
1874  45.827654  8767  9149  0.000114064
1875  45.849452  8963  9407  0.00011157
1876  45.871250  9276  9856  0.000107805
1877  45.893048  10109  10533  9.89218E-05
1878  45.914846  10640  11368  9.3985E-05
1879  45.936644  11495  12133  8.69943E-05
1880  45.958442  12153  12580  8.22842E-05
1881  45.980240  12566  12731  7.95798E-05
1882  46.002038  12772  12864  7.82963E-05
1883  46.023836  13144  13075  7.60803E-05
1884  46.045634  13038  13180  7.66989E-05
1885  46.067432  13075  12987  7.64818E-05
1886  46.089230  12691  12530  7.8796E-05
1887  46.111028  12123  12055  8.24878E-05
1888  46.132826  12164  11811  8.22098E-05
1889  46.154624  12244  11900  8.16727E-05
1890  46.176422  12977  12386  7.70594E-05
1891  46.198220  13982  13408  7.15205E-05
1892  46.220018  15797  15075  6.33032E-05
1893  46.241816  17414  17167  5.74251E-05
1894  46.263614  18941  18942  5.27955E-05
1895  46.285412  19328  19401  5.17384E-05
1896  46.307210  19014  18285  5.25928E-05
1897  46.329008  17330  16592  5.77034E-05
1898  46.350806  15757  15391  6.34639E-05
1899  46.372604  14997  14916  6.668E-05
1900  46.394402  14166  14673  7.05916E-05
1901  46.416200  13907  14018  7.19062E-05
1902  46.437998  12575  12857  7.95229E-05
1903  46.459796  11709  11621  8.54044E-05
1904  46.481594  10619  10654  9.41708E-05
1905  46.503392  9976  10014  0.000100241
1906  46.525190  9441  9622  0.000105921
1907  46.546988  9451  9412  0.000105809
1908  46.568786  9214  9354  0.00010853
1909  46.590584  9049  9431  0.000110509
1910  46.612382  9299  9631  0.000107538
1911  46.634180  9784  9945  0.000102208
1912  46.655978  9999  10365  0.00010001
1913  46.677776  10830  10859  9.23361E-05
1914  46.699574  10931  11384  9.14829E-05
1915  46.721372  11602  12015  8.6192E-05
1916  46.743170  12860  12986  7.77605E-05
1917  46.764968  14242  14427  7.02149E-05
1918  46.786766  15977  16070  6.259E-05
1919  46.808564  16729  17235  5.97764E-05
1920  46.830362  16896  17246  5.91856E-05
1921  46.852160  16081  16162  6.21852E-05
1922  46.873958  14733  14809  6.78748E-05
1923  46.895756  13757  13885  7.26903E-05
1924  46.917554  13269  13450  7.53636E-05
1925  46.939352  12584  13113  7.9466E-05
1926  46.961150  11839  12473  8.44666E-05
1927  46.982948  11176  11526  8.94775E-05
1928  47.004746  10218  10571  9.78665E-05
1929  47.026544  9543  9845  0.000104789
1930  47.048342  9204  9416  0.000108648
1931  47.070140  9034  9264  0.000110693
1932  47.091938  9126  9370  0.000109577
1933  47.113736  9484  9748  0.000105441
1934  47.135534  9947  10407  0.000100533
1935  47.157332  10838  11249  9.22679E-05
1936  47.179130  11416  11976  8.75964E-05
1937  47.200928  11552  12172  8.65651E-05
1938  47.222726  11257  11717  8.88336E-05
1939  47.244524  10759  11027  9.29454E-05
1940  47.266322  10263  10556  9.74374E-05
1941  47.288120  10130  10407  9.87167E-05
1942  47.309918  9833  10379  0.000101698
1943  47.331716  9702  10184  0.000103072
1944  47.353514  9227  9747  0.000108378
1945  47.375312  8999  9243  0.000111123
1946  47.397110  8469  8838  0.000118078
1947  47.418908  8274  8578  0.000120861
1948  47.440706  8186  8431  0.00012216
1949  47.462504  8150  8354  0.000122699
1950  47.484302  8077  8311  0.000123808
1951  47.506100  8094  8285  0.000123548
1952  47.527898  8076  8270  0.000123824
1953  47.549696  8137  8262  0.000122895
1954  47.571494  8255  8261  0.000121139
1955  47.593292  7869  8264  0.000127081
1956  47.615090  7961  8271  0.000125612
1957  47.636888  8025  8283  0.000124611
1958  47.658686  8092  8301  0.000123579
1959  47.680484  8123  8324  0.000123107
1960  47.702282  8225  8356  0.000121581
1961  47.724080  8280  8400  0.000120773
1962  47.745878  8456  8457  0.000118259
1963  47.767676  8471  8530  0.00011805
1964  47.789474  8429  8621  0.000118638
1965  47.811272  8566  8733  0.000116741
1966  47.833070  8679  8864  0.000115221
1967  47.854868  8927  9016  0.00011202
1968  47.876666  9106  9200  0.000109818
1969  47.898464  9708  9462  0.000103008
1970  47.920262  10215  9907  9.78953E-05
1971  47.942060  11132  10748  8.98311E-05
1972  47.963858  13073  12371  7.64935E-05
1973  47.985656  16444  15342  6.08125E-05
1974  48.007454  22187  20109  4.50714E-05
1975  48.029252  29349  26187  3.40727E-05
1976  48.051050  34186  31313  2.92517E-05
1977  48.072848  34310  32248  2.9146E-05
1978  48.094646  29617  28367  3.37644E-05
1979  48.116444  25085  23365  3.98645E-05
1980  48.138242  22453  20631  4.45375E-05
1981  48.160040  22145  20542  4.51569E-05
1982  48.181838  22233  21243  4.49782E-05
1983  48.203636  21034  20444  4.75421E-05
1984  48.225434  17728  17621  5.64079E-05
1985  48.247232  14419  14339  6.93529E-05
1986  48.269030  12100  11920  8.26446E-05
1987  48.290828  10777  10606  9.27902E-05
1988  48.312626  10397  10123  9.61816E-05
1989  48.334424  10547  10195  9.48137E-05
1990  48.356222  11069  10706  9.03424E-05
1991  48.378020  11787  11579  8.48392E-05
1992  48.399818  12806  12582  7.80884E-05
1993  48.421616  13284  13248  7.52785E-05
1994  48.443414  13292  13154  7.52332E-05
1995  48.465212  12701  12421  7.8734E-05
1996  48.487010  12025  11657  8.31601E-05
1997  48.508808  11414  11301  8.76117E-05
1998  48.530606  11396  11331  8.77501E-05
1999  48.552404  11597  11425  8.62292E-05
2000  48.574202  11214  11274  8.91742E-05
2001  48.596000  10901  10873  9.17347E-05
2002  48.617798  10385  10468  9.62927E-05
2003  48.639596  10376  10259  9.63763E-05
2004  48.661394  10699  10325  9.34667E-05
2005  48.683192  11273  10729  8.87075E-05
2006  48.704990  12544  11626  7.97194E-05
2007  48.726788  14862  13311  6.72857E-05
2008  48.748586  17981  16162  5.56143E-05
2009  48.770384  22629  20381  4.41911E-05
2010  48.792182  28096  25528  3.55923E-05
2011  48.813980  31834  30144  3.1413E-05
2012  48.835778  34034  32190  2.93824E-05
2013  48.857576  33220  30930  3.01023E-05
2014  48.879374  31177  28204  3.20749E-05
2015  48.901172  29513  26469  3.38834E-05
2016  48.922970  29062  26544  3.44092E-05
2017  48.944768  28642  27290  3.49138E-05
2018  48.966566  27462  26731  3.6414E-05
2019  48.988364  25062  24011  3.9901E-05
2020  49.010162  21438  20273  4.66461E-05
2021  49.031960  17953  17076  5.5701E-05
2022  49.053758  15539  15039  6.43542E-05
2023  49.075556  14341  13882  6.97301E-05
2024  49.097354  13107  13006  7.62951E-05
2025  49.119152  12235  12082  8.17327E-05
2026  49.140950  11438  11201  8.74279E-05
2027  49.162748  10660  10543  9.38086E-05
2028  49.184546  10232  10171  9.77326E-05
2029  49.206344  10087  10072  9.91375E-05
2030  49.228142  10339  10250  9.67212E-05
2031  49.249940  10878  10793  9.19287E-05
2032  49.271738  11921  11888  8.38856E-05
2033  49.293536  13876  13769  7.20669E-05
2034  49.315334  16514  16531  6.05547E-05
2035  49.337132  19760  19839  5.06073E-05
2036  49.358930  22372  22761  4.46987E-05
2037  49.380728  23890  24183  4.18585E-05
2038  49.402526  23781  23802  4.20504E-05
2039  49.424324  22490  22359  4.44642E-05
2040  49.446122  20785  20765  4.81116E-05
2041  49.467920  19443  19589  5.14324E-05
2042  49.489718  18520  18804  5.39957E-05
2043  49.511516  17610  17917  5.67859E-05
2044  49.533314  16234  16589  6.15991E-05
2045  49.555112  14598  14930  6.85025E-05
2046  49.576910  12937  13207  7.72977E-05
2047  49.598708  11448  11673  8.73515E-05
2048  49.620506  10370  10488  9.6432E-05
2049  49.642304  9710  9663  0.000102987
2050  49.664102  8951  9129  0.000111719
2051  49.685900  8729  8796  0.000114561
2052  49.707698  8564  8588  0.000116768
2053  49.729496  8285  8454  0.0001207
2054  49.751294  8407  8362  0.000118948
2055  49.773092  8196  8295  0.000122011
2056  49.794890  8057  8244  0.000124116
2057  49.816688  8178  8205  0.000122279
2058  49.838486  8137  8177  0.000122895
2059  49.860284  8055  8158  0.000124146
2060  49.882082  8174  8148  0.000122339
2061  49.903880  8062  8146  0.000124039
2062  49.925678  8131  8152  0.000122986
2063  49.947476  8221  8168  0.00012164
2064  49.969274  8119  8194  0.000123168
2065  49.991072  8296  8230  0.00012054
2066  50.012870  8447  8277  0.000118385
2067  50.034668  8318  8334  0.000120221
2068  50.056466  8514  8402  0.000117454
2069  50.078264  8613  8484  0.000116104
2070  50.100062  8661  8598  0.00011546
2071  50.121860  8809  8785  0.00011352
2072  50.143658  9254  9135  0.000108061
2073  50.165456  9958  9816  0.000100422
2074  50.187254  11140  11097  8.97666E-05
2075  50.209052  13510  13269  7.40192E-05
2076  50.230850  16744  16327  5.97229E-05
2077  50.252648  20643  19508  4.84426E-05
2078  50.274446  22303  21250  4.4837E-05
2079  50.296244  20872  20429  4.79111E-05
2080  50.318042  18207  17892  5.49239E-05
2081  50.339840  15590  15608  6.41437E-05
2082  50.361638  14975  14711  6.6778E-05
2083  50.383436  14945  14972  6.6912E-05
2084  50.405234  15531  15323  6.43874E-05
2085  50.427032  14873  14795  6.72359E-05
2086  50.448830  13358  13424  7.48615E-05
2087  50.470628  11964  12034  8.35841E-05
2088  50.492426  11427  11294  8.7512E-05
2089  50.514224  11257  11364  8.88336E-05
2090  50.536022  11901  12062  8.40266E-05
2091  50.557820  12631  13013  7.91703E-05
2092  50.579618  13490  13726  7.4129E-05
2093  50.601416  13768  13794  7.26322E-05
2094  50.623214  13441  13241  7.43992E-05
2095  50.645012  12881  12553  7.76337E-05
2096  50.666810  12274  12177  8.1473E-05
2097  50.688608  12045  12190  8.3022E-05
2098  50.710406  12107  12323  8.25968E-05
2099  50.732204  12060  12174  8.29187E-05
2100  50.754002  11294  11563  8.85426E-05
2101  50.775800  10770  10708  9.28505E-05
2102  50.797598  9752  9934  0.000102543
2103  50.819396  9414  9401  0.000106225
2104  50.841194  8801  9088  0.000113623
2105  50.862992  8927  8882  0.00011202
2106  50.884790  8504  8682  0.000117592
2107  50.906588  8427  8469  0.000118666
2108  50.928386  8100  8274  0.000123457
2109  50.950184  8265  8123  0.000120992
2110  50.971982  7946  8019  0.000125849
2111  50.993780  7984  7951  0.000125251
2112  51.015578  7833  7906  0.000127665
2113  51.037376  7747  7874  0.000129082
2114  51.059174  7823  7851  0.000127828
2115  51.080972  7782  7834  0.000128502
2116  51.102770  7714  7819  0.000129634
2117  51.124568  7729  7807  0.000129383
2118  51.146366  7732  7798  0.000129333
2119  51.168164  7610  7791  0.000131406
2120  51.189962  7573  7786  0.000132048
2121  51.211760  7725  7782  0.00012945
2122  51.233558  7687  7780  0.00013009
2123  51.255356  7416  7779  0.000134844
2124  51.277154  7701  7779  0.000129853
2125  51.298952  7649  7781  0.000130736
2126  51.320750  7734  7785  0.000129299
2127  51.342548  7592  7790  0.000131718
2128  51.364346  7583  7797  0.000131874
2129  51.386144  7716  7806  0.000129601
2130  51.407942  7776  7817  0.000128601
2131  51.429740  7625  7830  0.000131148
2132  51.451538  7503  7847  0.00013328
2133  51.473336  7786  7873  0.000128436
2134  51.495134  7771  7917  0.000128684
2135  51.516932  7811  7995  0.000128025
2136  51.538730  8063  8134  0.000124023
2137  51.560528  8331  8362  0.000120034
2138  51.582326  8686  8690  0.000115128
2139  51.604124  8918  9076  0.000112133
2140  51.625922  9129  9405  0.000109541
2141  51.647720  9350  9519  0.000106952
2142  51.669518  9323  9369  0.000107262
2143  51.691316  9184  9096  0.000108885
2144  51.713114  8788  8881  0.000113792
2145  51.734912  8730  8797  0.000114548
2146  51.756710  8588  8805  0.000116442
2147  51.778508  8755  8805  0.00011422
2148  51.800306  8444  8712  0.000118427
2149  51.822104  8370  8538  0.000119474
2150  51.843902  8053  8358  0.000124177
2151  51.865700  7999  8222  0.000125016
2152  51.887498  8089  8144  0.000123625
2153  51.909296  7868  8114  0.000127097
2154  51.931094  7919  8119  0.000126279
2155  51.952892  7766  8148  0.000128766
2156  51.974690  8014  8195  0.000124782
2157  51.996488  8035  8260  0.000124456
2158  52.018286  8033  8350  0.000124486
2159  52.040084  8237  8480  0.000121403
2160  52.061882  8414  8682  0.00011885
2161  52.083680  8944  9001  0.000111807
2162  52.105478  9168  9504  0.000109075
2163  52.127276  10160  10258  9.84252E-05
2164  52.149074  11475  11308  8.7146E-05
2165  52.170872  12942  12637  7.72678E-05
2166  52.192670  14704  14105  6.80087E-05
2167  52.214468  15696  15402  6.37105E-05
2168  52.236266  16187  16128  6.1778E-05
2169  52.258064  16087  16072  6.2162E-05
2170  52.279862  15517  15426  6.44454E-05
2171  52.301660  15181  14594  6.58718E-05
2172  52.323458  14624  13886  6.83807E-05
2173  52.345256  14252  13394  7.01656E-05
2174  52.367054  13494  13000  7.4107E-05
2175  52.388852  12621  12497  7.9233E-05
2176  52.410650  11697  11796  8.5492E-05
2177  52.432448  10895  10979  9.17852E-05
2178  52.454246  10226  10180  9.77899E-05
2179  52.476044  9535  9497  0.000104877
2180  52.497842  9085  8981  0.000110072
2181  52.519640  8628  8628  0.000115902
2182  52.541438  8227  8403  0.000121551
2183  52.563236  8069  8264  0.000123931
2184  52.585034  8117  8176  0.000123198
2185  52.606832  7744  8118  0.000129132
2186  52.628630  7931  8077  0.000126088
2187  52.650428  7851  8047  0.000127372
2188  52.672226  7819  8024  0.000127894
2189  52.694024  7851  8006  0.000127372
2190  52.715822  7802  7993  0.000128172
2191  52.737620  7859  7984  0.000127243
2192  52.759418  7683  7977  0.000130157
2193  52.781216  7832  7973  0.000127681
2194  52.803014  7749  7972  0.000129049
2195  52.824812  7753  7974  0.000128982
2196  52.846610  7821  7977  0.000127861
2197  52.868408  7714  7983  0.000129634
2198  52.890206  7792  7992  0.000128337
2199  52.912004  7829  8004  0.00012773
2200  52.933802  7857  8022  0.000127275
2201  52.955600  7986  8048  0.000125219
2202  52.977398  7877  8088  0.000126952
2203  52.999196  8121  8146  0.000123138
2204  53.020994  8318  8225  0.000120221
2205  53.042792  8254  8315  0.000121153
2206  53.064590  8294  8396  0.000120569
2207  53.086388  8515  8445  0.00011744
2208  53.108186  8442  8463  0.000118455
2209  53.129984  8418  8493  0.000118793
2210  53.151782  8696  8589  0.000114995
2211  53.173580  8775  8791  0.00011396
2212  53.195378  9362  9116  0.000106815
2213  53.217176  9710  9527  0.000102987
2214  53.238974  10168  9928  9.83478E-05
2215  53.260772  10597  10192  9.43663E-05
2216  53.282570  10874  10289  9.19625E-05
2217  53.304368  10794  10367  9.26441E-05
2218  53.326166  11220  10576  8.91266E-05
2219  53.347964  11541  10892  8.66476E-05
2220  53.369762  11464  11114  8.72296E-05
2221  53.391560  11338  11047  8.8199E-05
2222  53.413358  11161  10698  8.95977E-05
2223  53.435156  10657  10256  9.3835E-05
2224  53.456954  10188  9920  9.81547E-05
2225  53.478752  9816  9759  0.000101874
2226  53.500550  9800  9702  0.000102041
2227  53.522348  9639  9622  0.000103745
2228  53.544146  9383  9458  0.000106576
2229  53.565944  9275  9261  0.000107817
2230  53.587742  8959  9114  0.00011162
2231  53.609540  8960  9074  0.000111607
2232  53.631338  9132  9174  0.000109505
2233  53.653136  9207  9443  0.000108613
2234  53.674934  9697  9904  0.000103125
2235  53.696732  10232  10551  9.77326E-05
2236  53.718530  10942  11311  9.1391E-05
2237  53.740328  11558  12035  8.65202E-05
2238  53.762126  11880  12594  8.41751E-05
2239  53.783924  12553  13014  7.96622E-05
2240  53.805722  13113  13456  7.62602E-05
2241  53.827520  14031  14044  7.12708E-05
2242  53.849318  14512  14779  6.89085E-05
2243  53.871116  15095  15452  6.62471E-05
2244  53.892914  15219  15657  6.57073E-05
2245  53.914712  15116  15176  6.61551E-05
2246  53.936510  14269  14284  7.0082E-05
2247  53.958308  13495  13439  7.41015E-05
2248  53.980106  12902  12916  7.75074E-05
2249  54.001904  12530  12762  7.98085E-05
2250  54.023702  12369  12849  8.08473E-05
2251  54.045500  12265  12972  8.15328E-05
2252  54.067298  12229  13041  8.17728E-05
2253  54.089096  12366  13086  8.08669E-05
2254  54.110894  12018  13093  8.32085E-05
2255  54.132692  11987  13001  8.34237E-05
2256  54.154490  12045  12880  8.3022E-05
2257  54.176288  12264  12946  8.15395E-05
2258  54.198086  13051  13380  7.66225E-05
2259  54.219884  13899  14216  7.19476E-05
2260  54.241682  15074  15408  6.63394E-05
2261  54.263480  17182  17029  5.82004E-05
2262  54.285278  19785  19504  5.05433E-05
2263  54.307076  24349  23493  4.10694E-05
2264  54.328874  30477  29301  3.28116E-05
2265  54.350672  37007  36148  2.70219E-05
2266  54.372470  42447  41811  2.35588E-05
2267  54.394268  43514  43462  2.29811E-05
2268  54.416066  41323  40289  2.41996E-05
2269  54.437864  37250  34871  2.68456E-05
2270  54.459662  32596  30483  3.06786E-05
2271  54.481460  30313  28598  3.29891E-05
2272  54.503258  29350  28685  3.40716E-05
2273  54.525056  28763  28991  3.47669E-05
2274  54.546854  27456  27814  3.64219E-05
2275  54.568652  24883  24919  4.01881E-05
2276  54.590450  22033  21538  4.53865E-05
2277  54.612248  19580  18848  5.10725E-05
2278  54.634046  18063  17143  5.53618E-05
2279  54.655844  16507  16052  6.05804E-05
2280  54.677642  15915  15149  6.28338E-05
2281  54.699440  14949  14442  6.68941E-05
2282  54.721238  15007  14309  6.66356E-05
2283  54.743036  15888  15149  6.29406E-05
2284  54.764834  17927  17160  5.57818E-05
2285  54.786632  20797  20145  4.80839E-05
2286  54.808430  23617  23308  4.23424E-05
2287  54.830228  25175  25302  3.97219E-05
2288  54.852026  25032  24973  3.99489E-05
2289  54.873824  23670  22531  4.22476E-05
2290  54.895622  21216  19573  4.71342E-05
2291  54.917420  18904  17542  5.28989E-05
2292  54.939218  17627  16862  5.67312E-05
2293  54.961016  17165  17064  5.82581E-05
2294  54.982814  17307  17209  5.77801E-05
2295  55.004612  16210  16507  6.16903E-05
2296  55.026410  15195  14944  6.58111E-05
2297  55.048208  13426  13151  7.44823E-05
2298  55.070006  12038  11672  8.30703E-05
2299  55.091804  10877  10672  9.19371E-05
2300  55.113602  10100  10078  9.90099E-05
2301  55.135400  9686  9750  0.000103242
2302  55.157198  9484  9570  0.000105441
2303  55.178996  9603  9468  0.000104134
2304  55.200794  9444  9409  0.000105887
2305  55.222592  9378  9378  0.000106633
2306  55.244390  9267  9368  0.00010791
2307  55.266188  9398  9378  0.000106406
2308  55.287986  9319  9405  0.000107308
2309  55.309784  9342  9450  0.000107043
2310  55.331582  9339  9514  0.000107078
2311  55.353380  9524  9599  0.000104998
2312  55.375178  9441  9710  0.000105921
2313  55.396976  9636  9848  0.000103778
2314  55.418774  9667  10020  0.000103445
2315  55.440572  9791  10227  0.000102135
2316  55.462370  10258  10471  9.74849E-05
2317  55.484168  10246  10753  9.75991E-05
2318  55.505966  10762  11070  9.29195E-05
2319  55.527764  11200  11426  8.92857E-05
2320  55.549562  11431  11849  8.74814E-05
2321  55.571360  12051  12413  8.29807E-05
2322  55.593158  13094  13280  7.63709E-05
2323  55.614956  15011  14765  6.66178E-05
2324  55.636754  18147  17422  5.51055E-05
2325  55.658552  23021  22068  4.34386E-05
2326  55.680350  30767  29557  3.25024E-05
2327  55.702148  39912  40145  2.50551E-05
2328  55.723946  51490  52514  1.94212E-05
2329  55.745744  60811  63045  1.64444E-05
2330  55.767542  63405  66849  1.57716E-05
2331  55.789340  61126  62056  1.63597E-05
2332  55.811138  54293  52643  1.84186E-05
2333  55.832936  45910  44291  2.17817E-05
2334  55.854734  40426  40080  2.47366E-05
2335  55.876532  38904  39847  2.57043E-05
2336  55.898330  38783  41065  2.57845E-05
2337  55.920128  37443  40411  2.67073E-05
2338  55.941926  34239  36272  2.92065E-05
2339  55.963724  29125  30006  3.43348E-05
2340  55.985522  23459  23897  4.26276E-05
2341  56.007320  18521  19257  5.39928E-05
2342  56.029118  16081  16341  6.21852E-05
2343  56.050916  14982  14888  6.67468E-05
2344  56.072714  15158  14599  6.59718E-05
2345  56.094512  15848  15370  6.30994E-05
2346  56.116310  18141  17295  5.51238E-05
2347  56.138108  21066  20419  4.74699E-05
2348  56.159906  24629  24302  4.06025E-05
2349  56.181704  27982  27646  3.57373E-05
2350  56.203502  28734  28625  3.4802E-05
2351  56.225300  26914  26562  3.71554E-05
2352  56.247098  23695  23029  4.2203E-05
2353  56.268896  21146  20098  4.72903E-05
2354  56.290694  19435  18772  5.14536E-05
2355  56.312492  19036  18911  5.2532E-05
2356  56.334290  19355  19577  5.16662E-05
2357  56.356088  19197  19550  5.20915E-05
2358  56.377886  17717  18229  5.6443E-05
2359  56.399684  16032  16138  6.23752E-05
2360  56.421482  13936  14111  7.17566E-05
2361  56.443280  12430  12566  8.04505E-05
2362  56.465078  11733  11542  8.52297E-05
2363  56.486876  10860  10919  9.2081E-05
2364  56.508674  10545  10560  9.48317E-05
2365  56.530472  10270  10361  9.7371E-05
2366  56.552270  10074  10251  9.92654E-05
2367  56.574068  10131  10184  9.87069E-05
2368  56.595866  9881  10133  0.000101204
2369  56.617664  9838  10091  0.000101647
2370  56.639462  9901  10066  0.000101
2371  56.661260  10003  10069  9.997E-05
2372  56.683058  10075  10104  9.92556E-05
2373  56.704856  10047  10171  9.95322E-05
2374  56.726654  10045  10270  9.9552E-05
2375  56.748452  10397  10410  9.61816E-05
2376  56.770250  10594  10614  9.43931E-05
2377  56.792048  11334  10940  8.82301E-05
2378  56.813846  12364  11496  8.088E-05
2379  56.835644  13897  12464  7.1958E-05
2380  56.857442  16298  14107  6.13572E-05
2381  56.879240  19045  16701  5.25072E-05
2382  56.901038  22591  20371  4.42654E-05
2383  56.922836  27062  24835  3.69522E-05
2384  56.944634  30398  29168  3.28969E-05
2385  56.966432  33488  31895  2.98614E-05
2386  56.988230  33904  31859  2.9495E-05
2387  57.010028  32854  29384  3.04377E-05
2388  57.031826  29769  26145  3.3592E-05
2389  57.053624  26440  23729  3.78215E-05
2390  57.075422  24501  22725  4.08147E-05
2391  57.097220  23284  22730  4.29479E-05
2392  57.119018  22930  22745  4.3611E-05
2393  57.140816  21847  21837  4.57729E-05
2394  57.162614  20075  19827  4.98132E-05
2395  57.184412  17855  17310  5.60067E-05
2396  57.206210  15246  14990  6.5591E-05
2397  57.228008  13019  13220  7.68108E-05
2398  57.249806  11755  12015  8.50702E-05
2399  57.271604  10946  11228  9.13576E-05
2400  57.293402  10609  10701  9.42596E-05
2401  57.315200  10031  10334  9.9691E-05
2402  57.336998  9712  10076  0.000102965
2403  57.358796  9776  9894  0.000102291
2404  57.380594  9554  9767  0.000104668
2405  57.402392  9173  9682  0.000109016
2406  57.424190  9412  9629  0.000106247
2407  57.445988  9358  9605  0.00010686
2408  57.467786  9329  9616  0.000107193
2409  57.489584  9466  9676  0.000105641
2410  57.511382  9599  9803  0.000104178
2411  57.533180  9749  10010  0.000102575
2412  57.554978  9765  10277  0.000102407
2413  57.576776  9816  10530  0.000101874
2414  57.598574  10176  10655  9.82704E-05
2415  57.620372  9975  10589  0.000100251
2416  57.642170  10289  10402  9.71912E-05
2417  57.663968  10039  10234  9.96115E-05
2418  57.685766  9906  10180  0.000100949
2419  57.707564  10085  10259  9.91572E-05
2420  57.729362  10167  10430  9.83574E-05
2421  57.751160  10195  10615  9.80873E-05
2422  57.772958  10345  10734  9.66651E-05
2423  57.794756  10398  10753  9.61723E-05
2424  57.816554  10265  10695  9.74184E-05
2425  57.838352  10198  10612  9.80584E-05
2426  57.860150  10397  10559  9.61816E-05
2427  57.881948  10529  10564  9.49758E-05
2428  57.903746  10368  10640  9.64506E-05
2429  57.925544  10325  10772  9.68523E-05
2430  57.947342  10672  10928  9.37031E-05
2431  57.969140  10821  11071  9.24129E-05
2432  57.990938  10850  11211  9.21659E-05
2433  58.012736  11097  11432  9.01144E-05
2434  58.034534  11844  11881  8.44309E-05
2435  58.056332  12643  12773  7.90952E-05
2436  58.078130  14421  14370  6.93433E-05
2437  58.099928  17001  16839  5.88201E-05
2438  58.121726  20401  19946  4.90172E-05
2439  58.143524  22570  22761  4.43066E-05
2440  58.165322  23608  23889  4.23585E-05
2441  58.187120  22620  22771  4.42087E-05
2442  58.208918  20688  20638  4.83372E-05
2443  58.230716  19403  19199  5.15384E-05
2444  58.252514  20275  19481  4.93218E-05
2445  58.274312  22380  21855  4.46828E-05
2446  58.296110  26563  26322  3.76464E-05
2447  58.317908  32912  32647  3.03841E-05
2448  58.339706  41422  40442  2.41418E-05
2449  58.361504  49857  49087  2.00574E-05
2450  58.383302  56909  56780  1.75719E-05
2451  58.405100  59436  60276  1.68248E-05
2452  58.426898  57056  57420  1.75266E-05
2453  58.448696  51836  49940  1.92916E-05
2454  58.470494  45318  41991  2.20663E-05
2455  58.492292  39302  36760  2.5444E-05
2456  58.514090  35882  35087  2.78691E-05
2457  58.535888  35536  35795  2.81405E-05
2458  58.557686  34909  36490  2.86459E-05
2459  58.579484  33347  34958  2.99877E-05
2460  58.601282  29985  30808  3.335E-05
2461  58.623080  25497  25463  3.92203E-05
2462  58.644878  20881  20534  4.78904E-05
2463  58.666676  17195  16814  5.81564E-05
2464  58.688474  14338  14354  6.97447E-05
2465  58.710272  12639  12857  7.91202E-05
2466  58.732070  11821  11973  8.45952E-05
2467  58.753868  11285  11437  8.86132E-05
2468  58.775666  10844  11088  9.22169E-05
2469  58.797464  10700  10845  9.34579E-05
2470  58.819262  10529  10668  9.49758E-05
2471  58.841060  10376  10532  9.63763E-05
2472  58.862858  10211  10427  9.79336E-05
2473  58.884656  10210  10344  9.79432E-05
2474  58.906454  9989  10281  0.00010011
2475  58.928252  10141  10238  9.86096E-05
2476  58.950050  9991  10217  0.00010009
2477  58.971848  9952  10224  0.000100482
2478  58.993646  10085  10271  9.91572E-05
2479  59.015444  10290  10386  9.71817E-05
2480  59.037242  10481  10623  9.54107E-05
2481  59.059040  10866  11057  9.20302E-05
2482  59.080838  11787  11747  8.48392E-05
2483  59.102636  12488  12659  8.00769E-05
2484  59.124434  13504  13582  7.40521E-05
2485  59.146232  14133  14179  7.07564E-05
2486  59.168030  13891  14309  7.19891E-05
2487  59.189828  13946  14253  7.17051E-05
2488  59.211626  14105  14362  7.08968E-05
2489  59.233424  14771  14768  6.77002E-05
2490  59.255222  15761  15411  6.34478E-05
2491  59.277020  16528  16074  6.05034E-05
2492  59.298818  16408  16376  6.09459E-05
2493  59.320616  15993  16018  6.25274E-05
2494  59.342414  15300  15186  6.53595E-05
2495  59.364212  14513  14394  6.89037E-05
2496  59.386010  14053  14023  7.11592E-05
2497  59.407808  14274  14226  7.00574E-05
2498  59.429606  15250  15032  6.55738E-05
2499  59.451404  16658  16374  6.00312E-05
2500  59.473202  18678  18048  5.35389E-05
2501  59.495000  20134  19700  4.96672E-05
2502  59.516798  20705  20804  4.82975E-05
2503  59.538596  20624  20774  4.84872E-05
2504  59.560394  20009  19512  4.99775E-05
2505  59.582192  18245  17689  5.48095E-05
2506  59.603990  16991  16134  5.88547E-05
2507  59.625788  15992  15288  6.25313E-05
2508  59.647586  15421  15146  6.48466E-05
2509  59.669384  15298  15374  6.5368E-05
2510  59.691182  15136  15470  6.60677E-05
2511  59.712980  14846  15053  6.73582E-05
2512  59.734778  14169  14154  7.05766E-05
2513  59.756576  13031  13115  7.67401E-05
2514  59.778374  12116  12225  8.25355E-05
2515  59.800172  11595  11592  8.62441E-05
2516  59.821970  11260  11197  8.88099E-05
2517  59.843768  10874  10972  9.19625E-05
2518  59.865566  10801  10861  9.2584E-05
2519  59.887364  10923  10828  9.15499E-05
2520  59.909162  10745  10858  9.30665E-05
2521  59.930960  10971  10936  9.11494E-05
2522  59.952758  10878  11059  9.19287E-05
2523  59.974556  10975  11229  9.11162E-05
2524  59.996354  11290  11469  8.8574E-05
2525  60.018152  11728  11833  8.5266E-05
2526  60.039950  12248  12421  8.1646E-05
2527  60.061748  13407  13383  7.45879E-05
2528  60.083546  15027  14905  6.65469E-05
2529  60.105344  17718  17162  5.64398E-05
2530  60.127142  21133  20208  4.73194E-05
2531  60.148940  25083  23842  3.98676E-05
2532  60.170738  28133  27489  3.55454E-05
2533  60.192536  29875  30209  3.34728E-05
2534  60.214334  29706  31075  3.36632E-05
2535  60.236132  28929  29922  3.45674E-05
2536  60.257930  27644  27631  3.61742E-05
2537  60.279728  26287  25404  3.80416E-05
2538  60.301526  25439  24008  3.93097E-05
2539  60.323324  25074  23592  3.98819E-05
2540  60.345122  24627  23792  4.06058E-05
2541  60.366920  23635  23972  4.23101E-05
2542  60.388718  22983  23630  4.35104E-05
2543  60.410516  22114  22765  4.52202E-05
2544  60.432314  21317  21716  4.69109E-05
2545  60.454112  20724  20672  4.82532E-05
2546  60.475910  19506  19514  5.12663E-05
2547  60.497708  18170  18117  5.50358E-05
2548  60.519506  16792  16620  5.95522E-05
2549  60.541304  15661  15307  6.38529E-05
2550  60.563102  14449  14391  6.92089E-05
2551  60.584900  13680  13929  7.30994E-05
2552  60.606698  13562  13807  7.37354E-05
2553  60.628496  13323  13789  7.50582E-05
2554  60.650294  13244  13636  7.55059E-05
2555  60.672092  12922  13267  7.73874E-05
2556  60.693890  12487  12782  8.00833E-05
2557  60.715688  11873  12334  8.42247E-05
2558  60.737486  11590  12024  8.62813E-05
2559  60.759284  11571  11882  8.6423E-05
2560  60.781082  11698  11894  8.54847E-05
2561  60.802880  11972  12028  8.35282E-05
2562  60.824678  12154  12250  8.22774E-05
2563  60.846476  12224  12525  8.18063E-05
2564  60.868274  12510  12831  7.99361E-05
2565  60.890072  13021  13182  7.6799E-05
2566  60.911870  13489  13651  7.41345E-05
2567  60.933668  14172  14376  7.05617E-05
2568  60.955466  15548  15536  6.4317E-05
2569  60.977264  17260  17329  5.79374E-05
2570  60.999062  19953  19922  5.01178E-05
2571  61.020860  23136  23376  4.32227E-05
2572  61.042658  26759  27608  3.73706E-05
2573  61.064456  32279  32486  3.09799E-05
2574  61.086254  38184  38133  2.6189E-05
2575  61.108052  46045  44942  2.17179E-05
2576  61.129850  53553  52710  1.86731E-05
2577  61.151648  60423  59702  1.655E-05
2578  61.173446  62599  63035  1.59747E-05
2579  61.195244  61135  61011  1.63572E-05
2580  61.217042  56842  55027  1.75926E-05
2581  61.238840  50270  48198  1.98926E-05
2582  61.260638  44862  43044  2.22906E-05
2583  61.282436  42097  40631  2.37547E-05
2584  61.304234  40551  40498  2.46603E-05
2585  61.326032  40100  40914  2.49377E-05
2586  61.347830  38698  39805  2.58411E-05
2587  61.369628  35568  36288  2.81152E-05
2588  61.391426  31632  31250  3.16136E-05
2589  61.413224  26491  26214  3.77487E-05
2590  61.435022  22509  22197  4.44267E-05
2591  61.456820  19608  19511  5.09996E-05
2592  61.478618  18373  18026  5.44277E-05
2593  61.500416  17718  17472  5.64398E-05
2594  61.522214  18360  17678  5.44662E-05
2595  61.544012  19714  18679  5.07254E-05
2596  61.565810  22125  20637  4.51977E-05
2597  61.587608  25014  23627  3.99776E-05
2598  61.609406  28262  27436  3.53832E-05
2599  61.631204  31482  31499  3.17642E-05
2600  61.653002  34699  35130  2.88193E-05
2601  61.674800  37953  37711  2.63484E-05
2602  61.696598  39274  38650  2.54621E-05
2603  61.718396  39493  37834  2.53209E-05
2604  61.740194  38519  36204  2.59612E-05
2605  61.761992  37588  35160  2.66042E-05
2606  61.783790  36808  35460  2.7168E-05
2607  61.805588  37136  36736  2.6928E-05
2608  61.827386  37546  37768  2.6634E-05
2609  61.849184  36775  37253  2.71924E-05
2610  61.870982  34339  34694  2.91214E-05
2611  61.892780  30948  30744  3.23123E-05
2612  61.914578  26995  26645  3.70439E-05
2613  61.936376  23779  23407  4.20539E-05
2614  61.958174  21330  21392  4.68823E-05
2615  61.979972  19998  20326  5.0005E-05
2616  62.001770  18981  19551  5.26843E-05
2617  62.023568  17834  18449  5.60727E-05
2618  62.045366  16348  16880  6.11696E-05
2619  62.067164  14567  15162  6.86483E-05
2620  62.088962  13455  13665  7.43218E-05
2621  62.110760  12226  12555  8.17929E-05
2622  62.132558  11393  11826  8.77732E-05
2623  62.154356  11106  11382  9.00414E-05
2624  62.176154  10898  11108  9.176E-05
2625  62.197952  10426  10913  9.59141E-05
2626  62.219750  10640  10740  9.3985E-05
2627  62.241548  10248  10578  9.758E-05
2628  62.263346  10147  10437  9.85513E-05
2629  62.285144  10078  10328  9.9226E-05
2630  62.306942  10108  10249  9.89315E-05
2631  62.328740  9879  10199  0.000101225
2632  62.350538  9930  10177  0.000100705
2633  62.372336  10086  10185  9.91473E-05
2634  62.394134  9950  10225  0.000100503
2635  62.415932  9996  10294  0.00010004
2636  62.437730  10051  10375  9.94926E-05
2637  62.459528  10038  10443  9.96214E-05
2638  62.481326  10163  10477  9.83961E-05
2639  62.503124  10260  10491  9.74659E-05
2640  62.524922  10162  10526  9.84058E-05
2641  62.546720  10434  10620  9.58405E-05
2642  62.568518  10615  10783  9.42063E-05
2643  62.590316  11155  10994  8.96459E-05
2644  62.612114  11019  11225  9.07523E-05
2645  62.633912  11390  11447  8.77963E-05
2646  62.655710  11398  11612  8.77347E-05
2647  62.677508  11572  11646  8.64155E-05
2648  62.699306  11401  11512  8.77116E-05
2649  62.721104  11186  11267  8.93975E-05
2650  62.742902  11139  11018  8.97747E-05
2651  62.764700  10911  10838  9.16506E-05
2652  62.786498  10686  10748  9.35804E-05
2653  62.808296  10653  10730  9.38703E-05
2654  62.830094  10686  10747  9.35804E-05
2655  62.851892  10616  10742  9.41974E-05
2656  62.873690  10506  10676  9.51837E-05
2657  62.895488  10404  10559  9.61169E-05
2658  62.917286  10488  10439  9.53471E-05
2659  62.939084  10232  10353  9.77326E-05
2660  62.960882  10310  10319  9.69932E-05
2661  62.982680  10240  10337  9.76563E-05
2662  63.004478  10421  10407  9.59601E-05
2663  63.026276  10565  10530  9.46522E-05
2664  63.048074  10610  10712  9.42507E-05
2665  63.069872  11011  10977  9.08183E-05
2666  63.091670  11379  11372  8.78812E-05
2667  63.113468  12059  11964  8.29256E-05
2668  63.135266  13203  12811  7.57404E-05
2669  63.157064  14045  13894  7.11997E-05
2670  63.178862  15317  15055  6.52869E-05
2671  63.200660  16318  16018  6.1282E-05
2672  63.222458  16877  16570  5.92522E-05
2673  63.244256  17521  16835  5.70744E-05
2674  63.266054  18059  17258  5.53741E-05
2675  63.287852  19247  18244  5.19561E-05
2676  63.309650  20475  19860  4.884E-05
2677  63.331448  22335  21747  4.47728E-05
2678  63.353246  23278  23259  4.2959E-05
2679  63.375044  24106  23819  4.14834E-05
2680  63.396842  23564  23261  4.24376E-05
2681  63.418640  22573  21855  4.43007E-05
2682  63.440438  20983  20192  4.76576E-05
2683  63.462236  19863  18924  5.03449E-05
2684  63.484034  19194  18403  5.20996E-05
2685  63.505832  18737  18532  5.33703E-05
2686  63.527630  18826  18892  5.3118E-05
2687  63.549428  19137  18993  5.22548E-05
2688  63.571226  18330  18522  5.45554E-05
2689  63.593024  17749  17468  5.63412E-05
2690  63.614822  16161  16105  6.18774E-05
2691  63.636620  15287  14814  6.54151E-05
2692  63.658418  14050  13862  7.11744E-05
2693  63.680216  13506  13329  7.40412E-05
2694  63.702014  13246  13157  7.54945E-05
2695  63.723812  13478  13231  7.4195E-05
2696  63.745610  13759  13457  7.26797E-05
2697  63.767408  14091  13848  7.09673E-05
2698  63.789206  14913  14554  6.70556E-05
2699  63.811004  16040  15760  6.23441E-05
2700  63.832802  17682  17536  5.65547E-05
2701  63.854600  19474  19714  5.13505E-05
2702  63.876398  21471  21819  4.65744E-05
2703  63.898196  22773  23203  4.39116E-05
2704  63.919994  23894  23542  4.18515E-05
2705  63.941792  23804  23174  4.20097E-05
2706  63.963590  23626  22698  4.23263E-05
2707  63.985388  22939  22447  4.35939E-05
2708  64.007186  22745  22434  4.39657E-05
2709  64.028984  22518  22618  4.44089E-05
2710  64.050782  22807  23007  4.38462E-05
2711  64.072580  23594  23513  4.23837E-05
2712  64.094378  24004  23923  4.16597E-05
2713  64.116176  23848  24019  4.19322E-05
2714  64.137974  23215  23559  4.30756E-05
2715  64.159772  22105  22386  4.52386E-05
2716  64.181570  20600  20672  4.85437E-05
2717  64.203368  19074  18853  5.24274E-05
2718  64.225166  17496  17364  5.71559E-05
2719  64.246964  16644  16467  6.00817E-05
2720  64.268762  16343  16203  6.11883E-05
2721  64.290560  16414  16418  6.09236E-05
2722  64.312358  16674  16827  5.99736E-05
2723  64.334156  17026  17146  5.87337E-05
2724  64.355954  17048  17231  5.86579E-05
2725  64.377752  16788  17045  5.95664E-05
2726  64.399550  16289  16590  6.13911E-05
2727  64.421348  15876  15993  6.29882E-05
2728  64.443146  15908  15506  6.28615E-05
2729  64.464944  15370  15356  6.50618E-05
2730  64.486742  15773  15634  6.33995E-05
2731  64.508540  16498  16293  6.06134E-05
2732  64.530338  17136  17165  5.83567E-05
2733  64.552136  17803  18015  5.61703E-05
2734  64.573934  18841  18706  5.30757E-05
2735  64.595732  19572  19388  5.10934E-05
2736  64.617530  21173  20511  4.723E-05
2737  64.639328  24004  22814  4.16597E-05
2738  64.661126  28798  27347  3.47246E-05
2739  64.682924  37111  35286  2.69462E-05
2740  64.704722  49371  47259  2.02548E-05
2741  64.726520  64335  62259  1.55436E-05
2742  64.748318  77172  76615  1.29581E-05
2743  64.770116  83794  84512  1.1934E-05
2744  64.791914  82412  81974  1.21342E-05
2745  64.813712  73950  71203  1.35227E-05
2746  64.835510  63097  58461  1.58486E-05
2747  64.857308  53261  48880  1.87755E-05
2748  64.879106  47893  44490  2.08799E-05
2749  64.900904  47298  44890  2.11425E-05
2750  64.922702  49377  47984  2.02523E-05
2751  64.944500  50316  50480  1.98744E-05
2752  64.966298  48761  49355  2.05082E-05
2753  64.988096  44293  44148  2.25769E-05
2754  65.009894  37636  37011  2.65703E-05
2755  65.031692  31239  30299  3.20113E-05
2756  65.053490  25767  25059  3.88093E-05
2757  65.075288  22175  21295  4.50958E-05
2758  65.097086  19498  18684  5.12873E-05
2759  65.118884  17648  16955  5.66636E-05
2760  65.140682  16804  15928  5.95096E-05
2761  65.162480  16184  15463  6.17894E-05
2762  65.184278  16152  15416  6.19118E-05
2763  65.206076  16325  15604  6.12557E-05
2764  65.227874  16325  15800  6.12557E-05
2765  65.249672  16090  15783  6.21504E-05
2766  65.271470  15553  15438  6.42963E-05
2767  65.293268  15064  14829  6.63834E-05
2768  65.315066  14380  14131  6.9541E-05
2769  65.336864  13756  13504  7.26956E-05
2770  65.358662  13297  13032  7.52049E-05
2771  65.380460  12896  12723  7.75434E-05
2772  65.402258  12772  12527  7.82963E-05
2773  65.424056  12418  12359  8.05283E-05
2774  65.445854  12113  12143  8.25559E-05
2775  65.467652  11804  11852  8.4717E-05
2776  65.489450  11387  11509  8.78194E-05
2777  65.511248  11238  11161  8.89838E-05
2778  65.533046  10739  10845  9.31185E-05
2779  65.554844  10594  10582  9.43931E-05
2780  65.576642  10485  10376  9.53743E-05
2781  65.598440  10238  10221  9.76753E-05
2782  65.620238  10337  10110  9.67399E-05
2783  65.642036  9919  10030  0.000100817
2784  65.663834  9848  9973  0.000101543
2785  65.685632  9687  9931  0.000103231
2786  65.707430  9880  9899  0.000101215
2787  65.729228  9689  9874  0.00010321
2788  65.751026  9857  9855  0.000101451
2789  65.772824  9792  9842  0.000102124
2790  65.794622  9802  9842  0.00010202
2791  65.816420  9734  9858  0.000102733
2792  65.838218  9820  9900  0.000101833
2793  65.860016  9680  9983  0.000103306
2794  65.881814  9920  10122  0.000100806
2795  65.903612  10175  10329  9.82801E-05
2796  65.925410  10559  10601  9.47059E-05
2797  65.947208  10771  10911  9.28419E-05
2798  65.969006  11117  11192  8.99523E-05
2799  65.990804  11254  11356  8.88573E-05
2800  66.012602  11156  11343  8.96379E-05
2801  66.034400  11091  11174  9.01632E-05
2802  66.056198  10721  10933  9.32749E-05
2803  66.077996  10681  10714  9.36242E-05
2804  66.099794  10391  10579  9.62371E-05
2805  66.121592  10436  10544  9.58222E-05
2806  66.143390  10426  10581  9.59141E-05
2807  66.165188  10406  10638  9.60984E-05
2808  66.186986  10505  10664  9.51928E-05
2809  66.208784  10348  10640  9.6637E-05
2810  66.230582  10527  10598  9.49938E-05
2811  66.252380  10360  10588  9.65251E-05
2812  66.274178  10344  10650  9.66744E-05
2813  66.295976  10360  10786  9.65251E-05
2814  66.317774  10427  10951  9.59049E-05
2815  66.339572  10869  11074  9.20048E-05
2816  66.361370  10904  11101  9.17095E-05
2817  66.383168  10856  11030  9.2115E-05
2818  66.404966  10862  10898  9.20641E-05
2819  66.426764  10591  10746  9.44198E-05
2820  66.448562  10482  10615  9.54016E-05
2821  66.470360  10343  10537  9.66837E-05
2822  66.492158  10295  10514  9.71345E-05
2823  66.513956  10372  10522  9.64134E-05
2824  66.535754  10403  10528  9.61261E-05
2825  66.557552  10400  10518  9.61538E-05
2826  66.579350  10190  10503  9.81354E-05
2827  66.601148  10358  10504  9.65437E-05
2828  66.622946  10283  10530  9.72479E-05
2829  66.644744  10367  10573  9.64599E-05
2830  66.666542  10644  10607  9.39496E-05
2831  66.688340  10429  10619  9.58865E-05
2832  66.710138  10637  10653  9.40115E-05
2833  66.731936  10866  10788  9.20302E-05
2834  66.753734  11192  11087  8.93495E-05
2835  66.775532  11726  11544  8.52806E-05
2836  66.797330  12334  12066  8.10767E-05
2837  66.819128  12669  12503  7.89328E-05
2838  66.840926  13053  12764  7.66107E-05
2839  66.862724  13012  12929  7.68521E-05
2840  66.884522  13485  13151  7.41565E-05
2841  66.906320  13705  13483  7.29661E-05
2842  66.928118  13656  13797  7.32279E-05
2843  66.949916  13866  13872  7.21189E-05
2844  66.971714  13581  13606  7.36323E-05
2845  66.993512  13195  13111  7.57863E-05
2846  67.015310  12698  12555  7.87526E-05
2847  67.037108  12006  12067  8.32917E-05
2848  67.058906  11627  11739  8.60067E-05
2849  67.080704  11311  11603  8.84095E-05
2850  67.102502  11408  11595  8.76578E-05
2851  67.124300  11296  11575  8.85269E-05
2852  67.146098  11076  11418  9.02853E-05
2853  67.167896  10945  11105  9.13659E-05
2854  67.189694  10459  10728  9.56114E-05
2855  67.211492  10221  10385  9.78378E-05
2856  67.233290  9960  10128  0.000100402
2857  67.255088  9776  9968  0.000102291
2858  67.276886  9645  9893  0.000103681
2859  67.298684  9583  9890  0.000104351
2860  67.320482  9770  9943  0.000102354
2861  67.342280  9575  10036  0.000104439
2862  67.364078  9841  10138  0.000101616
2863  67.385876  9979  10209  0.00010021
2864  67.407674  9883  10212  0.000101184
2865  67.429472  9856  10139  0.000101461
2866  67.451270  9799  10027  0.000102051
2867  67.473068  9823  9922  0.000101802
2868  67.494866  9715  9854  0.000102934
2869  67.516664  9538  9834  0.000104844
2870  67.538462  9595  9856  0.000104221
2871  67.560260  9694  9901  0.000103157
2872  67.582058  9843  9947  0.000101595
2873  67.603856  9781  9973  0.000102239
2874  67.625654  9688  9972  0.00010322
2875  67.647452  9646  9953  0.00010367
2876  67.669250  9701  9918  0.000103082
2877  67.691048  9433  9868  0.000106011
2878  67.712846  9709  9807  0.000102997
2879  67.734644  9558  9750  0.000104624
2880  67.756442  9625  9706  0.000103896
2881  67.778240  9427  9682  0.000106078
2882  67.800038  9510  9681  0.000105152
2883  67.821836  9432  9699  0.000106022
2884  67.843634  9356  9728  0.000106883
2885  67.865432  9416  9758  0.000106202
2886  67.887230  9554  9780  0.000104668
2887  67.909028  9396  9789  0.000106428
2888  67.930826  9646  9786  0.00010367
2889  67.952624  9477  9771  0.000105519
2890  67.974422  9496  9748  0.000105307
2891  67.996220  9661  9725  0.000103509
2892  68.018018  9330  9709  0.000107181
2893  68.039816  9340  9705  0.000107066
2894  68.061614  9398  9712  0.000106406
2895  68.083412  9632  9727  0.000103821
2896  68.105210  9472  9747  0.000105574
2897  68.127008  9557  9768  0.000104635
2898  68.148806  9433  9786  0.000106011
2899  68.170604  9625  9803  0.000103896
2900  68.192402  9570  9823  0.000104493
2901  68.214200  9655  9850  0.000103573
2902  68.235998  9562  9886  0.000104581
2903  68.257796  9632  9931  0.000103821
2904  68.279594  9656  9982  0.000103563
2905  68.301392  9784  10037  0.000102208
2906  68.323190  9772  10096  0.000102333
2907  68.344988  9751  10170  0.000102554
2908  68.366786  9864  10276  0.000101379
2909  68.388584  10088  10432  9.91277E-05
2910  68.410382  10491  10651  9.53198E-05
2911  68.432180  10541  10921  9.48677E-05
2912  68.453978  10977  11204  9.10996E-05
2913  68.475776  11192  11429  8.93495E-05
2914  68.497574  11148  11535  8.97022E-05
2915  68.519372  11299  11529  8.85034E-05
2916  68.541170  11129  11479  8.98553E-05
2917  68.562968  11107  11460  9.00333E-05
2918  68.584766  11276  11515  8.86839E-05
2919  68.606564  11372  11657  8.79353E-05
2920  68.628362  11633  11885  8.59623E-05
2921  68.650160  11614  12189  8.6103E-05
2922  68.671958  12214  12570  8.18733E-05
2923  68.693756  12683  13069  7.88457E-05
2924  68.715554  13814  13804  7.23903E-05
2925  68.737352  14802  14982  6.75584E-05
2926  68.759150  17111  16874  5.84419E-05
2927  68.780948  20319  19757  4.9215E-05
2928  68.802746  24578  23814  4.06868E-05
2929  68.824544  30124  28973  3.31961E-05
2930  68.846342  35652  34702  2.80489E-05
2931  68.868140  39732  39861  2.51686E-05
2932  68.889938  42455  42908  2.35544E-05
2933  68.911736  42622  42733  2.34621E-05
2934  68.933534  40746  39613  2.45423E-05
2935  68.955332  37044  35104  2.69949E-05
2936  68.977130  33446  30920  2.98989E-05
2937  68.998928  29675  28125  3.36984E-05
2938  69.020726  28255  27022  3.5392E-05
2939  69.042524  28114  27287  3.55695E-05
2940  69.064322  28155  28125  3.55177E-05
2941  69.086120  27729  28516  3.60633E-05
2942  69.107918  26868  27682  3.7219E-05
2943  69.129716  25395  25554  3.93778E-05
2944  69.151514  23187  22736  4.31276E-05
2945  69.173312  20510  19992  4.87567E-05
2946  69.195110  18231  17859  5.48516E-05
2947  69.216908  16651  16612  6.00565E-05
2948  69.238706  16371  16327  6.10836E-05
2949  69.260504  16878  16887  5.92487E-05
2950  69.282302  17912  17927  5.58285E-05
2951  69.304100  18387  18814  5.43863E-05
2952  69.325898  18360  18865  5.44662E-05
2953  69.347696  17525  17885  5.70613E-05
2954  69.369494  16406  16387  6.09533E-05
2955  69.391292  15124  15052  6.61201E-05
2956  69.413090  14032  14280  7.12657E-05
2957  69.434888  14196  14167  7.04424E-05
2958  69.456686  14568  14595  6.86436E-05
2959  69.478484  15142  15303  6.60415E-05
2960  69.500282  15516  15920  6.44496E-05
2961  69.522080  15616  16065  6.40369E-05
2962  69.543878  15350  15588  6.51466E-05
2963  69.565676  14433  14723  6.92857E-05
2964  69.587474  13748  13837  7.27379E-05
2965  69.609272  13121  13160  7.62137E-05
2966  69.631070  12520  12733  7.98722E-05
2967  69.652868  12241  12489  8.16927E-05
2968  69.674666  12291  12336  8.13603E-05
2969  69.696464  11956  12213  8.364E-05
2970  69.718262  11944  12094  8.3724E-05
2971  69.740060  11566  11971  8.64603E-05
2972  69.761858  11893  11862  8.40831E-05
2973  69.783656  11736  11797  8.52079E-05
2974  69.805454  11480  11796  8.7108E-05
2975  69.827252  11547  11856  8.66026E-05
2976  69.849050  11604  11950  8.61772E-05
2977  69.870848  11628  12035  8.59993E-05
2978  69.892646  11772  12067  8.49473E-05
2979  69.914444  11500  12020  8.69565E-05
2980  69.936242  11666  11910  8.57192E-05
2981  69.958040  11524  11788  8.67754E-05
2982  69.979838  11624  11708  8.60289E-05
2983  70.001636  11604  11704  8.61772E-05
2984  70.023434  11503  11789  8.69338E-05
2985  70.045232  11907  11970  8.39842E-05
2986  70.067030  12175  12262  8.21355E-05
2987  70.088828  12705  12702  7.87092E-05
2988  70.110626  13504  13368  7.40521E-05
2989  70.132424  15067  14393  6.63702E-05
2990  70.154222  16680  15950  5.9952E-05
2991  70.176020  18917  18169  5.28625E-05
2992  70.197818  21742  21030  4.59939E-05
2993  70.219616  24865  24242  4.02172E-05
2994  70.241414  27494  27167  3.63716E-05
2995  70.263212  29449  28963  3.3957E-05
2996  70.285010  29830  29099  3.35233E-05
2997  70.306808  28925  27791  3.45722E-05
2998  70.328606  27082  25775  3.69249E-05
2999  70.350404  25274  23849  3.95664E-05
3000  70.372202  24134  22641  4.14353E-05
3001  70.394000  23303  22516  4.29129E-05
3002  70.415798  23925  23508  4.17973E-05
3003  70.437596  26024  25312  3.84261E-05
3004  70.459394  28298  27325  3.53382E-05
3005  70.481192  29631  28829  3.37484E-05
3006  70.502990  29635  29272  3.37439E-05
3007  70.524788  29287  28505  3.41448E-05
3008  70.546586  27875  26948  3.58744E-05
3009  70.568384  27098  25479  3.69031E-05
3010  70.590182  26739  24957  3.73986E-05
3011  70.611980  27731  25822  3.60607E-05
3012  70.633778  29429  27958  3.39801E-05
3013  70.655576  32278  30670  3.09809E-05
3014  70.677374  33954  32811  2.94516E-05
3015  70.699172  34398  33276  2.90715E-05
3016  70.720970  33360  31734  2.9976E-05
3017  70.742768  30983  28852  3.22758E-05
3018  70.764566  28205  25721  3.54547E-05
3019  70.786364  25074  23202  3.98819E-05
3020  70.808162  22844  21670  4.37752E-05
3021  70.829960  22101  21081  4.52468E-05
3022  70.851758  21861  21113  4.57436E-05
3023  70.873556  21701  21248  4.60808E-05
3024  70.895354  21319  20956  4.69065E-05
3025  70.917152  20620  19997  4.84966E-05
3026  70.938950  19219  18566  5.20318E-05
3027  70.960748  17684  17065  5.65483E-05
3028  70.982546  16390  15812  6.10128E-05
3029  71.004344  15457  14953  6.46956E-05
3030  71.026142  14976  14505  6.67735E-05
3031  71.047940  15266  14397  6.5505E-05
3032  71.069738  15000  14475  6.66667E-05
3033  71.091536  15160  14509  6.59631E-05
3034  71.113334  14842  14307  6.73764E-05
3035  71.135132  14354  13875  6.9667E-05
3036  71.156930  13697  13413  7.30087E-05
3037  71.178728  13542  13149  7.38443E-05
3038  71.200526  13486  13246  7.4151E-05
3039  71.222324  13894  13795  7.19735E-05
3040  71.244122  15036  14826  6.6507E-05
3041  71.265920  16521  16271  6.0529E-05
3042  71.287718  17799  17916  5.61829E-05
3043  71.309516  19623  19385  5.09606E-05
3044  71.331314  19847  20264  5.03854E-05
3045  71.353112  19966  20361  5.00851E-05
3046  71.374910  19428  19808  5.14721E-05
3047  71.396708  19232  18885  5.19967E-05
3048  71.418506  18004  17864  5.55432E-05
3049  71.440304  17150  16959  5.8309E-05
3050  71.462102  16570  16318  6.035E-05
3051  71.483900  15935  15995  6.27549E-05
3052  71.505698  15909  15927  6.28575E-05
3053  71.527496  15655  15941  6.38774E-05
3054  71.549294  15560  15840  6.42674E-05
3055  71.571092  15123  15535  6.61244E-05
3056  71.592890  15107  15057  6.61945E-05
3057  71.614688  14381  14482  6.95362E-05
3058  71.636486  13992  13886  7.14694E-05
3059  71.658284  13294  13340  7.52219E-05
3060  71.680082  12893  12901  7.75615E-05
3061  71.701880  12373  12608  8.08211E-05
3062  71.723678  12396  12481  8.06712E-05
3063  71.745476  12500  12521  0.00008
3064  71.767274  12441  12716  8.03794E-05
3065  71.789072  12542  13039  7.97321E-05
3066  71.810870  13069  13439  7.65169E-05
3067  71.832668  13464  13847  7.42721E-05
3068  71.854466  13847  14211  7.22178E-05
3069  71.876264  14323  14574  6.98178E-05
3070  71.898062  15212  15136  6.57376E-05
3071  71.919860  16198  16211  6.1736E-05
3072  71.941658  18166  18138  5.50479E-05
3073  71.963456  21458  21140  4.66027E-05
3074  71.985254  25348  25128  3.94508E-05
3075  72.007052  29774  29468  3.35864E-05
3076  72.028850  32202  32909  3.1054E-05
3077  72.050648  33794  34104  2.95911E-05
3078  72.072446  32826  32781  3.04637E-05
3079  72.094244  31052  30204  3.2204E-05
3080  72.116042  29447  28067  3.39593E-05
3081  72.137840  28534  27427  3.50459E-05
3082  72.159638  29108  28490  3.43548E-05
3083  72.181436  30642  30733  3.26349E-05
3084  72.203234  32817  33096  3.0472E-05
3085  72.225032  34051  34383  2.93677E-05
3086  72.246830  33761  33802  2.962E-05
3087  72.268628  31906  31371  3.13421E-05
3088  72.290426  28711  27922  3.48299E-05
3089  72.312224  25574  24597  3.91022E-05
3090  72.334022  22849  22192  4.37656E-05
3091  72.355820  21599  20949  4.62984E-05
3092  72.377618  21222  20656  4.71209E-05
3093  72.399416  20739  20819  4.82183E-05
3094  72.421214  20575  20861  4.86027E-05
3095  72.443012  20294  20375  4.92756E-05
3096  72.464810  19328  19315  5.17384E-05
3097  72.486608  18300  17915  5.46448E-05
3098  72.508406  16719  16481  5.98122E-05
3099  72.530204  15294  15236  6.53851E-05
3100  72.552002  14387  14290  6.95072E-05
3101  72.573800  13841  13656  7.22491E-05
3102  72.595598  13628  13291  7.33783E-05
3103  72.617396  13226  13123  7.56086E-05
3104  72.639194  12979  13070  7.70475E-05
3105  72.660992  13016  13052  7.68285E-05
3106  72.682790  13121  13018  7.62137E-05
3107  72.704588  12886  12955  7.76036E-05
3108  72.726386  12718  12888  7.86287E-05
3109  72.748184  12733  12862  7.85361E-05
3110  72.769982  12922  12926  7.73874E-05
3111  72.791780  13014  13133  7.68403E-05
3112  72.813578  13690  13549  7.3046E-05
3113  72.835376  14444  14247  6.92329E-05
3114  72.857174  15483  15292  6.4587E-05
3115  72.878972  17284  16702  5.7857E-05
3116  72.900770  18974  18416  5.27037E-05
3117  72.922568  21206  20309  4.71565E-05
3118  72.944366  23618  22334  4.23406E-05
3119  72.966164  26086  24600  3.83347E-05
3120  72.987962  28195  27180  3.54673E-05
3121  73.009760  31090  29964  3.21647E-05
3122  73.031558  34017  32825  2.93971E-05
3123  73.053356  37731  35916  2.65034E-05
3124  73.075154  41552  39589  2.40662E-05
3125  73.096952  45558  43805  2.195E-05
3126  73.118750  48181  47643  2.07551E-05
3127  73.140548  48506  49524  2.0616E-05
3128  73.162346  47545  48378  2.10327E-05
3129  73.184144  44581  44672  2.24311E-05
3130  73.205942  40650  39903  2.46002E-05
3131  73.227740  36102  35426  2.76993E-05
3132  73.249538  32357  31987  3.09052E-05
3133  73.271336  30385  29882  3.2911E-05
3134  73.293134  29133  29099  3.43253E-05
3135  73.314932  28700  29242  3.48432E-05
3136  73.336730  28129  29514  3.55505E-05
3137  73.358528  27267  28989  3.66744E-05
3138  73.380326  25692  27182  3.89226E-05
3139  73.402124  23593  24371  4.23855E-05
3140  73.423922  20683  21250  4.83489E-05
3141  73.445720  17920  18409  5.58036E-05
3142  73.467518  15584  16137  6.41684E-05
3143  73.489316  13934  14480  7.17669E-05
3144  73.511114  12794  13348  7.81616E-05
3145  73.532912  12331  12606  8.10964E-05
3146  73.554710  12023  12125  8.31739E-05
3147  73.576508  11829  11809  8.4538E-05
3148  73.598306  11466  11593  8.72144E-05
3149  73.620104  11490  11442  8.70322E-05
3150  73.641902  11036  11335  9.06125E-05
3151  73.663700  11045  11261  9.05387E-05
3152  73.685498  11124  11214  8.98957E-05
3153  73.707296  10962  11192  9.12242E-05
3154  73.729094  10919  11196  9.15835E-05
3155  73.750892  10995  11231  9.09504E-05
3156  73.772690  11210  11306  8.92061E-05
3157  73.794488  11203  11443  8.92618E-05
3158  73.816286  11472  11671  8.71688E-05
3159  73.838084  11849  12027  8.43953E-05
3160  73.859882  12649  12553  7.90576E-05
3161  73.881680  13320  13287  7.50751E-05
3162  73.903478  14313  14240  6.98666E-05
3163  73.925276  15519  15384  6.44371E-05
3164  73.947074  16650  16626  6.00601E-05
3165  73.968872  17763  17846  5.62968E-05
3166  73.990670  18833  18978  5.30983E-05
3167  74.012468  20117  20012  4.97092E-05
3168  74.034266  20863  20864  4.79317E-05
3169  74.056064  21145  21345  4.72925E-05
3170  74.077862  21416  21438  4.66941E-05
3171  74.099660  21545  21479  4.64145E-05
3172  74.121458  22607  21906  4.42341E-05
3173  74.143256  23484  22934  4.25822E-05
3174  74.165054  24748  24444  4.04073E-05
3175  74.186852  25778  26029  3.87928E-05
3176  74.208650  26490  27131  3.77501E-05
3177  74.230448  26639  27271  3.75389E-05
3178  74.252246  26229  26302  3.81257E-05
3179  74.274044  25002  24501  3.99968E-05
3180  74.295842  22799  22388  4.38616E-05
3181  74.317640  20873  20503  4.79088E-05
3182  74.339438  19539  19211  5.11797E-05
3183  74.361236  18861  18616  5.30195E-05
3184  74.383034  18649  18592  5.36222E-05
3185  74.404832  18392  18861  5.43715E-05
3186  74.426630  18570  19083  5.38503E-05
3187  74.448428  18575  18982  5.38358E-05
3188  74.470226  17914  18465  5.58223E-05
3189  74.492024  17082  17652  5.85412E-05
3190  74.513822  16384  16782  6.10352E-05
3191  74.535620  15742  16105  6.35243E-05
3192  74.557418  15536  15818  6.43666E-05
3193  74.579216  15923  16026  6.28022E-05
3194  74.601014  17022  16744  5.87475E-05
3195  74.622812  18541  17912  5.39345E-05
3196  74.644610  20295  19398  4.92732E-05
3197  74.666408  22263  20980  4.49176E-05
3198  74.688206  23446  22337  4.26512E-05
3199  74.710004  24055  23134  4.15714E-05
3200  74.731802  23983  23172  4.16962E-05
3201  74.753600  23050  22486  4.33839E-05
3202  74.775398  21887  21324  4.56892E-05
3203  74.797196  20330  20034  4.91884E-05
3204  74.818994  19355  18917  5.16662E-05
3205  74.840792  18931  18139  5.28234E-05
3206  74.862590  18677  17731  5.35418E-05
3207  74.884388  18338  17611  5.45316E-05
3208  74.906186  18395  17598  5.43626E-05
3209  74.927984  17895  17480  5.58815E-05
3210  74.949782  17410  17106  5.74383E-05
3211  74.971580  16156  16443  6.18965E-05
3212  74.993378  15179  15569  6.58805E-05
3213  75.015176  14412  14625  6.93866E-05
3214  75.036974  13343  13734  7.49457E-05
3215  75.058772  12964  12970  7.71367E-05
3216  75.080570  12408  12348  8.05932E-05
3217  75.102368  11899  11853  8.40407E-05
3218  75.124166  11439  11455  8.74202E-05
3219  75.145964  11041  11127  9.05715E-05
3220  75.167762  10617  10853  9.41886E-05
3221  75.189560  10415  10625  9.60154E-05
3222  75.211358  9992  10441  0.00010008
3223  75.233156  9896  10301  0.000101051
3224  75.254954  9957  10200  0.000100432
3225  75.276752  9931  10128  0.000100695
3226  75.298550  9966  10073  0.000100341
3227  75.320348  9691  10025  0.000103189
3228  75.342146  9714  9978  0.000102944
3229  75.363944  9733  9931  0.000102743
3230  75.385742  9669  9890  0.000103423
3231  75.407540  9684  9863  0.000103263
3232  75.429338  9704  9852  0.00010305
3233  75.451136  9519  9860  0.000105053
3234  75.472934  9619  9884  0.000103961
3235  75.494732  9769  9923  0.000102365
3236  75.516530  9822  9971  0.000101812
3237  75.538328  9804  10020  0.000101999
3238  75.560126  9943  10059  0.000100573
3239  75.581924  9855  10079  0.000101471
3240  75.603722  9953  10073  0.000100472
3241  75.625520  9676  10046  0.000103348
3242  75.647318  9679  10006  0.000103316
3243  75.669116  9924  9968  0.000100766
3244  75.690914  9736  9942  0.000102712
3245  75.712712  9619  9937  0.000103961
3246  75.734510  9810  9963  0.000101937
3247  75.756308  9924  10028  0.000100766
3248  75.778106  9898  10139  0.000101031
3249  75.799904  9951  10301  0.000100492
3250  75.821702  10417  10513  9.59969E-05
3251  75.843500  10428  10761  9.58957E-05
3252  75.865298  10940  11006  9.14077E-05
3253  75.887096  11075  11183  9.02935E-05
3254  75.908894  11217  11219  8.91504E-05
3255  75.930692  10951  11093  9.13159E-05
3256  75.952490  10704  10860  9.3423E-05
3257  75.974288  10591  10610  9.44198E-05
3258  75.996086  10333  10414  9.67773E-05
3259  76.017884  10346  10313  9.66557E-05
3260  76.039682  10296  10321  9.71251E-05
3261  76.061480  10359  10432  9.65344E-05
3262  76.083278  10472  10625  9.54927E-05
3263  76.105076  10669  10857  9.37295E-05
3264  76.126874  11007  11075  9.08513E-05
3265  76.148672  11037  11228  9.06043E-05
3266  76.170470  11245  11286  8.89284E-05
3267  76.192268  10849  11236  9.21744E-05
3268  76.214066  10849  11081  9.21744E-05
3269  76.235864  10845  10853  9.22084E-05
3270  76.257662  10425  10607  9.59233E-05
3271  76.279460  10309  10389  9.70026E-05
3272  76.301258  10077  10231  9.92359E-05
3273  76.323056  9939  10142  0.000100614
3274  76.344854  10119  10117  9.8824E-05
3275  76.366652  10031  10139  9.9691E-05
3276  76.388450  9937  10182  0.000100634
3277  76.410248  10107  10218  9.89413E-05
3278  76.432046  10130  10225  9.87167E-05
3279  76.453844  10116  10204  9.88533E-05
3280  76.475642  10059  10178  9.94135E-05
3281  76.497440  9958  10172  0.000100422
3282  76.519238  10124  10209  9.87752E-05
3283  76.541036  10232  10294  9.77326E-05
3284  76.562834  10228  10422  9.77708E-05
3285  76.584632  10326  10571  9.68429E-05
3286  76.606430  10432  10715  9.58589E-05
3287  76.628228  10528  10836  9.49848E-05
3288  76.650026  10613  10938  9.42241E-05
3289  76.671824  10970  11024  9.11577E-05
3290  76.693622  10950  11077  9.13242E-05
3291  76.715420  10802  11065  9.25754E-05
3292  76.737218  10830  10977  9.23361E-05
3293  76.759016  10740  10848  9.31099E-05
3294  76.780814  10529  10727  9.49758E-05
3295  76.802612  10538  10643  9.48947E-05
3296  76.824410  10338  10603  9.67305E-05
3297  76.846208  10423  10609  9.59417E-05
3298  76.868006  10538  10667  9.48947E-05
3299  76.889804  10583  10781  9.44912E-05
3300  76.911602  11154  10943  8.96539E-05
3301  76.933400  11210  11118  8.92061E-05
3302  76.955198  11315  11253  8.83783E-05
3303  76.976996  11344  11298  8.81523E-05
3304  76.998794  11366  11223  8.79817E-05
3305  77.020592  11254  11038  8.88573E-05
3306  77.042390  10695  10799  9.35016E-05
3307  77.064188  10366  10578  9.64692E-05
3308  77.085986  10481  10430  9.54107E-05
3309  77.107784  10461  10393  9.55932E-05
3310  77.129582  10585  10491  9.44733E-05
3311  77.151380  10636  10737  9.40203E-05
3312  77.173178  11173  11124  8.95015E-05
3313  77.194976  11804  11610  8.4717E-05
3314  77.216774  12086  12105  8.27404E-05
3315  77.238572  12443  12470  8.03665E-05
3316  77.260370  12523  12581  7.98531E-05
3317  77.282168  12391  12420  8.07037E-05
3318  77.303966  11975  12111  8.35073E-05
3319  77.325764  12014  11821  8.32362E-05
3320  77.347562  11646  11654  8.58664E-05
3321  77.369360  11701  11642  8.54628E-05
3322  77.391158  11620  11761  8.60585E-05
3323  77.412956  11698  11947  8.54847E-05
3324  77.434754  11994  12129  8.3375E-05
3325  77.456552  12055  12267  8.29531E-05
3326  77.478350  12216  12351  8.18599E-05
3327  77.500148  12334  12404  8.10767E-05
3328  77.521946  12538  12494  7.97575E-05
3329  77.543744  12904  12710  7.74954E-05
3330  77.565542  13440  13104  7.44048E-05
3331  77.587340  13932  13656  7.17772E-05
3332  77.609138  14473  14279  6.90942E-05
3333  77.630936  15266  14859  6.5505E-05
3334  77.652734  15411  15311  6.48887E-05
3335  77.674532  15924  15622  6.27983E-05
3336  77.696330  15978  15826  6.25861E-05
3337  77.718128  15936  15977  6.2751E-05
3338  77.739926  16355  16131  6.11434E-05
3339  77.761724  16426  16305  6.08791E-05
3340  77.783522  16373  16433  6.10762E-05
3341  77.805320  16346  16382  6.1177E-05
3342  77.827118  16113  16075  6.20617E-05
3343  77.848916  15870  15563  6.3012E-05
3344  77.870714  15230  14966  6.56599E-05
3345  77.892512  14674  14399  6.81477E-05
3346  77.914310  14165  13932  7.05965E-05
3347  77.936108  13578  13587  7.36485E-05
3348  77.957906  13326  13361  7.50413E-05
3349  77.979704  13018  13237  7.68167E-05
3350  78.001502  12823  13174  7.79849E-05
3351  78.023300  12856  13107  7.77847E-05
3352  78.045098  12695  12974  7.87712E-05
3353  78.066896  12571  12765  7.95482E-05
3354  78.088694  12452  12526  8.03084E-05
3355  78.110492  12480  12303  8.01282E-05
3356  78.132290  12259  12107  8.15727E-05
3357  78.154088  11888  11917  8.41184E-05
3358  78.175886  11911  11705  8.3956E-05
3359  78.197684  11461  11467  8.72524E-05
3360  78.219482  11084  11221  9.02201E-05
3361  78.241280  11031  11003  9.06536E-05
3362  78.263078  10867  10848  9.20217E-05
3363  78.284876  10646  10786  9.3932E-05
3364  78.306674  10921  10837  9.15667E-05
3365  78.328472  11274  11006  8.86997E-05
3366  78.350270  11211  11275  8.91981E-05
3367  78.372068  11982  11592  8.34585E-05
3368  78.393866  11974  11865  8.35143E-05
3369  78.415664  11966  11983  8.35701E-05
3370  78.437462  11994  11873  8.3375E-05
3371  78.459260  11544  11562  8.66251E-05
3372  78.481058  11126  11154  8.98796E-05
3373  78.502856  11003  10761  9.08843E-05
3374  78.524654  10757  10455  9.29627E-05
3375  78.546452  10493  10266  9.53016E-05
3376  78.568250  10252  10195  9.75419E-05
3377  78.590048  10384  10226  9.6302E-05
3378  78.611846  10478  10323  9.54381E-05
3379  78.633644  10434  10441  9.58405E-05
3380  78.655442  10793  10534  9.26526E-05
3381  78.677240  10680  10580  9.3633E-05
3382  78.699038  10745  10604  9.30665E-05
3383  78.720836  10699  10654  9.34667E-05
3384  78.742634  10880  10773  9.19118E-05
3385  78.764432  11191  10974  8.93575E-05
3386  78.786230  11449  11233  8.73439E-05
3387  78.808028  11534  11509  8.67002E-05
3388  78.829826  11816  11763  8.4631E-05
3389  78.851624  12242  11982  8.1686E-05
3390  78.873422  12483  12166  8.01089E-05
3391  78.895220  12498  12288  8.00128E-05
3392  78.917018  12432  12303  8.04376E-05
3393  78.938816  12358  12222  8.09192E-05
3394  78.960614  12396  12134  8.06712E-05
3395  78.982412  12137  12132  8.23927E-05
3396  79.004210  12219  12235  8.18398E-05
3397  79.026008  12403  12376  8.06257E-05
3398  79.047806  12302  12443  8.12876E-05
3399  79.069604  12411  12368  8.05737E-05
3400  79.091402  12277  12173  8.14531E-05
3401  79.113200  11871  11923  8.42389E-05
3402  79.134998  11557  11656  8.65276E-05
3403  79.156796  11423  11383  8.75427E-05
3404  79.178594  11175  11122  8.94855E-05
3405  79.200392  11015  10915  9.07853E-05
3406  79.222190  10877  10790  9.19371E-05
3407  79.243988  10774  10743  9.2816E-05
3408  79.265786  10631  10737  9.40645E-05
3409  79.287584  10719  10723  9.32923E-05
3410  79.309382  10551  10674  9.47777E-05
3411  79.331180  10698  10598  9.34754E-05
3412  79.352978  10611  10517  9.42418E-05
3413  79.374776  10555  10451  9.47418E-05
3414  79.396574  10639  10421  9.39938E-05
3415  79.418372  10615  10446  9.42063E-05
3416  79.440170  10631  10542  9.40645E-05
3417  79.461968  10892  10713  9.18105E-05
3418  79.483766  11101  10954  9.0082E-05
3419  79.505564  11321  11254  8.83314E-05
3420  79.527362  11830  11584  8.45309E-05
3421  79.549160  11927  11896  8.38434E-05
3422  79.570958  12111  12147  8.25696E-05
3423  79.592756  12456  12315  8.02826E-05
3424  79.614554  12518  12409  7.9885E-05
3425  79.636352  12491  12447  8.00576E-05
3426  79.658150  12637  12448  7.91327E-05
3427  79.679948  12375  12441  8.08081E-05
3428  79.701746  12582  12470  7.94786E-05
3429  79.723544  12790  12567  7.81861E-05
3430  79.745342  12775  12738  7.82779E-05
3431  79.767140  13200  12977  7.57576E-05
3432  79.788938  13553  13316  7.37844E-05
3433  79.810736  13987  13856  7.1495E-05
3434  79.832534  14778  14757  6.76682E-05
3435  79.854332  16276  16187  6.14402E-05
3436  79.876130  18389  18278  5.43803E-05
3437  79.897928  21606  21047  4.62834E-05
3438  79.919726  25176  24333  3.97204E-05
3439  79.941524  28014  27698  3.56964E-05
3440  79.963322  30224  30368  3.30863E-05
3441  79.985120  30581  31443  3.27E-05
3442  80.006918  30144  30528  3.31741E-05
3443  80.028716  29090  28116  3.43761E-05
3444  80.050514  25961  25138  3.85193E-05
3445  80.072312  23160  22387  4.31779E-05
3446  80.094110  20651  20332  4.84238E-05
3447  80.115908  19575  19177  5.10856E-05
3448  80.137706  19182  18918  5.21322E-05
3449  80.159504  19605  19379  5.10074E-05
3450  80.181302  20149  20223  4.96303E-05
3451  80.203100  20431  20973  4.89452E-05
3452  80.224898  20628  21137  4.84778E-05
3453  80.246696  19829  20482  5.04312E-05
3454  80.268494  18864  19185  5.3011E-05
3455  80.290292  17764  17635  5.62936E-05
3456  80.312090  16301  16158  6.13459E-05
3457  80.333888  14960  14928  6.68449E-05
3458  80.355686  13840  13999  7.22543E-05
3459  80.377484  13317  13348  7.5092E-05
3460  80.399282  12840  12896  7.78816E-05
3461  80.421080  12336  12541  8.10636E-05
3462  80.442878  12034  12209  8.30979E-05
3463  80.464676  11930  11884  8.38223E-05
3464  80.486474  11559  11586  8.65127E-05
3465  80.508272  11400  11341  8.77193E-05
3466  80.530070  11187  11169  8.93895E-05
3467  80.551868  11094  11088  9.01388E-05
3468  80.573666  11150  11107  8.96861E-05
3469  80.595464  11178  11228  8.94614E-05
3470  80.617262  11391  11447  8.77886E-05
3471  80.639060  11516  11756  8.68357E-05
3472  80.660858  11733  12155  8.52297E-05
3473  80.682656  12183  12682  8.20816E-05
3474  80.704454  12825  13401  7.79727E-05
3475  80.726252  13894  14354  7.19735E-05
3476  80.748050  14615  15471  6.84229E-05
3477  80.769848  15529  16518  6.43956E-05
3478  80.791646  16277  17118  6.14364E-05
3479  80.813444  15976  16951  6.25939E-05
3480  80.835242  15101  16036  6.62208E-05
3481  80.857040  14373  14734  6.95749E-05
3482  80.878838  13090  13458  7.63942E-05
3483  80.900636  12268  12471  8.15129E-05
3484  80.922434  11527  11876  8.67528E-05
3485  80.944232  11373  11670  8.79275E-05
3486  80.966030  11369  11791  8.79585E-05
3487  80.987828  11852  12134  8.43739E-05
3488  81.009626  12356  12539  8.09323E-05
3489  81.031424  12248  12798  8.1646E-05
3490  81.053222  12195  12729  8.20008E-05
3491  81.075020  12041  12292  8.30496E-05
3492  81.096818  11400  11622  8.77193E-05
3493  81.118616  10757  10910  9.29627E-05
3494  81.140414  10255  10291  9.75134E-05
3495  81.162212  9927  9818  0.000100735
3496  81.184010  9440  9488  0.000105932
3497  81.205808  9356  9270  0.000106883
3498  81.227606  9213  9130  0.000108542
3499  81.249404  9051  9037  0.000110485
3500  81.271202  9114  8973  0.000109721
3501  81.293000  8909  8924  0.000112246
3502  81.314798  8869  8885  0.000112752
3503  81.336596  9004  8853  0.000111062
3504  81.358394  8926  8826  0.000112032
3505  81.380192  9020  8804  0.000110865
3506  81.401990  8994  8786  0.000111185
3507  81.423788  8897  8771  0.000112397
3508  81.445586  8880  8761  0.000112613
3509  81.467384  8847  8757  0.000113033
3510  81.489182  8975  8759  0.000111421
3511  81.510980  9042  8773  0.000110595
3512  81.532778  9127  8801  0.000109565
3513  81.554576  9220  8850  0.00010846
3514  81.576374  9187  8918  0.000108849
3515  81.598172  9226  9001  0.000108389
3516  81.619970  9422  9082  0.000106135
3517  81.641768  9462  9138  0.000105686
3518  81.663566  9236  9151  0.000108272
3519  81.685364  9485  9127  0.00010543
3520  81.707162  9432  9092  0.000106022
3521  81.728960  9371  9073  0.000106712
3522  81.750758  9232  9089  0.000108319
3523  81.772556  9275  9144  0.000107817
3524  81.794354  9477  9233  0.000105519
3525  81.816152  9473  9342  0.000105563
3526  81.837950  9714  9444  0.000102944
3527  81.859748  9684  9513  0.000103263
3528  81.881546  9560  9528  0.000104603
3529  81.903344  9667  9488  0.000103445
3530  81.925142  9537  9407  0.000104855
3531  81.946940  9579  9309  0.000104395
3532  81.968738  9255  9216  0.00010805
3533  81.990536  9174  9146  0.000109004
3534  82.012334  9202  9109  0.000108672
3535  82.034132  9264  9108  0.000107945
3536  82.055930  9305  9136  0.000107469
3537  82.077728  9240  9183  0.000108225
3538  82.099526  9349  9238  0.000106963
3539  82.121324  9447  9292  0.000105854
3540  82.143122  9400  9343  0.000106383
3541  82.164920  9413  9391  0.000106236
3542  82.186718  9599  9435  0.000104178
3543  82.208516  9471  9470  0.000105585
3544  82.230314  9690  9503  0.000103199
3545  82.252112  9848  9555  0.000101543
3546  82.273910  9686  9661  0.000103242
3547  82.295708  10012  9857  9.98801E-05
3548  82.317506  10401  10177  9.61446E-05
3549  82.339304  10828  10635  9.23532E-05
3550  82.361102  11160  11220  8.96057E-05
3551  82.382900  11929  11875  8.38293E-05
3552  82.404698  12420  12495  8.05153E-05
3553  82.426496  12916  12936  7.74234E-05
3554  82.448294  13017  13078  7.68226E-05
3555  82.470092  13143  12897  7.60861E-05
3556  82.491890  12696  12489  7.8765E-05
3557  82.513688  12311  11995  8.12282E-05
3558  82.535486  11890  11528  8.41043E-05
3559  82.557284  11244  11162  8.89363E-05
3560  82.579082  10969  10942  9.1166E-05
3561  82.600880  10823  10885  9.23958E-05
3562  82.622678  10949  10976  9.13325E-05
3563  82.644476  11016  11163  9.07771E-05
3564  82.666274  11501  11369  8.6949E-05
3565  82.688072  11486  11513  8.70625E-05
3566  82.709870  11706  11537  8.54263E-05
3567  82.731668  11442  11437  8.73973E-05
3568  82.753466  11206  11245  8.92379E-05
3569  82.775264  11042  11004  9.05633E-05
3570  82.797062  10691  10756  9.35366E-05
3571  82.818860  10530  10542  9.49668E-05
3572  82.840658  10333  10406  9.67773E-05
3573  82.862456  10386  10387  9.62835E-05
3574  82.884254  10544  10511  9.48407E-05
3575  82.906052  10782  10802  9.27472E-05
3576  82.927850  11103  11267  9.00657E-05
3577  82.949648  11979  11896  8.34794E-05
3578  82.971446  12610  12652  7.93021E-05
3579  82.993244  13493  13457  7.41125E-05
3580  83.015042  13851  14200  7.2197E-05
3581  83.036840  14666  14781  6.81849E-05
3582  83.058638  15033  15194  6.65203E-05
3583  83.080436  15477  15572  6.4612E-05
3584  83.102234  16118  16122  6.20424E-05
3585  83.124032  17078  17001  5.85549E-05
3586  83.145830  18218  18226  5.48908E-05
3587  83.167628  19139  19602  5.22493E-05
3588  83.189426  19904  20727  5.02412E-05
3589  83.211224  19842  21146  5.03981E-05
3590  83.233022  19524  20657  5.1219E-05
3591  83.254820  19235  19469  5.19886E-05
3592  83.276618  17895  17976  5.58815E-05
3593  83.298416  16473  16508  6.07054E-05
3594  83.320214  15051  15274  6.64408E-05
3595  83.342012  14243  14399  7.02099E-05
3596  83.363810  13944  13938  7.17154E-05
3597  83.385608  13711  13868  7.29341E-05
3598  83.407406  14190  14084  7.04722E-05
3599  83.429204  13915  14394  7.18649E-05
3600  83.451002  13796  14550  7.24848E-05
3601  83.472800  13549  14344  7.38062E-05
3602  83.494598  13337  13741  7.49794E-05
3603  83.516396  12806  12892  7.80884E-05
3604  83.538194  11798  11996  8.47601E-05
3605  83.559992  11227  11196  8.9071E-05
3606  83.581790  10600  10555  9.43396E-05
3607  83.603588  9994  10082  0.00010006
3608  83.625386  9939  9756  0.000100614
3609  83.647184  9740  9548  0.000102669
3610  83.668982  9452  9434  0.000105798
3611  83.690780  9451  9399  0.000105809
3612  83.712578  9587  9438  0.000104308
3613  83.734376  9912  9551  0.000100888
3614  83.756174  9867  9736  0.000101348
3615  83.777972  10096  9985  9.90491E-05
3616  83.799770  10436  10278  9.58222E-05
3617  83.821568  10548  10575  9.48047E-05
3618  83.843366  10789  10821  9.2687E-05
3619  83.865164  10989  10957  9.10001E-05
3620  83.886962  10895  10961  9.17852E-05
3621  83.908760  11094  10866  9.01388E-05
3622  83.930558  10782  10739  9.27472E-05
3623  83.952356  10786  10646  9.27128E-05
3624  83.974154  10608  10629  9.42685E-05
3625  83.995952  10600  10700  9.43396E-05
3626  84.017750  10550  10850  9.47867E-05
3627  84.039548  10878  11043  9.19287E-05
3628  84.061346  10829  11243  9.23446E-05
3629  84.083144  11142  11420  8.97505E-05
3630  84.104942  11287  11553  8.85975E-05
3631  84.126740  11405  11615  8.76808E-05
3632  84.148538  11587  11581  8.63036E-05
3633  84.170336  11341  11448  8.81756E-05
3634  84.192134  11091  11251  9.01632E-05
3635  84.213932  11222  11054  8.91107E-05
3636  84.235730  11074  10934  9.03016E-05
3637  84.257528  11176  10955  8.94775E-05
3638  84.279326  11067  11158  9.03587E-05
3639  84.301124  11395  11564  8.77578E-05
3640  84.322922  12096  12168  8.2672E-05
3641  84.344720  13100  12943  7.63359E-05
3642  84.366518  13827  13812  7.23223E-05
3643  84.388316  14267  14628  7.00918E-05
3644  84.410114  15006  15191  6.664E-05
3645  84.431912  15064  15320  6.63834E-05
3646  84.453710  14911  14961  6.70646E-05
3647  84.475508  14175  14218  7.05467E-05
3648  84.497306  13432  13298  7.44491E-05
3649  84.519104  12597  12406  7.9384E-05
3650  84.540902  11711  11684  8.53898E-05
3651  84.562700  11062  11204  9.03996E-05
3652  84.584498  10876  10980  9.19456E-05
3653  84.606296  10848  10979  9.21829E-05
3654  84.628094  11073  11130  9.03098E-05
3655  84.649892  11401  11334  8.77116E-05
3656  84.671690  11189  11474  8.93735E-05
3657  84.693488  11134  11454  8.9815E-05
3658  84.715286  11007  11240  9.08513E-05
3659  84.737084  10883  10867  9.18864E-05
3660  84.758882  10377  10416  9.6367E-05
3661  84.780680  9925  9966  0.000100756
3662  84.802478  9622  9574  0.000103928
3663  84.824276  9193  9266  0.000108778
3664  84.846074  9035  9048  0.000110681
3665  84.867872  8891  8913  0.000112473
3666  84.889670  8847  8847  0.000113033
3667  84.911468  8907  8830  0.000112271
3668  84.933266  8921  8843  0.000112095
3669  84.955064  8868  8862  0.000112765
3670  84.976862  8889  8866  0.000112499
3671  84.998660  8871  8844  0.000112727
3672  85.020458  9041  8802  0.000110607
3673  85.042256  8825  8757  0.000113314
3674  85.064054  8778  8729  0.000113921
3675  85.085852  8977  8736  0.000111396
3676  85.107650  8824  8790  0.000113327
3677  85.129448  8957  8889  0.000111645
3678  85.151246  9203  9016  0.00010866
3679  85.173044  9323  9133  0.000107262
3680  85.194842  9334  9193  0.000107135
3681  85.216640  9186  9163  0.000108861
3682  85.238438  9127  9052  0.000109565
3683  85.260236  9092  8897  0.000109987
3684  85.282034  8875  8735  0.000112676
3685  85.303832  8575  8596  0.000116618
3686  85.325630  8596  8493  0.000116333
3687  85.347428  8408  8435  0.000118934
3688  85.369226  8370  8418  0.000119474
3689  85.391024  8414  8435  0.00011885
3690  85.412822  8458  8474  0.000118231
3691  85.434620  8524  8513  0.000117316
3692  85.456418  8432  8527  0.000118596
3693  85.478216  8503  8500  0.000117606
3694  85.500014  8375  8437  0.000119403
3695  85.521812  8242  8358  0.00012133
3696  85.543610  8301  8282  0.000120467
3697  85.565408  8305  8223  0.000120409
3698  85.587206  8297  8187  0.000120525
3699  85.609004  8121  8176  0.000123138
3700  85.630802  8333  8187  0.000120005
3701  85.652600  8331  8219  0.000120034
3702  85.674398  8135  8270  0.000122926
3703  85.696196  8273  8332  0.000120875
3704  85.717994  8581  8397  0.000116537
3705  85.739792  8262  8454  0.000121036
3706  85.761590  8446  8497  0.000118399
3707  85.783388  8296  8522  0.00012054
3708  85.805186  8603  8537  0.000116239
3709  85.826984  8487  8548  0.000117827
3710  85.848782  8382  8557  0.000119303
3711  85.870580  8580  8566  0.00011655
3712  85.892378  8494  8575  0.00011773
3713  85.914176  8723  8598  0.000114639
3714  85.935974  8658  8651  0.0001155
3715  85.957772  8990  8750  0.000111235
3716  85.979570  9006  8904  0.000111037
3717  86.001368  9143  9115  0.000109373
3718  86.023166  9364  9378  0.000106792
3719  86.044964  9718  9675  0.000102902
3720  86.066762  10094  9978  9.90688E-05
3721  86.088560  10352  10240  9.65997E-05
3722  86.110358  10389  10404  9.62557E-05
3723  86.132156  10498  10430  9.52562E-05
3724  86.153954  10316  10326  9.69368E-05
3725  86.175752  10261  10148  9.74564E-05
3726  86.197550  10146  9967  9.8561E-05
3727  86.219348  10063  9849  9.93739E-05
3728  86.241146  9918  9838  0.000100827
3729  86.262944  10100  9959  9.90099E-05
3730  86.284742  10288  10224  9.72006E-05
3731  86.306540  10610  10632  9.42507E-05
3732  86.328338  11042  11177  9.05633E-05
3733  86.350136  11678  11843  8.56311E-05
3734  86.371934  12459  12609  8.02633E-05
3735  86.393732  13333  13443  7.50019E-05
3736  86.415530  14209  14325  7.03779E-05
3737  86.437328  15134  15246  6.60764E-05
3738  86.459126  16323  16157  6.12632E-05
3739  86.480924  17472  16904  5.72344E-05
3740  86.502722  18226  17221  5.48667E-05
3741  86.524520  17921  16905  5.58005E-05
3742  86.546318  16822  16005  5.9446E-05
3743  86.568116  15435  14807  6.47878E-05
3744  86.589914  13973  13629  7.15666E-05
3745  86.611712  12854  12688  7.77968E-05
3746  86.633510  12003  12078  8.33125E-05
3747  86.655308  11884  11807  8.41468E-05
3748  86.677106  11554  11828  8.65501E-05
3749  86.698904  12274  12083  8.1473E-05
3750  86.720702  12609  12505  7.93084E-05
3751  86.742500  13276  13001  7.53239E-05
3752  86.764298  13765  13437  7.2648E-05
3753  86.786096  13989  13674  7.14847E-05
3754  86.807894  13967  13655  7.15973E-05
3755  86.829692  13379  13426  7.4744E-05
3756  86.851490  13245  13067  7.55002E-05
3757  86.873288  12512  12621  7.99233E-05
3758  86.895086  12000  12107  8.33333E-05
3759  86.916884  11516  11567  8.68357E-05
3760  86.938682  11094  11059  9.01388E-05
3761  86.960480  10850  10630  9.21659E-05
3762  86.982278  10406  10295  9.60984E-05
3763  87.004076  9915  10048  0.000100857
3764  87.025874  9956  9877  0.000100442
3765  87.047672  9701  9778  0.000103082
3766  87.069470  9768  9747  0.000102375
3767  87.091268  9705  9771  0.00010304
3768  87.113066  9789  9822  0.000102155
3769  87.134864  9862  9863  0.000101399
3770  87.156662  9903  9859  0.00010098
3771  87.178460  9692  9803  0.000103178
3772  87.200258  9417  9716  0.000106191
3773  87.222056  9396  9626  0.000106428
3774  87.243854  9523  9557  0.000105009
3775  87.265652  9302  9522  0.000107504
3776  87.287450  9252  9534  0.000108085
3777  87.309248  9307  9609  0.000107446
3778  87.331046  9540  9766  0.000104822
3779  87.352844  9993  10020  0.00010007
3780  87.374642  10347  10377  9.66464E-05
3781  87.396440  11035  10831  9.06208E-05
3782  87.418238  11419  11356  8.75733E-05
3783  87.440036  12013  11906  8.32432E-05
3784  87.461834  12541  12410  7.97385E-05
3785  87.483632  12750  12788  7.84314E-05
3786  87.505430  12698  12979  7.87526E-05
3787  87.527228  12519  12976  7.98786E-05
3788  87.549026  12325  12832  8.11359E-05
3789  87.570824  12220  12633  8.18331E-05
3790  87.592622  12027  12465  8.31463E-05
3791  87.614420  11931  12391  8.38153E-05
3792  87.636218  12447  12443  8.03406E-05
3793  87.658016  12662  12608  7.89765E-05
3794  87.679814  13196  12837  7.57805E-05
3795  87.701612  13334  13054  7.49963E-05
3796  87.723410  13437  13189  7.44214E-05
3797  87.745208  13500  13204  7.40741E-05
3798  87.767006  13745  13097  7.27537E-05
3799  87.788804  12741  12880  7.84868E-05
3800  87.810602  12675  12572  7.88955E-05
3801  87.832400  12060  12196  8.29187E-05
3802  87.854198  11739  11794  8.51861E-05
3803  87.875996  10924  11421  9.15416E-05
3804  87.897794  11019  11131  9.07523E-05
3805  87.919592  10725  10954  9.32401E-05
3806  87.941390  10700  10895  9.34579E-05
3807  87.963188  10829  10935  9.23446E-05
3808  87.984986  11045  11044  9.05387E-05
3809  88.006784  11361  11195  8.80204E-05
3810  88.028582  11512  11375  8.68659E-05
3811  88.050380  11774  11567  8.49329E-05
3812  88.072178  11751  11739  8.50991E-05
3813  88.093976  11916  11839  8.39208E-05
3814  88.115774  11623  11826  8.60363E-05
3815  88.137572  11482  11696  8.70928E-05
3816  88.159370  11316  11482  8.83704E-05
3817  88.181168  11166  11235  8.95576E-05
3818  88.202966  10995  11003  9.09504E-05
3819  88.224764  10692  10836  9.35279E-05
3820  88.246562  10766  10772  9.2885E-05
3821  88.268360  10691  10830  9.35366E-05
3822  88.290158  10993  10992  9.0967E-05
3823  88.311956  11045  11204  9.05387E-05
3824  88.333754  11110  11385  9.0009E-05
3825  88.355552  11303  11457  8.84721E-05
3826  88.377350  11208  11368  8.9222E-05
3827  88.399148  11017  11118  9.07688E-05
3828  88.420946  10701  10757  9.34492E-05
3829  88.442744  10169  10358  9.83381E-05
3830  88.464542  9991  9978  0.00010009
3831  88.486340  9415  9657  0.000106213
3832  88.508138  9476  9414  0.00010553
3833  88.529936  9009  9256  0.000111
3834  88.551734  9123  9176  0.000109613
3835  88.573532  9270  9152  0.000107875
3836  88.595330  9212  9155  0.000108554
3837  88.617128  9129  9149  0.000109541
3838  88.638926  9054  9112  0.000110448
3839  88.660724  9222  9038  0.000108436
3840  88.682522  8992  8941  0.00011121
3841  88.704320  9052  8854  0.000110473
3842  88.726118  8842  8810  0.000113097
3843  88.747916  8828  8831  0.000113276
3844  88.769714  8924  8929  0.000112057
3845  88.791512  9199  9099  0.000108707
3846  88.813310  9371  9323  0.000106712
3847  88.835108  9601  9568  0.000104156
3848  88.856906  9828  9787  0.00010175
3849  88.878704  10014  9926  9.98602E-05
3850  88.900502  10099  9947  9.90197E-05
3851  88.922300  10184  9844  9.81932E-05
3852  88.944098  9735  9652  0.000102722
3853  88.965896  9769  9424  0.000102365
3854  88.987694  9516  9207  0.000105086
3855  89.009492  9381  9039  0.000106598
3856  89.031290  8991  8943  0.000111222
3857  89.053088  8935  8931  0.000111919
3858  89.074886  8899  9009  0.000112372
3859  89.096684  9334  9174  0.000107135
3860  89.118482  9313  9415  0.000107377
3861  89.140280  9675  9708  0.000103359
3862  89.162078  9964  10018  0.000100361
3863  89.183876  10168  10303  9.83478E-05
3864  89.205674  10365  10519  9.64785E-05
3865  89.227472  10453  10619  9.56663E-05
3866  89.249270  10468  10568  9.55292E-05
3867  89.271068  10287  10368  9.72101E-05
3868  89.292866  10138  10068  9.86388E-05
3869  89.314664  9656  9738  0.000103563
3870  89.336462  9487  9446  0.000105407
3871  89.358260  9207  9234  0.000108613
3872  89.380058  9188  9129  0.000108838
3873  89.401856  9301  9140  0.000107515
3874  89.423654  9274  9265  0.000107828
3875  89.445452  9537  9488  0.000104855
3876  89.467250  9930  9784  0.000100705
3877  89.489048  10282  10116  9.72573E-05
3878  89.510846  10562  10432  9.4679E-05
3879  89.532644  10748  10684  9.30406E-05
3880  89.554442  10905  10842  9.17011E-05
3881  89.576240  11040  10905  9.05797E-05
3882  89.598038  10868  10886  9.20132E-05
3883  89.619836  10917  10794  9.16003E-05
3884  89.641634  10817  10638  9.24471E-05
3885  89.663432  10596  10430  9.43752E-05
3886  89.685230  10305  10191  9.70403E-05
3887  89.707028  9984  9950  0.00010016
3888  89.728826  9909  9738  0.000100918
3889  89.750624  9688  9581  0.00010322
3890  89.772422  9567  9495  0.000104526
3891  89.794220  9524  9482  0.000104998
3892  89.816018  9531  9536  0.000104921
3893  89.837816  9657  9648  0.000103552
3894  89.859614  9844  9807  0.000101585
3895  89.881412  10014  10000  9.98602E-05
3896  89.903210  10027  10215  9.97307E-05
3897  89.925008  10463  10443  9.55749E-05
3898  89.946806  10599  10691  9.43485E-05
3899  89.968604  10843  10981  9.22254E-05
3900  89.990402  11386  11341  8.78272E-05
3901  90.012200  11597  11775  8.62292E-05
3902  90.033998  12050  12238  8.29876E-05
3903  90.055796  12396  12632  8.06712E-05
3904  90.077594  12398  12826  8.06582E-05
3905  90.099392  12440  12732  8.03859E-05
3906  90.121190  12232  12369  8.17528E-05
3907  90.142988  11795  11848  8.47817E-05
3908  90.164786  11402  11305  8.77039E-05
3909  90.186584  11010  10842  9.08265E-05
3910  90.208382  10697  10519  9.34842E-05
3911  90.230180  10471  10361  9.55019E-05
3912  90.251978  10389  10372  9.62557E-05
3913  90.273776  10614  10539  9.42152E-05
3914  90.295574  11023  10834  9.07194E-05
3915  90.317372  11305  11207  8.84564E-05
3916  90.339170  11615  11588  8.60956E-05
3917  90.360968  11912  11897  8.3949E-05
3918  90.382766  12030  12067  8.31255E-05
3919  90.404564  12228  12070  8.17795E-05
3920  90.426362  11998  11913  8.33472E-05
3921  90.448160  11640  11627  8.59107E-05
3922  90.469958  11515  11252  8.68432E-05
3923  90.491756  11238  10836  8.89838E-05
3924  90.513554  10892  10430  9.18105E-05
3925  90.535352  10391  10077  9.62371E-05
3926  90.557150  10215  9802  9.78953E-05
3927  90.578948  9793  9612  0.000102114
3928  90.600746  9722  9501  0.000102859
3929  90.622544  9557  9458  0.000104635
3930  90.644342  9573  9470  0.00010446
3931  90.666140  9543  9520  0.000104789
3932  90.687938  9649  9590  0.000103638
3933  90.709736  9821  9659  0.000101823
3934  90.731534  9932  9707  0.000100685
3935  90.753332  9739  9722  0.00010268
3936  90.775130  9714  9709  0.000102944
3937  90.796928  9898  9691  0.000101031
3938  90.818726  9850  9698  0.000101523
3939  90.840524  10122  9765  9.87947E-05
3940  90.862322  10033  9926  9.96711E-05
3941  90.884120  10412  10218  9.6043E-05
3942  90.905918  10715  10678  9.33271E-05
3943  90.927716  11428  11341  8.75044E-05
3944  90.949514  12175  12231  8.21355E-05
3945  90.971312  13440  13353  7.44048E-05
3946  90.993110  14486  14675  6.90322E-05
3947  91.014908  15738  16118  6.35405E-05
3948  91.036706  17214  17547  5.80923E-05
3949  91.058504  18213  18795  5.49058E-05
3950  91.080302  19224  19738  5.20183E-05
3951  91.102100  20156  20368  4.9613E-05
3952  91.123898  20825  20804  4.80192E-05
3953  91.145696  21094  21233  4.74068E-05
3954  91.167494  21418  21813  4.66897E-05
3955  91.189292  22044  22605  4.53638E-05
3956  91.211090  22222  23535  4.50005E-05
3957  91.232888  23008  24400  4.34631E-05
3958  91.254686  23078  24940  4.33313E-05
3959  91.276484  23342  24973  4.28412E-05
3960  91.298282  22927  24481  4.36167E-05
3961  91.320080  22186  23594  4.50735E-05
3962  91.341878  21343  22475  4.68538E-05
3963  91.363676  20397  21257  4.90268E-05
3964  91.385474  19300  20048  5.18135E-05
3965  91.407272  18427  18949  5.42682E-05
3966  91.429070  17416  18057  5.74185E-05
3967  91.450868  16605  17446  6.02228E-05
3968  91.472666  16595  17138  6.02591E-05
3969  91.494464  16400  17092  6.09756E-05
3970  91.516262  16273  17204  6.14515E-05
3971  91.538060  16205  17332  6.17093E-05
3972  91.559858  16161  17341  6.18774E-05
3973  91.581656  16049  17159  6.23092E-05
3974  91.603454  15995  16786  6.25195E-05
3975  91.625252  15308  16266  6.53253E-05
3976  91.647050  14921  15642  6.70196E-05
3977  91.668848  14435  14943  6.92761E-05
3978  91.690646  13354  14195  7.48839E-05
3979  91.712444  13011  13442  7.6858E-05
3980  91.734242  12696  12749  7.8765E-05
3981  91.756040  12260  12171  8.15661E-05
3982  91.777838  11620  11729  8.60585E-05
3983  91.799636  11476  11413  8.71384E-05
3984  91.821434  11191  11202  8.93575E-05
3985  91.843232  11256  11083  8.88415E-05
3986  91.865030  11063  11059  9.03914E-05
3987  91.886828  11255  11129  8.88494E-05
3988  91.908626  10984  11275  9.10415E-05
3989  91.930424  11575  11461  8.63931E-05
3990  91.952222  11666  11628  8.57192E-05
3991  91.974020  11789  11712  8.48248E-05
3992  91.995818  11875  11656  8.42105E-05
3993  92.017616  11796  11445  8.47745E-05
3994  92.039414  11145  11117  8.97263E-05
3995  92.061212  11014  10732  9.07935E-05
3996  92.083010  10855  10345  9.21234E-05
3997  92.104808  10189  9986  9.81451E-05
3998  92.126606  9692  9673  0.000103178
3999  92.148404  9389  9417  0.000106508
4000  92.170202  9377  9229  0.000106644
4001  92.192000  9364  9113  0.000106792
4002  92.213798  9089  9065  0.000110023
4003  92.235596  9335  9071  0.000107124
4004  92.257394  9429  9112  0.000106056
4005  92.279192  9462  9160  0.000105686
4006  92.300990  9553  9190  0.000104679
4007  92.322788  9434  9193  0.000106
4008  92.344586  9298  9174  0.00010755
4009  92.366384  9361  9143  0.000106826
4010  92.388182  9391  9107  0.000106485
4011  92.409980  9139  9060  0.000109421
4012  92.431778  9333  8991  0.000107147
4013  92.453576  9054  8895  0.000110448
4014  92.475374  8998  8781  0.000111136
4015  92.497172  8758  8665  0.000114181
4016  92.518970  8662  8565  0.000115447
4017  92.540768  8811  8488  0.000113494
4018  92.562566  8595  8436  0.000116347
4019  92.584364  8609  8408  0.000116158
4020  92.606162  8480  8399  0.000117925
4021  92.627960  8576  8408  0.000116604
4022  92.649758  8313  8435  0.000120294
4023  92.671556  8629  8480  0.000115888
4024  92.693354  8589  8542  0.000116428
4025  92.715152  8580  8617  0.00011655
4026  92.736950  8862  8707  0.000112841
4027  92.758748  8909  8818  0.000112246
4028  92.780546  9029  8963  0.000110754
4029  92.802344  9177  9153  0.000108968
4030  92.824142  9531  9395  0.000104921
4031  92.845940  9634  9681  0.000103799
4032  92.867738  10055  9990  9.9453E-05
4033  92.889536  10212  10283  9.7924E-05
4034  92.911334  10597  10507  9.43663E-05
4035  92.933132  10446  10610  9.57304E-05
4036  92.954930  10287  10567  9.72101E-05
4037  92.976728  10233  10396  9.77231E-05
4038  92.998526  10166  10145  9.83671E-05
4039  93.020324  9895  9871  0.000101061
4040  93.042122  9881  9618  0.000101204
4041  93.063920  9630  9419  0.000103842
4042  93.085718  9566  9288  0.000104537
4043  93.107516  9419  9232  0.000106168
4044  93.129314  9539  9248  0.000104833
4045  93.151112  9661  9331  0.000103509
4046  93.172910  9615  9469  0.000104004
4047  93.194708  9869  9642  0.000101327
4048  93.216506  9844  9823  0.000101585
4049  93.238304  10082  9986  9.91867E-05
4050  93.260102  10045  10110  9.9552E-05
4051  93.281900  10143  10188  9.85902E-05
4052  93.303698  10025  10218  9.97506E-05
4053  93.325496  10065  10193  9.93542E-05
4054  93.347294  10102  10103  9.89903E-05
4055  93.369092  9887  9942  0.000101143
4056  93.390890  9725  9727  0.000102828
4057  93.412688  9749  9486  0.000102575
4058  93.434486  9617  9249  0.000103983
4059  93.456284  9249  9042  0.00010812
4060  93.478082  9091  8881  0.000109999
4061  93.499880  8899  8776  0.000112372
4062  93.521678  8735  8730  0.000114482
4063  93.543476  8717  8738  0.000114718
4064  93.565274  8785  8793  0.00011383
4065  93.587072  8908  8880  0.000112259
4066  93.608870  8903  8981  0.000112322
4067  93.630668  9170  9072  0.000109051
4068  93.652466  9212  9131  0.000108554
4069  93.674264  9082  9145  0.000110108
4070  93.696062  9204  9118  0.000108648
4071  93.717860  9058  9069  0.0001104
4072  93.739658  9028  9018  0.000110767
4073  93.761456  9013  8985  0.000110951
4074  93.783254  9063  8977  0.000110339
4075  93.805052  9072  8990  0.000110229
4076  93.826850  8880  9007  0.000112613
4077  93.848648  9214  9009  0.00010853
4078  93.870446  8958  8988  0.000111632
4079  93.892244  9071  8951  0.000110241
4080  93.914042  8924  8915  0.000112057
4081  93.935840  9098  8891  0.000109914
4082  93.957638  9066  8886  0.000110302
4083  93.979436  9139  8900  0.000109421
4084  94.001234  8852  8931  0.000112969
4085  94.023032  9113  8977  0.000109733
4086  94.044830  9092  9041  0.000109987
4087  94.066628  9100  9122  0.00010989
4088  94.088426  9128  9222  0.000109553
4089  94.110224  9344  9339  0.000107021
4090  94.132022  9527  9467  0.000104965
4091  94.153820  9648  9603  0.000103648
4092  94.175618  9820  9752  0.000101833
4093  94.197416  9911  9925  0.000100898
4094  94.219214  10277  10151  9.73047E-05
4095  94.241012  10424  10464  9.59325E-05
4096  94.262810  11126  10910  8.98796E-05
4097  94.284608  11477  11543  8.71308E-05
4098  94.306406  12150  12426  8.23045E-05
4099  94.328204  13547  13621  7.38171E-05
4100  94.350002  14844  15179  6.73673E-05
4101  94.371800  16473  17125  6.07054E-05
4102  94.393598  19080  19439  5.24109E-05
4103  94.415396  21559  22032  4.63843E-05
4104  94.437194  24091  24718  4.15093E-05
4105  94.458992  26384  27197  3.79018E-05
4106  94.480790  28113  29077  3.55707E-05
4107  94.502588  29878  29991  3.34694E-05
4108  94.524386  29787  29767  3.35717E-05
4109  94.546184  29117  28537  3.43442E-05
4110  94.567982  27388  26660  3.65123E-05
4111  94.589780  25503  24557  3.92111E-05
4112  94.611578  23479  22595  4.25913E-05
4113  94.633376  21277  21036  4.69991E-05
4114  94.655174  19820  20049  5.04541E-05
4115  94.676972  19567  19726  5.11065E-05
4116  94.698770  19726  20105  5.06945E-05
4117  94.720568  20574  21179  4.8605E-05
4118  94.742366  22286  22889  4.48712E-05
4119  94.764164  24673  25116  4.05301E-05
4120  94.785962  26859  27658  3.72315E-05
4121  94.807760  29818  30253  3.35368E-05
4122  94.829558  31534  32606  3.17118E-05
4123  94.851356  34169  34402  2.92663E-05
4124  94.873154  35950  35283  2.78164E-05
4125  94.894952  35922  34927  2.78381E-05
4126  94.916750  34442  33267  2.90343E-05
4127  94.938548  31470  30614  3.17763E-05
4128  94.960346  28504  27474  3.50828E-05
4129  94.982144  24761  24310  4.03861E-05
4130  95.003942  21820  21462  4.58295E-05
4131  95.025740  18771  19152  5.32737E-05
4132  95.047538  17307  17500  5.77801E-05
4133  95.069336  16465  16533  6.07349E-05
4134  95.091134  16058  16204  6.22743E-05
4135  95.112932  16066  16416  6.22432E-05
4136  95.134730  16941  17023  5.90284E-05
4137  95.156528  17925  17832  5.5788E-05
4138  95.178326  18452  18588  5.41947E-05
4139  95.200124  19016  19017  5.25873E-05
4140  95.221922  19141  18937  5.22439E-05
4141  95.243720  18476  18356  5.41243E-05
4142  95.265518  17754  17435  5.63253E-05
4143  95.287316  16432  16365  6.08569E-05
4144  95.309114  15360  15297  6.51042E-05
4145  95.330912  14192  14317  7.04622E-05
4146  95.352710  13413  13459  7.45545E-05
4147  95.374508  12613  12722  7.92833E-05
4148  95.396306  12260  12094  8.15661E-05
4149  95.418104  11512  11569  8.68659E-05
4150  95.439902  11540  11149  8.66551E-05
4151  95.461700  10971  10835  9.11494E-05
4152  95.483498  10743  10619  9.30839E-05
4153  95.505296  10250  10487  9.7561E-05
4154  95.527094  10502  10426  9.522E-05
4155  95.548892  10679  10427  9.36417E-05
4156  95.570690  10601  10496  9.43307E-05
4157  95.592488  10783  10641  9.27386E-05
4158  95.614286  11104  10869  9.00576E-05
4159  95.636084  11534  11177  8.67002E-05
4160  95.657882  11884  11554  8.41468E-05
4161  95.679680  12560  11975  7.96178E-05
4162  95.701478  12801  12416  7.81189E-05
4163  95.723276  13122  12859  7.62079E-05
4164  95.745074  13726  13294  7.28544E-05
4165  95.766872  13933  13717  7.17721E-05
4166  95.788670  14282  14121  7.00182E-05
4167  95.810468  14934  14477  6.69613E-05
4168  95.832266  14570  14730  6.86342E-05
4169  95.854064  15105  14811  6.62032E-05
4170  95.875862  14805  14668  6.75447E-05
4171  95.897660  14396  14301  6.94637E-05
4172  95.919458  14071  13771  7.10682E-05
4173  95.941256  13532  13175  7.38989E-05
4174  95.963054  12809  12608  7.80701E-05
4175  95.984852  12187  12138  8.20546E-05
4176  96.006650  11695  11799  8.55066E-05
4177  96.028448  11439  11596  8.74202E-05
4178  96.050246  11430  11516  8.74891E-05
4179  96.072044  11644  11539  8.58811E-05
4180  96.093842  11449  11641  8.73439E-05
4181  96.115640  11720  11799  8.53242E-05
4182  96.137438  12001  11981  8.33264E-05
4183  96.159236  12243  12150  8.16793E-05
4184  96.181034  12090  12266  8.2713E-05
4185  96.202832  12203  12302  8.19471E-05
4186  96.224630  12168  12248  8.21828E-05
4187  96.246428  12239  12114  8.1706E-05
4188  96.268226  12148  11911  8.23181E-05
4189  96.290024  11719  11647  8.53315E-05
4190  96.311822  11185  11331  8.94055E-05
4191  96.333620  10963  10982  9.12159E-05
4192  96.355418  10618  10631  9.41797E-05
4193  96.377216  10236  10306  9.76944E-05
4194  96.399014  10217  10032  9.78761E-05
4195  96.420812  9900  9822  0.00010101
4196  96.442610  9859  9681  0.00010143
4197  96.464408  9738  9611  0.00010269
4198  96.486206  9703  9613  0.000103061
4199  96.508004  10116  9686  9.88533E-05
4200  96.529802  9921  9830  0.000100796
4201  96.551600  10179  10046  9.82415E-05
4202  96.573398  10533  10340  9.49397E-05
4203  96.595196  10841  10725  9.22424E-05
4204  96.616994  11176  11224  8.94775E-05
4205  96.638792  11640  11867  8.59107E-05
4206  96.660590  12294  12693  8.13405E-05
4207  96.682388  13158  13724  7.59994E-05
4208  96.704186  14389  14945  6.94975E-05
4209  96.725984  15487  16278  6.45703E-05
4210  96.747782  16882  17562  5.92347E-05
4211  96.769580  17835  18561  5.60695E-05
4212  96.791378  18219  19045  5.48878E-05
4213  96.813176  18352  18915  5.449E-05
4214  96.834974  17939  18253  5.57445E-05
4215  96.856772  17059  17257  5.86201E-05
4216  96.878570  16001  16134  6.24961E-05
4217  96.900368  14545  15057  6.87521E-05
4218  96.922166  13743  14147  7.27643E-05
4219  96.943964  12991  13486  7.69764E-05
4220  96.965762  12671  13117  7.89204E-05
4221  96.987560  12666  13050  7.89515E-05
4222  97.009358  13193  13273  7.57978E-05
4223  97.031156  13688  13750  7.30567E-05
4224  97.052954  14235  14418  7.02494E-05
4225  97.074752  15266  15188  6.5505E-05
4226  97.096550  15879  15954  6.29763E-05
4227  97.118348  16739  16629  5.97407E-05
4228  97.140146  16954  17188  5.89831E-05
4229  97.161944  17154  17677  5.82954E-05
4230  97.183742  17446  18165  5.73197E-05
4231  97.205540  17778  18695  5.62493E-05
4232  97.227338  18478  19251  5.41184E-05
4233  97.249136  19019  19751  5.2579E-05
4234  97.270934  19442  20067  5.1435E-05
4235  97.292732  20126  20064  4.9687E-05
4236  97.314530  20135  19676  4.96648E-05
4237  97.336328  19617  18947  5.09762E-05
4238  97.358126  18864  18011  5.3011E-05
4239  97.379924  18253  17036  5.47855E-05
4240  97.401722  16916  16172  5.91156E-05
4241  97.423520  16008  15538  6.24688E-05
4242  97.445318  14937  15215  6.69478E-05
4243  97.467116  14587  15256  6.85542E-05
4244  97.488914  14603  15679  6.84791E-05
4245  97.510712  15516  16468  6.44496E-05
4246  97.532510  16862  17565  5.93049E-05
4247  97.554308  17996  18864  5.55679E-05
4248  97.576106  19803  20200  5.04974E-05
4249  97.597904  20983  21349  4.76576E-05
4250  97.619702  21657  22057  4.61744E-05
4251  97.641500  22163  22122  4.51202E-05
4252  97.663298  21342  21491  4.6856E-05
4253  97.685096  20455  20300  4.88878E-05
4254  97.706894  18951  18796  5.27677E-05
4255  97.728692  17267  17230  5.79139E-05
4256  97.750490  15484  15791  6.45828E-05
4257  97.772288  14048  14597  7.11845E-05
4258  97.794086  12835  13702  7.7912E-05
4259  97.815884  12538  13119  7.97575E-05
4260  97.837682  12162  12825  8.22233E-05
4261  97.859480  12759  12780  7.8376E-05
4262  97.881278  12679  12927  7.88706E-05
4263  97.903076  13236  13197  7.55515E-05
4264  97.924874  13385  13504  7.47105E-05
4265  97.946672  13419  13750  7.45212E-05
4266  97.968470  13659  13844  7.32118E-05
4267  97.990268  13636  13736  7.33353E-05
4268  98.012066  13332  13438  7.50075E-05
4269  98.033864  13071  13003  7.65052E-05
4270  98.055662  12510  12496  7.99361E-05
4271  98.077460  11944  11968  8.3724E-05
4272  98.099258  11396  11463  8.77501E-05
4273  98.121056  11062  11019  9.03996E-05
4274  98.142854  10647  10665  9.39232E-05
4275  98.164652  10504  10419  9.52018E-05
4276  98.186450  10390  10289  9.62464E-05
4277  98.208248  10427  10274  9.59049E-05
4278  98.230046  10558  10365  9.47149E-05
4279  98.251844  10613  10547  9.42241E-05
4280  98.273642  10972  10794  9.11411E-05
4281  98.295440  10975  11067  9.11162E-05
4282  98.317238  11259  11314  8.88178E-05
4283  98.339036  11513  11478  8.68583E-05
4284  98.360834  11798  11515  8.47601E-05
4285  98.382632  11694  11414  8.55139E-05
4286  98.404430  11685  11199  8.55798E-05
4287  98.426228  11379  10920  8.78812E-05
4288  98.448026  11073  10630  9.03098E-05
4289  98.469824  10899  10379  9.17515E-05
4290  98.491622  10610  10201  9.42507E-05
4291  98.513420  10286  10116  9.72195E-05
4292  98.535218  10282  10131  9.72573E-05
4293  98.557016  10143  10238  9.85902E-05
4294  98.578814  10381  10418  9.63298E-05
4295  98.600612  10548  10640  9.48047E-05
4296  98.622410  10841  10864  9.22424E-05
4297  98.644208  11183  11048  8.94214E-05
4298  98.666006  11288  11164  8.85897E-05
4299  98.687804  11413  11204  8.76194E-05
4300  98.709602  11410  11174  8.76424E-05
4301  98.731400  11303  11093  8.84721E-05
4302  98.753198  11157  10976  8.96298E-05
4303  98.774996  10914  10831  9.16254E-05
4304  98.796794  10922  10670  9.15583E-05
4305  98.818592  10598  10513  9.43574E-05
4306  98.840390  10499  10386  9.52472E-05
4307  98.862188  10474  10313  9.54745E-05
4308  98.883986  10320  10315  9.68992E-05
4309  98.905784  10433  10400  9.58497E-05
4310  98.927582  10390  10575  9.62464E-05
4311  98.949380  10877  10836  9.19371E-05
4312  98.971178  11148  11179  8.97022E-05
4313  98.992976  11697  11597  8.5492E-05
4314  99.014774  12400  12076  8.06452E-05
4315  99.036572  12902  12589  7.75074E-05
4316  99.058370  13574  13085  7.36703E-05
4317  99.080168  13588  13489  7.35943E-05
4318  99.101966  13890  13720  7.19942E-05
4319  99.123764  13868  13722  7.21085E-05
4320  99.145562  13622  13504  7.34107E-05
4321  99.167360  12802  13135  7.81128E-05
4322  99.189158  12675  12711  7.88955E-05
4323  99.210956  11980  12322  8.34725E-05
4324  99.232754  11746  12035  8.51354E-05
4325  99.254552  11647  11895  8.5859E-05
4326  99.276350  11629  11923  8.59919E-05
4327  99.298148  11925  12128  8.38574E-05
4328  99.319946  12531  12503  7.98021E-05
4329  99.341744  13213  13027  7.5683E-05
4330  99.363542  13921  13667  7.18339E-05
4331  99.385340  14924  14373  6.70062E-05
4332  99.407138  15808  15076  6.32591E-05
4333  99.428936  16187  15695  6.1778E-05
4334  99.450734  16647  16147  6.00709E-05
4335  99.472532  16498  16375  6.06134E-05
4336  99.494330  16026  16354  6.23986E-05
4337  99.516128  15554  16102  6.42921E-05
4338  99.537926  14743  15663  6.78288E-05
4339  99.559724  14228  15097  7.02839E-05
4340  99.581522  13377  14469  7.47552E-05
4341  99.603320  12995  13841  7.69527E-05
4342  99.625118  12658  13267  7.90014E-05
4343  99.646916  12226  12783  8.17929E-05
4344  99.668714  12270  12412  8.14996E-05
4345  99.690512  12182  12160  8.20883E-05
4346  99.712310  12402  12023  8.06322E-05
4347  99.734108  12524  11988  7.98467E-05
4348  99.755906  12319  12030  8.11754E-05
4349  99.777704  12475  12117  8.01603E-05
4350  99.799502  12344  12210  8.1011E-05
4351  99.821300  12283  12270  8.14133E-05
4352  99.843098  12124  12264  8.2481E-05
4353  99.864896  11895  12168  8.40689E-05
4354  99.886694  11595  11977  8.62441E-05
4355  99.908492  11437  11705  8.74355E-05
4356  99.930290  11031  11381  9.06536E-05
4357  99.952088  10724  11034  9.32488E-05
4358  99.973886  10431  10691  9.58681E-05
4359  99.995684  10366  10372  9.64692E-05
4360  100.017482  9933  10087  0.000100675
4361  100.039280  9863  9844  0.000101389
4362  100.061078  9720  9647  0.000102881
4363  100.082876  9608  9501  0.00010408
4364  100.104674  9709  9406  0.000102997
4365  100.126472  9464  9364  0.000105664
4366  100.148270  9662  9368  0.000103498
4367  100.170068  9517  9415  0.000105075
4368  100.191866  9610  9497  0.000104058
4369  100.213664  9909  9612  0.000100918
4370  100.235462  10017  9763  9.98303E-05
4371  100.257260  10190  9956  9.81354E-05
4372  100.279058  10410  10199  9.60615E-05
4373  100.300856  10674  10491  9.36856E-05
4374  100.322654  10887  10826  9.18527E-05
4375  100.344452  10972  11189  9.11411E-05
4376  100.366250  11596  11557  8.62366E-05
4377  100.388048  11887  11902  8.41255E-05
4378  100.409846  12097  12183  8.26651E-05
4379  100.431644  12511  12353  7.99297E-05
4380  100.453442  12477  12376  8.01475E-05
4381  100.475240  12661  12242  7.89827E-05
4382  100.497038  12308  11982  8.1248E-05
4383  100.518836  12140  11646  8.23723E-05
4384  100.540634  11789  11292  8.48248E-05
4385  100.562432  11539  10965  8.66626E-05
4386  100.584230  11006  10693  9.08595E-05
4387  100.606028  10941  10489  9.13993E-05
4388  100.627826  10645  10353  9.39408E-05
4389  100.649624  10395  10281  9.62001E-05
4390  100.671422  10365  10262  9.64785E-05
4391  100.693220  10392  10283  9.62279E-05
4392  100.715018  10343  10327  9.66837E-05
4393  100.736816  10405  10377  9.61076E-05
4394  100.758614  10524  10409  9.50209E-05
4395  100.780412  10417  10400  9.59969E-05
4396  100.802210  10505  10332  9.51928E-05
4397  100.824008  10455  10201  9.5648E-05
4398  100.845806  10134  10019  9.86777E-05
4399  100.867604  10190  9807  9.81354E-05
4400  100.889402  9852  9587  0.000101502
4401  100.911200  9756  9377  0.000102501
4402  100.932998  9388  9188  0.000106519
4403  100.954796  9198  9025  0.000108719
4404  100.976594  9088  8888  0.000110035
4405  100.998392  8931  8779  0.00011197
4406  101.020190  8900  8698  0.00011236
4407  101.041988  8779  8644  0.000113908
4408  101.063786  8766  8619  0.000114077
4409  101.085584  8921  8626  0.000112095
4410  101.107382  8981  8667  0.000111346
4411  101.129180  8783  8745  0.000113856
4412  101.150978  8915  8863  0.00011217
4413  101.172776  9134  9022  0.000109481
4414  101.194574  9398  9217  0.000106406
4415  101.216372  9499  9440  0.000105274
4416  101.238170  9792  9678  0.000102124
4417  101.259968  10043  9912  9.95718E-05
4418  101.281766  10183  10118  9.82029E-05
4419  101.303564  10383  10276  9.63113E-05
4420  101.325362  10464  10376  9.55657E-05
4421  101.347160  10534  10414  9.49307E-05
4422  101.368958  10562  10394  9.4679E-05
4423  101.390756  10507  10322  9.51746E-05
4424  101.412554  10325  10207  9.68523E-05
4425  101.434352  10108  10062  9.89315E-05
4426  101.456150  10015  9903  9.98502E-05
4427  101.477948  9924  9748  0.000100766
4428  101.499746  9803  9614  0.00010201
4429  101.521544  9803  9514  0.00010201
4430  101.543342  9545  9453  0.000104767
4431  101.565140  9655  9435  0.000103573
4432  101.586938  9543  9456  0.000104789
4433  101.608736  9842  9511  0.000101605
4434  101.630534  9817  9590  0.000101864
4435  101.652332  9825  9690  0.000101781
4436  101.674130  10020  9809  9.98004E-05
4437  101.695928  9931  9954  0.000100695
4438  101.717726  10036  10132  9.96413E-05
4439  101.739524  10274  10350  9.73331E-05
4440  101.761322  10396  10613  9.61908E-05
4441  101.783120  10673  10915  9.36944E-05
4442  101.804918  11142  11242  8.97505E-05
4443  101.826716  11435  11560  8.74508E-05
4444  101.848514  11708  11817  8.54117E-05
4445  101.870312  11673  11955  8.56678E-05
4446  101.892110  11740  11932  8.51789E-05
4447  101.913908  11713  11742  8.53752E-05
4448  101.935706  11508  11419  8.68961E-05
4449  101.957504  10941  11021  9.13993E-05
4450  101.979302  10618  10608  9.41797E-05
4451  102.001100  10100  10226  9.90099E-05
4452  102.022898  9764  9907  0.000102417
4453  102.044696  9597  9669  0.000104199
4454  102.066494  9531  9519  0.000104921
4455  102.088292  9237  9454  0.00010826
4456  102.110090  9235  9469  0.000108284
4457  102.131888  9448  9551  0.000105843
4458  102.153686  9707  9682  0.000103018
4459  102.175484  9705  9838  0.00010304
4460  102.197282  9787  9988  0.000102176
4461  102.219080  10243  10097  9.76276E-05
4462  102.240878  10229  10139  9.77613E-05
4463  102.262676  10087  10103  9.91375E-05
4464  102.284474  10076  9998  9.92457E-05
4465  102.306272  9803  9850  0.00010201
4466  102.328070  9831  9685  0.000101719
4467  102.349868  9542  9524  0.0001048
4468  102.371666  9288  9384  0.000107666
4469  102.393464  9105  9273  0.00010983
4470  102.415262  9273  9195  0.00010784
4471  102.437060  9169  9151  0.000109063
4472  102.458858  9156  9140  0.000109218
4473  102.480656  9214  9160  0.00010853
4474  102.502454  9447  9209  0.000105854
4475  102.524252  9376  9286  0.000106655
4476  102.546050  9471  9389  0.000105585
4477  102.567848  9641  9518  0.000103724
4478  102.589646  9808  9674  0.000101958
4479  102.611444  9914  9860  0.000100867
4480  102.633242  10148  10081  9.85416E-05
4481  102.655040  10167  10343  9.83574E-05
4482  102.676838  10389  10658  9.62557E-05
4483  102.698636  10715  11037  9.33271E-05
4484  102.720434  11286  11498  8.86054E-05
4485  102.742232  11809  12060  8.46812E-05
4486  102.764030  12299  12745  8.13074E-05
4487  102.785828  13083  13569  7.64351E-05
4488  102.807626  14047  14542  7.11896E-05
4489  102.829424  15138  15657  6.60589E-05
4490  102.851222  16282  16885  6.14175E-05
4491  102.873020  17543  18175  5.70028E-05
4492  102.894818  18939  19448  5.28011E-05
4493  102.916616  19692  20612  5.0782E-05
4494  102.938414  20550  21587  4.86618E-05
4495  102.960212  21489  22326  4.65354E-05
4496  102.982010  22324  22848  4.47948E-05
4497  103.003808  22795  23221  4.38693E-05
4498  103.025606  23728  23530  4.21443E-05
4499  103.047404  24037  23835  4.16025E-05
4500  103.069202  24745  24148  4.04122E-05
4501  103.091000  24517  24423  4.0788E-05
4502  103.112798  24780  24585  4.03551E-05
4503  103.134596  24654  24557  4.05614E-05
4504  103.156394  24361  24305  4.10492E-05
4505  103.178192  23397  23850  4.27405E-05
4506  103.199990  22709  23259  4.40354E-05
4507  103.221788  21743  22609  4.59918E-05
4508  103.243586  20656  21958  4.84121E-05
4509  103.265384  20067  21333  4.98331E-05
4510  103.287182  19592  20738  5.10412E-05
4511  103.308980  19358  20164  5.16582E-05
4512  103.330778  19129  19615  5.22766E-05
4513  103.352576  18869  19108  5.2997E-05
4514  103.374374  18370  18674  5.44366E-05
4515  103.396172  18157  18332  5.50752E-05
4516  103.417970  17967  18083  5.56576E-05
4517  103.439768  17983  17898  5.56081E-05
4518  103.461566  17838  17730  5.60601E-05
4519  103.483364  17495  17526  5.71592E-05
4520  103.505162  16909  17244  5.91401E-05
4521  103.526960  16299  16868  6.13535E-05
4522  103.548758  16290  16413  6.13874E-05
4523  103.570556  15291  15917  6.53979E-05
4524  103.592354  14890  15421  6.71592E-05
4525  103.614152  14398  14960  6.94541E-05
4526  103.635950  14234  14557  7.02543E-05
4527  103.657748  13833  14231  7.22909E-05
4528  103.679546  13818  14000  7.23694E-05
4529  103.701344  13806  13895  7.24323E-05
4530  103.723142  14006  13951  7.1398E-05
4531  103.744940  14322  14205  6.98227E-05
4532  103.766738  14523  14688  6.88563E-05
4533  103.788536  14954  15423  6.68717E-05
4534  103.810334  15687  16417  6.37471E-05
4535  103.832132  17116  17660  5.84249E-05
4536  103.853930  18444  19118  5.42182E-05
4537  103.875728  20351  20718  4.91376E-05
4538  103.897526  22048  22339  4.53556E-05
4539  103.919324  23976  23817  4.17084E-05
4540  103.941122  25038  24973  3.99393E-05
4541  103.962920  25840  25669  3.86997E-05
4542  103.984718  26594  25844  3.76025E-05
4543  104.006516  26834  25504  3.72662E-05
4544  104.028314  26402  24706  3.78759E-05
4545  104.050112  24813  23556  4.03015E-05
4546  104.071910  22839  22219  4.37848E-05
4547  104.093708  20358  20889  4.91207E-05
4548  104.115506  18923  19735  5.28457E-05
4549  104.137304  17930  18873  5.57724E-05
4550  104.159102  17618  18361  5.67601E-05
4551  104.180900  17542  18199  5.7006E-05
4552  104.202698  17691  18340  5.65259E-05
4553  104.224496  18406  18704  5.43301E-05
4554  104.246294  19179  19180  5.21404E-05
4555  104.268092  19765  19645  5.05945E-05
4556  104.289890  19880  19984  5.03018E-05
4557  104.311688  20296  20106  4.92708E-05
4558  104.333486  20174  19965  4.95688E-05
4559  104.355284  19861  19566  5.03499E-05
4560  104.377082  19558  18945  5.113E-05
4561  104.398880  18354  18157  5.4484E-05
4562  104.420678  17347  17273  5.76469E-05
4563  104.442476  16410  16378  6.09385E-05
4564  104.464274  15062  15565  6.63922E-05
4565  104.486072  14242  14911  7.02149E-05
4566  104.507870  13847  14470  7.22178E-05
4567  104.529668  13636  14270  7.33353E-05
4568  104.551466  13905  14314  7.19166E-05
4569  104.573264  13902  14586  7.19321E-05
4570  104.595062  14565  15049  6.86577E-05
4571  104.616860  15390  15651  6.49773E-05
4572  104.638658  16372  16321  6.10799E-05
4573  104.660456  17050  16976  5.8651E-05
4574  104.682254  17791  17518  5.62082E-05
4575  104.704052  17967  17844  5.56576E-05
4576  104.725850  17936  17874  5.57538E-05
4577  104.747648  18086  17581  5.52914E-05
4578  104.769446  17410  17007  5.74383E-05
4579  104.791244  16544  16244  6.04449E-05
4580  104.813042  15552  15401  6.43004E-05
4581  104.834840  14752  14576  6.77874E-05
4582  104.856638  13666  13843  7.31743E-05
4583  104.878436  12960  13246  7.71605E-05
4584  104.900234  12403  12810  8.06257E-05
4585  104.922032  12309  12544  8.12414E-05
4586  104.943830  12278  12447  8.14465E-05
4587  104.965628  12158  12508  8.22504E-05
4588  104.987426  12698  12707  7.87526E-05
4589  105.009224  13081  13012  7.64468E-05
4590  105.031022  13237  13377  7.55458E-05
4591  105.052820  13396  13741  7.46491E-05
4592  105.074618  14048  14032  7.11845E-05
4593  105.096416  14335  14184  6.97593E-05
4594  105.118214  13964  14156  7.16127E-05
4595  105.140012  13919  13950  7.18442E-05
4596  105.161810  13724  13606  7.28651E-05
4597  105.183608  13459  13179  7.42997E-05
4598  105.205406  12673  12720  7.89079E-05
4599  105.227204  12273  12269  8.14797E-05
4600  105.249002  11816  11855  8.4631E-05
4601  105.270800  11557  11496  8.65276E-05
4602  105.292598  11150  11211  8.96861E-05
4603  105.314396  11062  11007  9.03996E-05
4604  105.336194  11044  10889  9.05469E-05
4605  105.357992  10750  10851  9.30233E-05
4606  105.379790  11090  10882  9.01713E-05
4607  105.401588  10750  10965  9.30233E-05
4608  105.423386  11092  11075  9.01551E-05
4609  105.445184  11398  11195  8.77347E-05
4610  105.466982  11477  11313  8.71308E-05
4611  105.488780  11443  11430  8.73897E-05
4612  105.510578  11875  11554  8.42105E-05
4613  105.532376  11915  11693  8.39278E-05
4614  105.554174  11967  11849  8.35631E-05
4615  105.575972  12261  12009  8.15594E-05
4616  105.597770  12347  12142  8.09913E-05
4617  105.619568  12592  12207  7.94155E-05
4618  105.641366  12395  12167  8.06777E-05
4619  105.663164  12510  12014  7.99361E-05
4620  105.684962  12219  11768  8.18398E-05
4621  105.706760  11886  11468  8.41326E-05
4622  105.728558  11379  11157  8.78812E-05
4623  105.750356  11021  10863  9.07359E-05
4624  105.772154  10607  10602  9.42774E-05
4625  105.793952  10470  10377  9.5511E-05
4626  105.815750  10193  10189  9.81065E-05
4627  105.837548  10157  10038  9.84543E-05
4628  105.859346  9929  9925  0.000100715
4629  105.881144  9963  9853  0.000100371
4630  105.902942  10125  9821  9.87654E-05
4631  105.924740  9882  9826  0.000101194
4632  105.946538  10104  9857  9.89707E-05
4633  105.968336  10313  9897  9.6965E-05
4634  105.990134  10252  9923  9.75419E-05
4635  106.011932  10360  9915  9.65251E-05
4636  106.033730  10192  9857  9.81162E-05
4637  106.055528  10069  9752  9.93147E-05
4638  106.077326  9886  9613  0.000101153
4639  106.099124  9659  9458  0.00010353
4640  106.120922  9320  9306  0.000107296
4641  106.142720  9424  9169  0.000106112
4642  106.164518  9158  9054  0.000109194
4643  106.186316  9264  8968  0.000107945
4644  106.208114  8958  8914  0.000111632
4645  106.229912  9026  8894  0.000110791
4646  106.251710  9063  8909  0.000110339
4647  106.273508  8939  8958  0.000111869
4648  106.295306  8910  9038  0.000112233
4649  106.317104  9201  9143  0.000108684
4650  106.338902  9379  9263  0.000106621
4651  106.360700  9595  9384  0.000104221
4652  106.382498  9765  9488  0.000102407
4653  106.404296  9847  9554  0.000101554
4654  106.426094  9805  9567  0.000101989
4655  106.447892  9602  9522  0.000104145
4656  106.469690  9804  9429  0.000101999
4657  106.491488  9510  9304  0.000105152
4658  106.513286  9349  9165  0.000106963
4659  106.535084  9146  9031  0.000109337
4660  106.556882  9135  8912  0.000109469
4661  106.578680  9111  8815  0.000109757
4662  106.600478  8895  8746  0.000112423
4663  106.622276  8805  8705  0.000113572
4664  106.644074  8634  8692  0.000115821
4665  106.665872  8827  8705  0.000113289
4666  106.687670  8998  8741  0.000111136
4667  106.709468  8888  8794  0.000112511
4668  106.731266  8974  8860  0.000111433
4669  106.753064  8990  8930  0.000111235
4670  106.774862  9200  8997  0.000108696
4671  106.796660  9302  9053  0.000107504
4672  106.818458  9410  9094  0.00010627
4673  106.840256  9183  9121  0.000108897
4674  106.862054  9519  9142  0.000105053
4675  106.883852  9375  9167  0.000106667
4676  106.905650  9284  9206  0.000107712
4677  106.927448  9173  9266  0.000109016
4678  106.949246  9517  9353  0.000105075
4679  106.971044  9485  9469  0.00010543
4680  106.992842  9804  9612  0.000101999
4681  107.014640  9813  9769  0.000101906
4682  107.036438  10082  9925  9.91867E-05
4683  107.058236  10134  10054  9.86777E-05
4684  107.080034  10004  10134  9.996E-05
4685  107.101832  10447  10149  9.57213E-05
4686  107.123630  10291  10101  9.71723E-05
4687  107.145428  10134  10006  9.86777E-05
4688  107.167226  10301  9887  9.7078E-05
4689  107.189024  9945  9764  0.000100553
4690  107.210822  9767  9655  0.000102386
4691  107.232620  9642  9567  0.000103713
4692  107.254418  9497  9505  0.000105296
4693  107.276216  9479  9466  0.000105496
4694  107.298014  9494  9447  0.00010533
4695  107.319812  9396  9447  0.000106428
4696  107.341610  9505  9465  0.000105208
4697  107.363408  9463  9501  0.000105675
4698  107.385206  9644  9554  0.000103691
4699  107.407004  9562  9620  0.000104581
4700  107.428802  9806  9690  0.000101978
4701  107.450600  9752  9751  0.000102543
4702  107.472398  9767  9790  0.000102386
4703  107.494196  9788  9797  0.000102166
4704  107.515994  9914  9768  0.000100867
4705  107.537792  9513  9709  0.000105119
4706  107.559590  9820  9632  0.000101833
4707  107.581388  9594  9549  0.000104232
4708  107.603186  9409  9473  0.000106281
4709  107.624984  9499  9414  0.000105274
4710  107.646782  9358  9376  0.00010686
4711  107.668580  9608  9360  0.00010408
4712  107.690378  9372  9365  0.000106701
4713  107.712176  9501  9388  0.000105252
4714  107.733974  9332  9424  0.000107158
4715  107.755772  9641  9467  0.000103724
4716  107.777570  9467  9510  0.00010563
4717  107.799368  9392  9546  0.000106474
4718  107.821166  9565  9575  0.000104548
4719  107.842964  9618  9600  0.000103972
4720  107.864762  9648  9630  0.000103648
4721  107.886560  9690  9672  0.000103199
4722  107.908358  9698  9732  0.000103114
4723  107.930156  9677  9814  0.000103338
4724  107.951954  9695  9925  0.000103146
4725  107.973752  9748  10070  0.000102585
4726  107.995550  9943  10259  0.000100573
4727  108.017348  10202  10503  9.802E-05
4728  108.039146  10456  10812  9.56389E-05
4729  108.060944  10673  11195  9.36944E-05
4730  108.082742  11122  11656  8.99119E-05
4731  108.104540  11549  12190  8.65876E-05
4732  108.126338  12093  12784  8.26925E-05
4733  108.148136  12856  13413  7.77847E-05
4734  108.169934  13429  14038  7.44657E-05
4735  108.191732  14279  14599  7.00329E-05
4736  108.213530  14885  15024  6.71817E-05
4737  108.235328  15027  15246  6.65469E-05
4738  108.257126  14870  15234  6.72495E-05
4739  108.278924  14608  15006  6.84556E-05
4740  108.300722  14333  14611  6.97691E-05
4741  108.322520  13863  14106  7.21345E-05
4742  108.344318  13252  13545  7.54603E-05
4743  108.366116  12691  12984  7.8796E-05
4744  108.387914  11998  12471  8.33472E-05
4745  108.409712  11711  12042  8.53898E-05
4746  108.431510  11251  11722  8.8881E-05
4747  108.453308  11092  11521  9.01551E-05
4748  108.475106  10930  11442  9.14913E-05
4749  108.496904  11180  11479  8.94454E-05
4750  108.518702  11017  11623  9.07688E-05
4751  108.540500  11309  11859  8.84251E-05
4752  108.562298  11485  12170  8.70701E-05
4753  108.584096  12194  12528  8.20075E-05
4754  108.605894  12592  12897  7.94155E-05
4755  108.627692  13009  13240  7.68699E-05
4756  108.649490  13425  13526  7.44879E-05
4757  108.671288  13462  13742  7.42832E-05
4758  108.693086  13564  13879  7.37246E-05
4759  108.714884  13827  13926  7.23223E-05
4760  108.736682  13954  13865  7.1664E-05
4761  108.758480  13714  13679  7.29182E-05
4762  108.780278  13468  13365  7.42501E-05
4763  108.802076  13135  12943  7.61325E-05
4764  108.823874  12781  12451  7.82411E-05
4765  108.845672  12095  11935  8.26788E-05
4766  108.867470  11651  11438  8.58295E-05
4767  108.889268  10814  10990  9.24727E-05
4768  108.911066  10471  10611  9.55019E-05
4769  108.932864  10066  10314  9.93443E-05
4770  108.954662  9810  10104  0.000101937
4771  108.976460  9866  9980  0.000101358
4772  108.998258  9911  9939  0.000100898
4773  109.020056  9876  9972  0.000101256
4774  109.041854  9997  10069  0.00010003
4775  109.063652  10147  10216  9.85513E-05
4776  109.085450  10134  10391  9.86777E-05
4777  109.107248  10758  10572  9.29541E-05
4778  109.129046  10745  10735  9.30665E-05
4779  109.150844  10949  10859  9.13325E-05
4780  109.172642  11118  10932  8.99442E-05
4781  109.194440  10926  10956  9.15248E-05
4782  109.216238  11134  10943  8.9815E-05
4783  109.238036  11029  10909  9.06701E-05
4784  109.259834  10742  10869  9.30925E-05
4785  109.281632  10926  10829  9.15248E-05
4786  109.303430  10834  10787  9.2302E-05
4787  109.325228  10724  10730  9.32488E-05
4788  109.347026  10588  10643  9.44465E-05
4789  109.368824  10520  10515  9.5057E-05
4790  109.390622  10436  10348  9.58222E-05
4791  109.412420  10070  10156  9.93049E-05
4792  109.434218  10043  9956  9.95718E-05
4793  109.456016  9882  9764  0.000101194
4794  109.477814  9591  9592  0.000104264
4795  109.499612  9473  9443  0.000105563
4796  109.521410  9468  9322  0.000105619
4797  109.543208  9239  9227  0.000108237
4798  109.565006  9168  9159  0.000109075
4799  109.586804  9176  9118  0.00010898
4800  109.608602  9285  9102  0.000107701
4801  109.630400  9198  9108  0.000108719
4802  109.652198  9400  9134  0.000106383
4803  109.673996  9402  9173  0.00010636
4804  109.695794  9358  9218  0.00010686
4805  109.717592  9328  9259  0.000107204
4806  109.739390  9470  9287  0.000105597
4807  109.761188  9426  9293  0.00010609
4808  109.782986  9456  9274  0.000105753
4809  109.804784  9159  9235  0.000109182
4810  109.826582  9273  9184  0.00010784
4811  109.848380  9468  9131  0.000105619
4812  109.870178  9285  9084  0.000107701
4813  109.891976  9102  9050  0.000109866
4814  109.913774  9208  9032  0.000108601
4815  109.935572  9124  9031  0.000109601
4816  109.957370  9210  9046  0.000108578
4817  109.979168  9313  9076  0.000107377
4818  110.000966  9425  9118  0.000106101
4819  110.022764  9321  9171  0.000107285
4820  110.044562  9478  9235  0.000105507
4821  110.066360  9403  9307  0.000106349
4822  110.088158  9671  9385  0.000103402
4823  110.109956  9605  9466  0.000104112
4824  110.131754  9908  9543  0.000100929
4825  110.153552  9929  9609  0.000100715
4826  110.175350  9899  9658  0.00010102
4827  110.197148  9863  9685  0.000101389
4828  110.218946  9876  9689  0.000101256
4829  110.240744  9824  9670  0.000101792
4830  110.262542  9906  9628  0.000100949
4831  110.284340  9862  9568  0.000101399
4832  110.306138  9608  9495  0.00010408
4833  110.327936  9662  9418  0.000103498
4834  110.349734  9656  9346  0.000103563
4835  110.371532  9455  9289  0.000105764
4836  110.393330  9356  9251  0.000106883
4837  110.415128  9224  9238  0.000108413
4838  110.436926  9364  9251  0.000106792
4839  110.458724  9441  9289  0.000105921
4840  110.480522  9412  9350  0.000106247
4841  110.502320  9601  9430  0.000104156
4842  110.524118  9536  9522  0.000104866
4843  110.545916  9793  9617  0.000102114
4844  110.567714  9821  9702  0.000101823
4845  110.589512  9884  9765  0.000101174
4846  110.611310  10009  9797  9.99101E-05
4847  110.633108  9813  9794  0.000101906
4848  110.654906  9948  9758  0.000100523
4849  110.676704  9912  9697  0.000100888
4850  110.698502  9854  9622  0.000101482
4851  110.720300  9796  9544  0.000102082
4852  110.742098  9510  9472  0.000105152
4853  110.763896  9632  9415  0.000103821
4854  110.785694  9389  9378  0.000106508
4855  110.807492  9381  9362  0.000106598
4856  110.829290  9508  9370  0.000105175
4857  110.851088  9500  9400  0.000105263
4858  110.872886  9622  9451  0.000103928
4859  110.894684  9729  9521  0.000102785
4860  110.916482  9972  9608  0.000100281
4861  110.938280  9881  9709  0.000101204
4862  110.960078  10027  9817  9.97307E-05
4863  110.981876  10142  9926  9.85999E-05
4864  111.003674  10156  10028  9.8464E-05
4865  111.025472  10317  10117  9.69274E-05
4866  111.047270  10438  10193  9.58038E-05
4867  111.069068  10476  10262  9.54563E-05
4868  111.090866  10459  10342  9.56114E-05
4869  111.112664  10511  10455  9.51384E-05
4870  111.134462  10666  10626  9.37559E-05
4871  111.156260  10794  10878  9.26441E-05
4872  111.178058  10938  11231  9.14244E-05
4873  111.199856  11403  11693  8.76962E-05
4874  111.221654  12227  12262  8.17862E-05
4875  111.243452  12764  12918  7.83453E-05
4876  111.265250  13500  13618  7.40741E-05
4877  111.287048  14341  14295  6.97301E-05
4878  111.308846  14628  14859  6.8362E-05
4879  111.330644  14842  15229  6.73764E-05
4880  111.352442  15436  15360  6.47836E-05
4881  111.374240  15082  15273  6.63042E-05
4882  111.396038  14963  15030  6.68315E-05
4883  111.417836  14893  14701  6.71456E-05
4884  111.439634  14372  14340  6.95797E-05
4885  111.461432  14059  13979  7.11288E-05
4886  111.483230  13624  13635  7.33999E-05
4887  111.505028  13340  13319  7.49625E-05
4888  111.526826  12955  13049  7.71903E-05
4889  111.548624  12689  12846  7.88084E-05
4890  111.570422  12481  12729  8.01218E-05
4891  111.592220  12296  12715  8.13273E-05
4892  111.614018  12285  12811  8.14001E-05
4893  111.635816  12763  13014  7.83515E-05
4894  111.657614  13027  13312  7.67636E-05
4895  111.679412  13423  13676  7.4499E-05
4896  111.701210  13907  14062  7.19062E-05
4897  111.723008  14215  14413  7.03482E-05
4898  111.744806  14195  14672  7.04473E-05
4899  111.766604  14560  14800  6.86813E-05
4900  111.788402  14613  14790  6.84322E-05
4901  111.810200  14627  14669  6.83667E-05
4902  111.831998  14558  14477  6.86908E-05
4903  111.853796  13876  14248  7.20669E-05
4904  111.875594  13468  14008  7.42501E-05
4905  111.897392  13286  13768  7.52672E-05
4906  111.919190  13115  13536  7.62486E-05
4907  111.940988  12945  13317  7.72499E-05
4908  111.962786  12401  13118  8.06387E-05
4909  111.984584  12226  12949  8.17929E-05
4910  112.006382  12276  12822  8.14598E-05
4911  112.028180  12152  12750  8.2291E-05
4912  112.049978  12028  12740  8.31393E-05
4913  112.071776  12200  12795  8.19672E-05
4914  112.093574  12317  12906  8.11886E-05
4915  112.115372  12744  13054  7.84683E-05
4916  112.137170  12906  13205  7.74833E-05
4917  112.158968  12760  13316  7.83699E-05
4918  112.180766  12944  13344  7.72559E-05
4919  112.202564  12796  13262  7.81494E-05
4920  112.224362  12906  13069  7.74833E-05
4921  112.246160  12463  12788  8.02375E-05
4922  112.267958  12288  12453  8.13802E-05
4923  112.289756  11909  12099  8.39701E-05
4924  112.311554  11483  11752  8.70853E-05
4925  112.333352  11042  11434  9.05633E-05
4926  112.355150  10525  11155  9.50119E-05
4927  112.376948  10526  10920  9.50029E-05
4928  112.398746  10513  10731  9.51203E-05
4929  112.420544  10275  10587  9.73236E-05
4930  112.442342  10247  10488  9.75895E-05
4931  112.464140  10187  10432  9.81643E-05
4932  112.485938  10245  10416  9.76086E-05
4933  112.507736  10283  10435  9.72479E-05
4934  112.529534  10305  10478  9.70403E-05
4935  112.551332  10374  10530  9.63948E-05
4936  112.573130  10705  10574  9.34143E-05
4937  112.594928  10667  10590  9.37471E-05
4938  112.616726  10616  10564  9.41974E-05
4939  112.638524  10474  10492  9.54745E-05
4940  112.660322  10439  10382  9.57946E-05
4941  112.682120  10504  10248  9.52018E-05
4942  112.703918  10093  10111  9.90786E-05
4943  112.725716  10068  9987  9.93246E-05
4944  112.747514  9935  9888  0.000100654
4945  112.769312  10024  9821  9.97606E-05
4946  112.791110  9975  9790  0.000100251
4947  112.812908  10092  9793  9.90884E-05
4948  112.834706  9830  9827  0.000101729
4949  112.856504  9680  9883  0.000103306
4950  112.878302  9909  9953  0.000100918
4951  112.900100  9813  10025  0.000101906
4952  112.921898  10233  10089  9.77231E-05
4953  112.943696  10288  10134  9.72006E-05
4954  112.965494  10261  10153  9.74564E-05
4955  112.987292  10195  10145  9.80873E-05
4956  113.009090  10383  10114  9.63113E-05
4957  113.030888  10329  10066  9.68148E-05
4958  113.052686  10159  10011  9.84349E-05
4959  113.074484  10142  9962  9.85999E-05
4960  113.096282  9997  9925  0.00010003
4961  113.118080  9998  9908  0.00010002
4962  113.139878  9959  9914  0.000100412
4963  113.161676  9997  9945  0.00010003
4964  113.183474  10063  10001  9.93739E-05
4965  113.205272  10281  10085  9.72668E-05
4966  113.227070  10254  10194  9.75229E-05
4967  113.248868  10182  10331  9.82125E-05
4968  113.270666  10320  10492  9.68992E-05
4969  113.292464  10603  10672  9.43129E-05
4970  113.314262  10712  10865  9.33532E-05
4971  113.336060  11026  11062  9.06947E-05
4972  113.357858  11038  11257  9.05961E-05
4973  113.379656  11516  11442  8.68357E-05
4974  113.401454  11625  11611  8.60215E-05
4975  113.423252  11937  11758  8.37731E-05
4976  113.445050  11807  11877  8.46955E-05
4977  113.466848  11854  11960  8.43597E-05
4978  113.488646  11942  12006  8.37381E-05
4979  113.510444  11711  12014  8.53898E-05
4980  113.532242  11818  11991  8.46167E-05
4981  113.554040  11678  11947  8.56311E-05
4982  113.575838  11500  11896  8.69565E-05
4983  113.597636  11532  11848  8.67152E-05
4984  113.619434  11393  11811  8.77732E-05
4985  113.641232  11408  11788  8.76578E-05
4986  113.663030  11622  11781  8.60437E-05
4987  113.684828  11681  11787  8.56091E-05
4988  113.706626  11885  11809  8.41397E-05
4989  113.728424  12109  11847  8.25832E-05
4990  113.750222  12080  11902  8.27815E-05
4991  113.772020  12255  11970  8.15993E-05
4992  113.793818  12230  12046  8.17661E-05
4993  113.815616  12628  12127  7.91891E-05
4994  113.837414  12497  12210  8.00192E-05
4995  113.859212  12286  12292  8.13935E-05
4996  113.881010  12483  12372  8.01089E-05
4997  113.902808  12569  12445  7.95608E-05
4998  113.924606  12507  12505  7.99552E-05
4999  113.946404  12358  12552  8.09192E-05
5000  113.968202  12650  12586  7.90514E-05
5001  113.990000  12365  12611  8.08734E-05
5002  114.011798  12568  12628  7.95672E-05
5003  114.033596  12365  12632  8.08734E-05
5004  114.055394  12346  12612  8.09979E-05
5005  114.077192  12645  12558  7.90826E-05
5006  114.098990  12389  12461  8.07168E-05
5007  114.120788  12516  12321  7.98977E-05
5008  114.142586  12347  12141  8.09913E-05
5009  114.164384  11983  11932  8.34516E-05
5010  114.186182  11941  11703  8.37451E-05
5011  114.207980  11532  11468  8.67152E-05
5012  114.229778  11324  11235  8.8308E-05
5013  114.251576  11071  11014  9.03261E-05
5014  114.273374  10939  10812  9.1416E-05
5015  114.295172  10750  10634  9.30233E-05
5016  114.316970  10811  10482  9.24984E-05
5017  114.338768  10648  10358  9.39144E-05
5018  114.360566  10456  10259  9.56389E-05
5019  114.382364  10274  10182  9.73331E-05
5020  114.404162  10392  10126  9.62279E-05
5021  114.425960  10426  10088  9.59141E-05
5022  114.447758  10411  10063  9.60523E-05
5023  114.469556  10281  10045  9.72668E-05
5024  114.491354  10199  10026  9.80488E-05
5025  114.513152  10497  9998  9.52653E-05
5026  114.534950  10320  9955  9.68992E-05
5027  114.556748  10238  9894  9.76753E-05
5028  114.578546  10011  9817  9.98901E-05
5029  114.600344  10310  9725  9.69932E-05
5030  114.622142  10246  9624  9.75991E-05
5031  114.643940  9719  9517  0.000102891
5032  114.665738  9775  9411  0.000102302
5033  114.687536  9673  9310  0.000103381
5034  114.709334  9488  9218  0.000105396
5035  114.731132  9538  9139  0.000104844
5036  114.752930  9540  9072  0.000104822
5037  114.774728  9195  9020  0.000108755
5038  114.796526  9474  8982  0.000105552
5039  114.818324  9221  8958  0.000108448
5040  114.840122  9249  8946  0.00010812
5041  114.861920  9318  8946  0.000107319
5042  114.883718  9283  8957  0.000107724
5043  114.905516  9330  8977  0.000107181
5044  114.927314  9433  9006  0.000106011
5045  114.949112  9518  9043  0.000105064
5046  114.970910  9300  9086  0.000107527
5047  114.992708  9618  9134  0.000103972
5048  115.014506  9671  9189  0.000103402
5049  115.036304  9563  9250  0.00010457
5050  115.058102  9801  9318  0.00010203
5051  115.079900  9769  9396  0.000102365
5052  115.101698  9765  9487  0.000102407
5053  115.123496  9982  9593  0.00010018
5054  115.145294  10141  9719  9.86096E-05
5055  115.167092  10080  9869  9.92063E-05
5056  115.188890  10275  10050  9.73236E-05
5057  115.210688  10283  10266  9.72479E-05
5058  115.232486  10255  10522  9.75134E-05
5059  115.254284  10574  10821  9.45716E-05
5060  115.276082  10851  11164  9.21574E-05
5061  115.297880  11030  11551  9.06618E-05
5062  115.319678  11744  11980  8.51499E-05
5063  115.341476  12005  12445  8.32986E-05
5064  115.363274  13165  12938  7.5959E-05
5065  115.385072  13726  13450  7.28544E-05
5066  115.406870  14427  13966  6.93145E-05
5067  115.428668  15294  14471  6.53851E-05
5068  115.450466  15736  14943  6.35486E-05
5069  115.472264  16393  15359  6.10016E-05
5070  115.494062  16566  15697  6.03646E-05
5071  115.515860  16392  15937  6.10054E-05
5072  115.537658  16158  16065  6.18888E-05
5073  115.559456  15659  16078  6.3861E-05
5074  115.581254  15030  15986  6.65336E-05
5075  115.603052  14896  15808  6.71321E-05
5076  115.624850  14097  15573  7.09371E-05
5077  115.646648  13814  15311  7.23903E-05
5078  115.668446  13646  15052  7.32815E-05
5079  115.690244  13494  14823  7.4107E-05
5080  115.712042  13366  14650  7.48167E-05
5081  115.733840  13575  14552  7.36648E-05
5082  115.755638  13738  14548  7.27908E-05
5083  115.777436  13969  14654  7.15871E-05
5084  115.799234  14401  14881  6.94396E-05
5085  115.821032  14896  15242  6.71321E-05
5086  115.842830  15634  15741  6.39632E-05
5087  115.864628  16198  16382  6.1736E-05
5088  115.886426  17073  17161  5.8572E-05
5089  115.908224  18104  18069  5.52364E-05
5090  115.930022  19089  19089  5.23862E-05
5091  115.951820  19882  20195  5.02968E-05
5092  115.973618  20973  21354  4.76804E-05
5093  115.995416  21741  22519  4.5996E-05
5094  116.017214  22938  23634  4.35958E-05
5095  116.039012  24439  24632  4.09182E-05
5096  116.060810  24851  25435  4.02398E-05
5097  116.082608  25703  25958  3.8906E-05
5098  116.104406  25905  26131  3.86026E-05
5099  116.126204  25769  25914  3.88063E-05
5100  116.148002  25338  25318  3.94664E-05
5101  116.169800  24307  24403  4.11404E-05
5102  116.191598  23588  23267  4.23944E-05
5103  116.213396  21842  22017  4.57834E-05
5104  116.235194  20318  20760  4.92174E-05
5105  116.256992  18873  19582  5.29857E-05
5106  116.278790  17435  18543  5.73559E-05
5107  116.300588  16449  17684  6.0794E-05
5108  116.322386  15492  17021  6.45494E-05
5109  116.344184  15051  16555  6.64408E-05
5110  116.365982  14990  16273  6.67111E-05
5111  116.387780  15103  16155  6.6212E-05
5112  116.409578  15444  16177  6.47501E-05
5113  116.431376  15518  16312  6.44413E-05
5114  116.453174  15956  16533  6.26723E-05
5115  116.474972  16738  16802  5.97443E-05
5116  116.496770  16921  17081  5.90982E-05
5117  116.518568  17438  17319  5.7346E-05
5118  116.540366  17604  17468  5.68053E-05
5119  116.562164  17551  17480  5.69768E-05
5120  116.583962  17541  17328  5.70093E-05
5121  116.605760  16941  17005  5.90284E-05
5122  116.627558  16901  16531  5.91681E-05
5123  116.649356  16092  15941  6.21427E-05
5124  116.671154  15434  15284  6.4792E-05
5125  116.692952  14694  14606  6.8055E-05
5126  116.714750  13758  13944  7.2685E-05
5127  116.736548  12966  13329  7.71248E-05
5128  116.758346  12339  12775  8.10438E-05
5129  116.780144  11890  12293  8.41043E-05
5130  116.801942  11596  11882  8.62366E-05
5131  116.823740  11420  11536  8.75657E-05
5132  116.845538  11289  11248  8.85818E-05
5133  116.867336  10939  11009  9.1416E-05
5134  116.889134  11134  10813  8.9815E-05
5135  116.910932  10742  10653  9.30925E-05
5136  116.932730  10747  10525  9.30492E-05
5137  116.954528  10771  10426  9.28419E-05
5138  116.976326  10713  10355  9.33445E-05
5139  116.998124  10692  10311  9.35279E-05
5140  117.019922  10603  10293  9.43129E-05
5141  117.041720  10546  10305  9.48227E-05
5142  117.063518  10730  10350  9.31966E-05
5143  117.085316  10727  10431  9.32227E-05
5144  117.107114  10807  10556  9.25326E-05
5145  117.128912  10968  10730  9.11743E-05
5146  117.150710  10767  10957  9.28764E-05
5147  117.172508  11387  11244  8.78194E-05
5148  117.194306  11403  11591  8.76962E-05
5149  117.216104  11705  11999  8.54336E-05
5150  117.237902  12225  12462  8.17996E-05
5151  117.259700  12680  12974  7.88644E-05
5152  117.281498  13571  13523  7.36865E-05
5153  117.303296  14077  14093  7.10379E-05
5154  117.325094  14815  14664  6.74992E-05
5155  117.346892  15780  15206  6.33714E-05
5156  117.368690  16112  15681  6.20655E-05
5157  117.390488  16831  16045  5.94142E-05
5158  117.412286  16813  16258  5.94778E-05
5159  117.434084  17291  16295  5.78336E-05
5160  117.455882  16870  16161  5.92768E-05
5161  117.477680  16390  15883  6.10128E-05
5162  117.499478  15962  15507  6.26488E-05
5163  117.521276  15352  15082  6.51381E-05
5164  117.543074  14582  14657  6.85777E-05
5165  117.564872  14331  14270  6.97788E-05
5166  117.586670  13775  13950  7.25953E-05
5167  117.608468  13582  13715  7.36269E-05
5168  117.630266  13113  13570  7.62602E-05
5169  117.652064  13224  13511  7.56201E-05
5170  117.673862  13180  13525  7.58725E-05
5171  117.695660  13397  13588  7.46436E-05
5172  117.717458  13455  13677  7.43218E-05
5173  117.739256  13663  13769  7.31904E-05
5174  117.761054  14069  13852  7.10783E-05
5175  117.782852  14232  13919  7.02642E-05
5176  117.804650  14275  13973  7.00525E-05
5177  117.826448  14311  14011  6.98763E-05
5178  117.848246  14542  14028  6.87663E-05
5179  117.870044  14276  14016  7.00476E-05
5180  117.891842  14153  13963  7.06564E-05
5181  117.913640  14107  13869  7.08868E-05
5182  117.935438  13806  13737  7.24323E-05
5183  117.957236  14007  13583  7.13929E-05
5184  117.979034  13694  13424  7.30247E-05
5185  118.000832  13383  13277  7.47217E-05
5186  118.022630  13358  13154  7.48615E-05
5187  118.044428  13140  13060  7.61035E-05
5188  118.066226  13162  12996  7.59763E-05
5189  118.088024  13004  12958  7.68994E-05
5190  118.109822  13115  12942  7.62486E-05
5191  118.131620  13117  12942  7.62369E-05
5192  118.153418  13037  12952  7.67048E-05
5193  118.175216  13168  12961  7.59417E-05
5194  118.197014  13071  12955  7.65052E-05
5195  118.218812  13349  12921  7.4912E-05
5196  118.240610  13197  12852  7.57748E-05
5197  118.262408  13296  12747  7.52106E-05
5198  118.284206  13086  12613  7.64175E-05
5199  118.306004  13011  12463  7.6858E-05
5200  118.327802  12569  12309  7.95608E-05
5201  118.349600  12408  12165  8.05932E-05
5202  118.371398  12222  12041  8.18197E-05
5203  118.393196  12105  11948  8.26105E-05
5204  118.414994  11942  11890  8.37381E-05
5205  118.436792  11906  11871  8.39913E-05
5206  118.458590  12149  11891  8.23113E-05
5207  118.480388  12090  11944  8.2713E-05
5208  118.502186  12055  12020  8.29531E-05
5209  118.523984  12304  12102  8.12744E-05
5210  118.545782  12314  12170  8.12084E-05
5211  118.567580  12400  12204  8.06452E-05
5212  118.589378  12353  12191  8.0952E-05
5213  118.611176  12501  12127  7.99936E-05
5214  118.632974  12157  12017  8.22571E-05
5215  118.654772  12252  11874  8.16193E-05
5216  118.676570  11954  11710  8.3654E-05
5217  118.698368  11877  11536  8.41963E-05
5218  118.720166  11425  11361  8.75274E-05
5219  118.741964  11480  11191  8.7108E-05
5220  118.763762  11398  11032  8.77347E-05
5221  118.785560  11060  10888  9.04159E-05
5222  118.807358  10994  10765  9.09587E-05
5223  118.829156  11160  10667  8.96057E-05
5224  118.850954  10728  10596  9.3214E-05
5225  118.872752  10700  10557  9.34579E-05
5226  118.894550  10868  10553  9.20132E-05
5227  118.916348  10635  10586  9.40291E-05
5228  118.938146  10705  10659  9.34143E-05
5229  118.959944  10830  10773  9.23361E-05
5230  118.981742  11102  10930  9.00739E-05
5231  119.003540  11474  11128  8.71536E-05
5232  119.025338  11593  11364  8.62589E-05
5233  119.047136  11899  11634  8.40407E-05
5234  119.068934  12065  11933  8.28844E-05
5235  119.090732  12335  12259  8.10701E-05
5236  119.112530  12350  12609  8.09717E-05
5237  119.134328  13078  12981  7.64643E-05
5238  119.156126  12934  13369  7.73156E-05
5239  119.177924  13333  13762  7.50019E-05
5240  119.199722  13037  14146  7.67048E-05
5241  119.221520  13291  14504  7.52389E-05
5242  119.243318  13763  14815  7.26586E-05
5243  119.265116  14157  15059  7.06364E-05
5244  119.286914  14454  15217  6.9185E-05
5245  119.308712  14703  15270  6.80133E-05
5246  119.330510  14976  15212  6.67735E-05
5247  119.352308  14814  15046  6.75037E-05
5248  119.374106  14563  14789  6.86672E-05
5249  119.395904  14468  14468  6.91181E-05
5250  119.417702  14100  14111  7.0922E-05
5251  119.439500  13467  13746  7.42556E-05
5252  119.461298  13319  13395  7.50807E-05
5253  119.483096  12722  13072  7.8604E-05
5254  119.504894  12357  12790  8.09258E-05
5255  119.526692  12310  12555  8.12348E-05
5256  119.548490  12221  12372  8.18264E-05
5257  119.570288  12224  12246  8.18063E-05
5258  119.592086  12011  12179  8.3257E-05
5259  119.613884  11950  12169  8.3682E-05
5260  119.635682  11992  12214  8.33889E-05
5261  119.657480  12122  12306  8.24946E-05
5262  119.679278  11976  12434  8.35003E-05
5263  119.701076  12030  12586  8.31255E-05
5264  119.722874  12233  12747  8.17461E-05
5265  119.744672  12386  12902  8.07363E-05
5266  119.766470  12661  13035  7.89827E-05
5267  119.788268  12819  13133  7.80092E-05
5268  119.810066  12827  13186  7.79606E-05
5269  119.831864  12860  13188  7.77605E-05
5270  119.853662  13048  13142  7.66401E-05
5271  119.875460  12817  13055  7.80214E-05
5272  119.897258  12939  12932  7.72857E-05
5273  119.919056  12761  12780  7.83638E-05
5274  119.940854  12469  12601  8.01989E-05
5275  119.962652  12203  12401  8.19471E-05
5276  119.984450  11887  12185  8.41255E-05
5277  120.006248  11805  11967  8.47099E-05
5278  120.028046  11618  11760  8.60733E-05
5279  120.049844  11287  11576  8.85975E-05
5280  120.071642  11438  11428  8.74279E-05
5281  120.093440  11320  11323  8.83392E-05
5282  120.115238  11276  11263  8.86839E-05
5283  120.137036  11394  11248  8.77655E-05
5284  120.158834  11344  11270  8.81523E-05
5285  120.180632  11494  11319  8.70019E-05
5286  120.202430  11534  11381  8.67002E-05
5287  120.224228  11696  11440  8.54993E-05
5288  120.246026  12012  11485  8.32501E-05
5289  120.267824  11832  11506  8.45166E-05
5290  120.289622  11834  11500  8.45023E-05
5291  120.311420  11875  11467  8.42105E-05
5292  120.333218  11755  11413  8.50702E-05
5293  120.355016  11660  11338  8.57633E-05
5294  120.376814  11735  11247  8.52152E-05
5295  120.398612  11160  11144  8.96057E-05
5296  120.420410  11221  11031  8.91186E-05
5297  120.442208  10817  10913  9.24471E-05
5298  120.464006  10980  10796  9.10747E-05
5299  120.485804  11018  10686  9.07606E-05
5300  120.507602  10780  10589  9.27644E-05
5301  120.529400  10648  10513  9.39144E-05
5302  120.551198  10627  10462  9.40999E-05
5303  120.572996  10628  10437  9.40911E-05
5304  120.594794  10552  10437  9.47688E-05
5305  120.616592  10773  10460  9.28247E-05
5306  120.638390  10696  10499  9.34929E-05
5307  120.660188  10849  10548  9.21744E-05
5308  120.681986  10877  10598  9.19371E-05
5309  120.703784  10910  10643  9.1659E-05
5310  120.725582  11091  10678  9.01632E-05
5311  120.747380  11061  10702  9.04077E-05
5312  120.769178  10918  10714  9.15919E-05
5313  120.790976  11017  10718  9.07688E-05
5314  120.812774  11048  10717  9.05141E-05
5315  120.834572  11060  10713  9.04159E-05
5316  120.856370  11027  10710  9.06865E-05
5317  120.878168  10854  10710  9.21319E-05
5318  120.899966  11064  10718  9.03832E-05
5319  120.921764  10749  10738  9.30319E-05
5320  120.943562  10964  10775  9.12076E-05
5321  120.965360  10902  10836  9.17263E-05
5322  120.987158  10963  10923  9.12159E-05
5323  121.008956  11206  11038  8.92379E-05
5324  121.030754  11081  11179  9.02446E-05
5325  121.052552  11481  11342  8.71004E-05
5326  121.074350  11541  11522  8.66476E-05
5327  121.096148  11656  11709  8.57927E-05
5328  121.117946  12160  11893  8.22368E-05
5329  121.139744  11948  12062  8.3696E-05
5330  121.161542  12509  12206  7.99424E-05
5331  121.183340  12518  12315  7.9885E-05
5332  121.205138  12503  12378  7.99808E-05
5333  121.226936  12373  12389  8.08211E-05
5334  121.248734  12359  12348  8.09127E-05
5335  121.270532  12078  12259  8.27952E-05
5336  121.292330  11999  12132  8.33403E-05
5337  121.314128  11767  11981  8.49834E-05
5338  121.335926  11624  11819  8.60289E-05
5339  121.357724  11466  11659  8.72144E-05
5340  121.379522  11496  11510  8.69868E-05
5341  121.401320  11046  11381  9.05305E-05
5342  121.423118  10998  11276  9.09256E-05
5343  121.444916  11170  11201  8.95255E-05
5344  121.466714  11151  11157  8.96781E-05
5345  121.488512  11145  11145  8.97263E-05
5346  121.510310  11175  11167  8.94855E-05
5347  121.532108  11279  11222  8.86603E-05
5348  121.553906  11326  11309  8.82924E-05
5349  121.575704  11682  11425  8.56018E-05
5350  121.597502  11646  11565  8.58664E-05
5351  121.619300  11643  11724  8.58885E-05
5352  121.641098  12184  11893  8.20749E-05
5353  121.662896  12271  12062  8.1493E-05
5354  121.684694  12256  12218  8.15927E-05
5355  121.706492  12299  12349  8.13074E-05
5356  121.728290  12453  12444  8.03019E-05
5357  121.750088  12475  12496  8.01603E-05
5358  121.771886  12297  12506  8.13206E-05
5359  121.793684  12503  12482  7.99808E-05
5360  121.815482  12185  12436  8.20681E-05
5361  121.837280  12123  12381  8.24878E-05
5362  121.859078  12026  12331  8.31532E-05
5363  121.880876  11972  12294  8.35282E-05
5364  121.902674  12205  12278  8.19336E-05
5365  121.924472  12178  12286  8.21153E-05
5366  121.946270  12068  12318  8.28638E-05
5367  121.968068  12161  12373  8.22301E-05
5368  121.989866  12375  12449  8.08081E-05
5369  122.011664  12366  12545  8.08669E-05
5370  122.033462  12554  12661  7.96559E-05
5371  122.055260  12741  12798  7.84868E-05
5372  122.077058  12671  12958  7.89204E-05
5373  122.098856  13156  13144  7.60109E-05
5374  122.120654  13248  13359  7.54831E-05
5375  122.142452  13523  13601  7.39481E-05
5376  122.164250  13877  13869  7.20617E-05
5377  122.186048  14302  14155  6.99203E-05
5378  122.207846  14277  14453  7.00427E-05
5379  122.229644  14419  14756  6.93529E-05
5380  122.251442  14672  15060  6.8157E-05
5381  122.273240  14809  15365  6.75265E-05
5382  122.295038  14884  15677  6.71862E-05
5383  122.316836  14942  16005  6.69254E-05
5384  122.338634  15610  16355  6.40615E-05
5385  122.360432  15860  16729  6.30517E-05
5386  122.382230  16491  17120  6.06391E-05
5387  122.404028  16850  17508  5.93472E-05
5388  122.425826  17437  17864  5.73493E-05
5389  122.447624  17998  18155  5.55617E-05
5390  122.469422  18037  18351  5.54416E-05
5391  122.491220  18014  18439  5.55124E-05
5392  122.513018  18313  18422  5.4606E-05
5393  122.534816  18063  18324  5.53618E-05
5394  122.556614  17663  18171  5.66155E-05
5395  122.578412  17346  17992  5.76502E-05
5396  122.600210  17254  17805  5.79576E-05
5397  122.622008  16949  17621  5.90005E-05
5398  122.643806  16804  17441  5.95096E-05
5399  122.665604  16617  17261  6.01793E-05
5400  122.687402  16572  17078  6.03427E-05
5401  122.709200  16199  16889  6.17322E-05
5402  122.730998  16315  16700  6.12933E-05
5403  122.752796  15874  16517  6.29961E-05
5404  122.774594  15386  16353  6.49942E-05
5405  122.796392  15435  16218  6.47878E-05
5406  122.818190  15103  16121  6.6212E-05
5407  122.839988  15125  16068  6.61157E-05
5408  122.861786  15222  16061  6.56944E-05
5409  122.883584  15317  16097  6.52869E-05
5410  122.905382  15472  16170  6.46329E-05
5411  122.927180  15703  16271  6.36821E-05
5412  122.948978  16058  16393  6.22743E-05
5413  122.970776  16277  16525  6.14364E-05
5414  122.992574  16417  16659  6.09125E-05
5415  123.014372  16495  16787  6.06244E-05
5416  123.036170  16439  16904  6.0831E-05
5417  123.057968  16556  17005  6.04011E-05
5418  123.079766  16802  17075  5.95167E-05
5419  123.101564  17131  17095  5.83737E-05
5420  123.123362  17196  17036  5.81531E-05
5421  123.145160  17234  16870  5.80248E-05
5422  123.166958  16813  16585  5.94778E-05
5423  123.188756  16402  16187  6.09682E-05
5424  123.210554  15484  15699  6.45828E-05
5425  123.232352  15101  15154  6.62208E-05
5426  123.254150  14428  14587  6.93097E-05
5427  123.275948  13900  14028  7.19424E-05
5428  123.297746  13139  13502  7.61093E-05
5429  123.319544  12723  13025  7.85978E-05
5430  123.341342  12271  12608  8.1493E-05
5431  123.363140  12185  12254  8.20681E-05
5432  123.384938  11796  11960  8.47745E-05
5433  123.406736  11676  11723  8.56458E-05
5434  123.428534  11658  11536  8.5778E-05
5435  123.450332  11607  11394  8.61549E-05
5436  123.472130  11528  11293  8.67453E-05
5437  123.493928  11361  11231  8.80204E-05
5438  123.515726  11439  11206  8.74202E-05
5439  123.537524  11129  11215  8.98553E-05
5440  123.559322  11410  11253  8.76424E-05
5441  123.581120  11585  11313  8.63185E-05
5442  123.602918  11665  11383  8.57265E-05
5443  123.624716  11968  11446  8.35561E-05
5444  123.646514  11890  11487  8.41043E-05
5445  123.668312  12024  11487  8.3167E-05
5446  123.690110  12056  11437  8.29463E-05
5447  123.711908  11943  11335  8.37311E-05
5448  123.733706  11645  11189  8.58738E-05
5449  123.755504  11384  11012  8.78426E-05
5450  123.777302  11130  10817  8.98473E-05
5451  123.799100  11022  10619  9.07276E-05
5452  123.820898  10769  10427  9.28591E-05
5453  123.842696  10480  10248  9.54198E-05
5454  123.864494  10538  10088  9.48947E-05
5455  123.886292  10352  9950  9.65997E-05
5456  123.908090  10170  9835  9.83284E-05
5457  123.929888  10295  9744  9.71345E-05
5458  123.951686  10167  9676  9.83574E-05
5459  123.973484  10236  9629  9.76944E-05
5460  123.995282  10115  9602  9.88631E-05
5461  124.017080  10169  9593  9.83381E-05
5462  124.038878  9888  9601  0.000101133
5463  124.060676  10032  9623  9.9681E-05
5464  124.082474  10277  9659  9.73047E-05
5465  124.104272  10061  9708  9.93937E-05
5466  124.126070  10283  9767  9.72479E-05
5467  124.147868  10287  9835  9.72101E-05
5468  124.169666  10163  9911  9.83961E-05
5469  124.191464  10449  9991  9.57029E-05
5470  124.213262  10595  10073  9.43841E-05
5471  124.235060  10400  10154  9.61538E-05
5472  124.256858  10653  10231  9.38703E-05
5473  124.278656  10680  10299  9.3633E-05
5474  124.300454  10663  10355  9.37822E-05
5475  124.322252  10835  10397  9.22935E-05
5476  124.344050  10821  10425  9.24129E-05
5477  124.365848  10672  10441  9.37031E-05
5478  124.387646  10757  10451  9.29627E-05
5479  124.409444  10699  10462  9.34667E-05
5480  124.431242  10653  10483  9.38703E-05
5481  124.453040  10759  10524  9.29454E-05
5482  124.474838  10768  10591  9.28678E-05
5483  124.496636  10764  10692  9.29023E-05
5484  124.518434  10795  10830  9.26355E-05
5485  124.540232  10907  11008  9.16842E-05
5486  124.562030  11242  11227  8.89521E-05
5487  124.583828  11263  11486  8.87863E-05
5488  124.605626  11260  11780  8.88099E-05
5489  124.627424  11931  12101  8.38153E-05
5490  124.649222  12184  12439  8.20749E-05
5491  124.671020  12596  12778  7.93903E-05
5492  124.692818  12903  13098  7.75014E-05
5493  124.714616  13331  13376  7.50131E-05
5494  124.736414  13990  13586  7.14796E-05
5495  124.758212  13986  13709  7.15001E-05
5496  124.780010  13696  13733  7.3014E-05
5497  124.801808  13867  13660  7.21137E-05
5498  124.823606  13411  13499  7.45657E-05
5499  124.845404  13372  13271  7.47831E-05
5500  124.867202  13054  12996  7.66049E-05
5501  124.889000  12569  12697  7.95608E-05
5502  124.910798  11977  12391  8.34934E-05
5503  124.932596  11762  12094  8.50196E-05
5504  124.954394  11404  11818  8.76885E-05
5505  124.976192  11069  11574  9.03424E-05
5506  124.997990  10966  11365  9.1191E-05
5507  125.019788  10859  11197  9.20895E-05
5508  125.041586  10675  11068  9.36768E-05
5509  125.063384  10879  10979  9.19202E-05
5510  125.085182  10987  10927  9.10167E-05
5511  125.106980  10894  10911  9.17936E-05
5512  125.128778  10999  10926  9.09174E-05
5513  125.150576  11024  10971  9.07112E-05
5514  125.172374  11137  11040  8.97908E-05
5515  125.194172  11058  11127  9.04323E-05
5516  125.215970  11240  11226  8.8968E-05
5517  125.237768  11432  11327  8.74738E-05
5518  125.259566  11820  11419  8.46024E-05
5519  125.281364  11620  11489  8.60585E-05
5520  125.303162  11596  11528  8.62366E-05
5521  125.324960  11639  11530  8.5918E-05
5522  125.346758  11830  11492  8.45309E-05
5523  125.368556  11579  11417  8.63632E-05
5524  125.390354  11543  11313  8.66326E-05
5525  125.412152  11286  11188  8.86054E-05
5526  125.433950  11297  11050  8.85191E-05
5527  125.455748  10999  10907  9.09174E-05
5528  125.477546  10951  10766  9.13159E-05
5529  125.499344  10585  10633  9.44733E-05
5530  125.521142  10619  10511  9.41708E-05
5531  125.542940  10492  10404  9.53107E-05
5532  125.564738  10465  10314  9.55566E-05
5533  125.586536  10420  10240  9.59693E-05
5534  125.608334  10247  10183  9.75895E-05
5535  125.630132  10328  10142  9.68242E-05
5536  125.651930  10183  10116  9.82029E-05
5537  125.673728  10275  10102  9.73236E-05
5538  125.695526  10524  10099  9.50209E-05
5539  125.717324  10596  10105  9.43752E-05
5540  125.739122  10788  10118  9.26956E-05
5541  125.760920  10533  10136  9.49397E-05
5542  125.782718  10710  10157  9.33707E-05
5543  125.804516  10542  10179  9.48587E-05
5544  125.826314  10475  10204  9.54654E-05
5545  125.848112  10626  10232  9.41088E-05
5546  125.869910  10457  10265  9.56297E-05
5547  125.891708  10630  10303  9.40734E-05
5548  125.913506  10749  10350  9.30319E-05
5549  125.935304  10815  10408  9.24642E-05
5550  125.957102  10829  10479  9.23446E-05
5551  125.978900  10811  10567  9.24984E-05
5552  126.000698  10845  10675  9.22084E-05
5553  126.022496  11001  10804  9.09008E-05
5554  126.044294  10938  10959  9.14244E-05
5555  126.066092  11349  11140  8.81135E-05
5556  126.087890  11435  11346  8.74508E-05
5557  126.109688  11718  11578  8.53388E-05
5558  126.131486  11817  11833  8.46238E-05
5559  126.153284  12011  12105  8.3257E-05
5560  126.175082  12623  12390  7.92205E-05
5561  126.196880  12867  12679  7.77182E-05
5562  126.218678  13066  12963  7.65345E-05
5563  126.240476  13088  13230  7.64059E-05
5564  126.262274  13292  13463  7.52332E-05
5565  126.284072  13701  13638  7.29874E-05
5566  126.305870  13974  13733  7.15615E-05
5567  126.327668  13740  13733  7.27802E-05
5568  126.349466  13731  13633  7.28279E-05
5569  126.371264  13431  13445  7.44546E-05
5570  126.393062  13410  13191  7.45712E-05
5571  126.414860  12933  12897  7.73216E-05
5572  126.436658  12387  12590  8.07298E-05
5573  126.458456  12069  12294  8.28569E-05
5574  126.480254  11670  12027  8.56898E-05
5575  126.502052  11661  11802  8.57559E-05
5576  126.523850  11367  11628  8.7974E-05
5577  126.545648  11304  11509  8.84643E-05
5578  126.567446  11325  11446  8.83002E-05
5579  126.589244  11200  11439  8.92857E-05
5580  126.611042  11271  11482  8.87233E-05
5581  126.632840  11488  11570  8.70474E-05
5582  126.654638  11811  11696  8.46668E-05
5583  126.676436  11941  11849  8.37451E-05
5584  126.698234  12121  12022  8.25014E-05
5585  126.720032  12304  12205  8.12744E-05
5586  126.741830  12263  12392  8.15461E-05
5587  126.763628  12207  12579  8.19202E-05
5588  126.785426  12626  12760  7.92016E-05
5589  126.807224  12822  12931  7.7991E-05
5590  126.829022  12815  13087  7.80336E-05
5591  126.850820  13008  13221  7.68758E-05
5592  126.872618  12902  13330  7.75074E-05
5593  126.894416  13094  13412  7.63709E-05
5594  126.916214  13145  13472  7.60746E-05
5595  126.938012  12978  13518  7.70535E-05
5596  126.959810  13105  13566  7.63068E-05
5597  126.981608  12913  13631  7.74413E-05
5598  127.003406  12915  13727  7.74293E-05
5599  127.025204  12936  13864  7.73036E-05
5600  127.047002  13301  14043  7.51823E-05
5601  127.068800  13553  14261  7.37844E-05
5602  127.090598  14363  14508  6.96233E-05
5603  127.112396  14645  14765  6.82827E-05
5604  127.134194  15271  15007  6.54836E-05
5605  127.155992  15783  15207  6.33593E-05
5606  127.177790  15863  15339  6.30398E-05
5607  127.199588  16044  15384  6.23286E-05
5608  127.221386  15777  15335  6.33834E-05
5609  127.243184  15363  15200  6.50915E-05
5610  127.264982  15354  14995  6.51296E-05
5611  127.286780  14633  14740  6.83387E-05
5612  127.308578  13770  14459  7.26216E-05
5613  127.330376  13402  14173  7.46157E-05
5614  127.352174  13142  13898  7.60919E-05
5615  127.373972  12636  13647  7.9139E-05
5616  127.395770  12627  13428  7.91954E-05
5617  127.417568  12350  13247  8.09717E-05
5618  127.439366  12318  13105  8.1182E-05
5619  127.461164  12423  13004  8.04959E-05
5620  127.482962  12470  12942  8.01925E-05
5621  127.504760  12397  12920  8.06647E-05
5622  127.526558  12447  12934  8.03406E-05
5623  127.548356  12385  12986  8.07428E-05
5624  127.570154  12691  13075  7.8796E-05
5625  127.591952  12555  13202  7.96495E-05
5626  127.613750  12951  13366  7.72141E-05
5627  127.635548  12884  13566  7.76156E-05
5628  127.657346  13199  13798  7.57633E-05
5629  127.679144  13480  14055  7.4184E-05
5630  127.700942  14058  14325  7.11339E-05
5631  127.722740  13982  14594  7.15205E-05
5632  127.744538  14664  14845  6.81942E-05
5633  127.766336  14995  15060  6.66889E-05
5634  127.788134  15181  15227  6.58718E-05
5635  127.809932  15136  15336  6.60677E-05
5636  127.831730  15112  15385  6.61726E-05
5637  127.853528  15065  15379  6.6379E-05
5638  127.875326  15280  15323  6.5445E-05
5639  127.897124  14728  15222  6.78979E-05
5640  127.918922  14588  15084  6.85495E-05
5641  127.940720  14381  14913  6.95362E-05
5642  127.962518  14200  14714  7.04225E-05
5643  127.984316  13992  14490  7.14694E-05
5644  128.006114  13872  14247  7.20877E-05
5645  128.027912  13395  13990  7.46547E-05
5646  128.049710  13121  13726  7.62137E-05
5647  128.071508  13066  13461  7.65345E-05
5648  128.093306  12744  13205  7.84683E-05
5649  128.115104  12576  12963  7.95165E-05
5650  128.136902  12438  12744  8.03988E-05
5651  128.158700  12123  12552  8.24878E-05
5652  128.180498  12095  12392  8.26788E-05
5653  128.202296  11958  12267  8.3626E-05
5654  128.224094  11794  12180  8.47889E-05
5655  128.245892  11861  12131  8.43099E-05
5656  128.267690  11801  12119  8.47386E-05
5657  128.289488  11857  12142  8.43384E-05
5658  128.311286  12200  12199  8.19672E-05
5659  128.333084  12133  12284  8.24198E-05
5660  128.354882  12479  12394  8.01346E-05
5661  128.376680  12480  12523  8.01282E-05
5662  128.398478  12677  12664  7.8883E-05
5663  128.420276  12864  12815  7.77363E-05
5664  128.442074  12958  12972  7.71724E-05
5665  128.463872  12986  13132  7.7006E-05
5666  128.485670  13138  13294  7.61151E-05
5667  128.507468  13392  13458  7.46714E-05
5668  128.529266  13751  13624  7.2722E-05
5669  128.551064  13687  13789  7.3062E-05
5670  128.572862  13818  13952  7.23694E-05
5671  128.594660  13875  14110  7.20721E-05
5672  128.616458  13974  14258  7.15615E-05
5673  128.638256  14103  14391  7.09069E-05
5674  128.660054  14497  14503  6.89798E-05
5675  128.681852  14482  14587  6.90512E-05
5676  128.703650  14385  14633  6.95169E-05
5677  128.725448  14572  14632  6.86248E-05
5678  128.747246  14484  14574  6.90417E-05
5679  128.769044  14668  14454  6.81756E-05
5680  128.790842  14455  14272  6.91802E-05
5681  128.812640  14266  14034  7.00967E-05
5682  128.834438  14169  13753  7.05766E-05
5683  128.856236  13699  13445  7.2998E-05
5684  128.878034  13476  13125  7.4206E-05
5685  128.899832  12874  12808  7.76759E-05
5686  128.921630  12698  12506  7.87526E-05
5687  128.943428  11998  12228  8.33472E-05
5688  128.965226  12122  11980  8.24946E-05
5689  128.987024  11725  11766  8.52878E-05
5690  129.008822  11527  11588  8.67528E-05
5691  129.030620  11476  11446  8.71384E-05
5692  129.052418  11522  11341  8.67905E-05
5693  129.074216  11260  11271  8.88099E-05
5694  129.096014  11358  11235  8.80437E-05
5695  129.117812  11725  11230  8.52878E-05
5696  129.139610  11508  11255  8.68961E-05
5697  129.161408  11473  11305  8.71612E-05
5698  129.183206  11735  11376  8.52152E-05
5699  129.205004  11830  11465  8.45309E-05
5700  129.226802  11699  11565  8.54774E-05
5701  129.248600  12201  11670  8.19605E-05
5702  129.270398  12155  11774  8.22707E-05
5703  129.292196  12150  11872  8.23045E-05
5704  129.313994  12389  11954  8.07168E-05
5705  129.335792  12565  12015  7.95862E-05
5706  129.357590  12536  12049  7.97703E-05
5707  129.379388  12616  12054  7.92644E-05
5708  129.401186  12866  12029  7.77242E-05
5709  129.422984  12459  11978  8.02633E-05
5710  129.444782  12483  11907  8.01089E-05
5711  129.466580  12160  11822  8.22368E-05
5712  129.488378  12079  11730  8.27883E-05
5713  129.510176  11740  11639  8.51789E-05
5714  129.531974  11688  11551  8.55578E-05
5715  129.553772  11789  11473  8.48248E-05
5716  129.575570  11605  11404  8.61698E-05
5717  129.597368  11530  11345  8.67303E-05
5718  129.619166  11624  11296  8.60289E-05
5719  129.640964  11586  11253  8.63111E-05
5720  129.662762  11528  11212  8.67453E-05
5721  129.684560  11629  11170  8.59919E-05
5722  129.706358  11514  11124  8.68508E-05
5723  129.728156  11826  11070  8.45594E-05
5724  129.749954  11473  11011  8.71612E-05
5725  129.771752  11448  10948  8.73515E-05
5726  129.793550  11627  10885  8.60067E-05
5727  129.815348  11202  10825  8.92698E-05
5728  129.837146  11342  10774  8.81679E-05
5729  129.858944  11220  10733  8.91266E-05
5730  129.880742  11343  10707  8.81601E-05
5731  129.902540  11191  10698  8.93575E-05
5732  129.924338  11091  10706  9.01632E-05
5733  129.946136  11269  10732  8.8739E-05
5734  129.967934  11548  10777  8.65951E-05
5735  129.989732  11335  10840  8.82223E-05
5736  130.011530  11363  10918  8.80049E-05
5737  130.033328  11458  11011  8.72753E-05
5738  130.055126  11403  11114  8.76962E-05
5739  130.076924  11340  11226  8.81834E-05
5740  130.098722  11519  11340  8.68131E-05
5741  130.120520  11688  11452  8.55578E-05
5742  130.142318  11783  11557  8.4868E-05
5743  130.164116  12106  11649  8.26037E-05
5744  130.185914  12206  11723  8.19269E-05
5745  130.207712  12337  11776  8.1057E-05
5746  130.229510  12464  11806  8.02311E-05
5747  130.251308  12378  11813  8.07885E-05
5748  130.273106  12292  11799  8.13537E-05
5749  130.294904  12424  11766  8.04894E-05
5750  130.316702  12108  11720  8.259E-05
5751  130.338500  12086  11666  8.27404E-05
5752  130.360298  11865  11607  8.42815E-05
5753  130.382096  11845  11552  8.44238E-05
5754  130.403894  11903  11505  8.40124E-05
5755  130.425692  11783  11472  8.4868E-05
5756  130.447490  11768  11458  8.49762E-05
5757  130.469288  11647  11468  8.5859E-05
5758  130.491086  11598  11505  8.62218E-05
5759  130.512884  11484  11570  8.70777E-05
5760  130.534682  12151  11666  8.22978E-05
5761  130.556480  12055  11792  8.29531E-05
5762  130.578278  12306  11949  8.12612E-05
5763  130.600076  12300  12133  8.13008E-05
5764  130.621874  12459  12343  8.02633E-05
5765  130.643672  12954  12576  7.71962E-05
5766  130.665470  13007  12829  7.68817E-05
5767  130.687268  13519  13099  7.397E-05
5768  130.709066  13558  13385  7.37572E-05
5769  130.730864  13577  13689  7.3654E-05
5770  130.752662  13909  14011  7.18959E-05
5771  130.774460  14039  14354  7.12301E-05
5772  130.796258  14578  14721  6.85965E-05
5773  130.818056  14721  15113  6.79302E-05
5774  130.839854  15275  15530  6.54664E-05
5775  130.861652  15372  15970  6.50533E-05
5776  130.883450  15747  16426  6.35042E-05
5777  130.905248  16229  16888  6.16181E-05
5778  130.927046  16424  17338  6.08865E-05
5779  130.948844  17247  17753  5.79811E-05
5780  130.970642  17892  18104  5.58909E-05
5781  130.992440  18582  18361  5.38155E-05
5782  131.014238  19039  18498  5.25238E-05
5783  131.036036  19174  18500  5.2154E-05
5784  131.057834  19497  18367  5.12899E-05
5785  131.079632  19013  18113  5.25956E-05
5786  131.101430  18615  17763  5.37201E-05
5787  131.123228  17866  17349  5.59722E-05
5788  131.145026  17023  16902  5.87441E-05
5789  131.166824  16516  16450  6.05473E-05
5790  131.188622  15463  16018  6.46705E-05
5791  131.210420  15018  15624  6.65868E-05
5792  131.232218  14425  15284  6.93241E-05
5793  131.254016  14020  15006  7.13267E-05
5794  131.275814  13996  14797  7.1449E-05
5795  131.297612  14019  14659  7.13318E-05
5796  131.319410  13846  14595  7.2223E-05
5797  131.341208  13784  14602  7.25479E-05
5798  131.363006  14169  14679  7.05766E-05
5799  131.384804  14221  14824  7.03185E-05
5800  131.406602  14409  15032  6.94011E-05
5801  131.428400  15071  15296  6.63526E-05
5802  131.450198  15237  15609  6.56297E-05
5803  131.471996  15688  15958  6.3743E-05
5804  131.493794  15937  16331  6.27471E-05
5805  131.515592  16729  16710  5.97764E-05
5806  131.537390  16873  17078  5.92663E-05
5807  131.559188  17389  17417  5.75076E-05
5808  131.580986  17618  17709  5.67601E-05
5809  131.602784  18024  17939  5.54816E-05
5810  131.624582  18114  18094  5.52059E-05
5811  131.646380  18391  18166  5.43744E-05
5812  131.668178  18316  18151  5.45971E-05
5813  131.689976  17960  18053  5.56793E-05
5814  131.711774  17637  17881  5.6699E-05
5815  131.733572  17552  17648  5.69736E-05
5816  131.755370  17157  17368  5.82852E-05
5817  131.777168  16814  17058  5.94742E-05
5818  131.798966  16579  16731  6.03173E-05
5819  131.820764  16173  16400  6.18314E-05
5820  131.842562  15742  16081  6.35243E-05
5821  131.864360  15386  15784  6.49942E-05
5822  131.886158  15100  15522  6.62252E-05
5823  131.907956  14629  15303  6.83574E-05
5824  131.929754  14661  15135  6.82082E-05
5825  131.951552  14314  15024  6.98617E-05
5826  131.973350  14048  14973  7.11845E-05
5827  131.995148  14038  14982  7.12352E-05
5828  132.016946  14067  15049  7.10884E-05
5829  132.038744  14154  15171  7.06514E-05
5830  132.060542  14506  15341  6.8937E-05
5831  132.082340  14815  15549  6.74992E-05
5832  132.104138  15440  15784  6.47668E-05
5833  132.125936  15746  16031  6.35082E-05
5834  132.147734  16162  16278  6.18735E-05
5835  132.169532  16635  16508  6.01142E-05
5836  132.191330  17038  16709  5.86923E-05
5837  132.213128  17341  16873  5.76668E-05
5838  132.234926  17592  16994  5.6844E-05
5839  132.256724  17802  17070  5.61735E-05
5840  132.278522  17562  17104  5.69411E-05
5841  132.300320  17490  17097  5.71755E-05
5842  132.322118  17146  17055  5.83226E-05
5843  132.343916  16947  16980  5.90075E-05
5844  132.365714  16491  16876  6.06391E-05
5845  132.387512  16726  16744  5.97872E-05
5846  132.409310  16497  16588  6.06171E-05
5847  132.431108  16086  16413  6.21659E-05
5848  132.452906  16120  16229  6.20347E-05
5849  132.474704  15943  16045  6.27235E-05
5850  132.496502  15579  15873  6.4189E-05
5851  132.518300  15291  15723  6.53979E-05
5852  132.540098  15350  15606  6.51466E-05
5853  132.561896  15289  15529  6.54065E-05
5854  132.583694  15337  15495  6.52018E-05
5855  132.605492  15255  15508  6.55523E-05
5856  132.627290  15182  15567  6.58675E-05
5857  132.649088  15643  15667  6.39264E-05
5858  132.670886  15951  15804  6.2692E-05
5859  132.692684  15886  15971  6.29485E-05
5860  132.714482  16524  16159  6.0518E-05
5861  132.736280  16545  16361  6.04412E-05
5862  132.758078  16713  16569  5.98337E-05
5863  132.779876  16843  16778  5.93718E-05
5864  132.801674  16917  16979  5.91121E-05
5865  132.823472  17038  17163  5.86923E-05
5866  132.845270  16841  17324  5.93789E-05
5867  132.867068  17094  17455  5.85001E-05
5868  132.888866  17065  17554  5.85995E-05
5869  132.910664  17161  17619  5.82717E-05
5870  132.932462  17124  17654  5.83976E-05
5871  132.954260  17139  17659  5.83465E-05
5872  132.976058  17184  17635  5.81937E-05
5873  132.997856  17422  17583  5.73987E-05
5874  133.019654  17208  17502  5.81125E-05
5875  133.041452  17372  17393  5.75639E-05
5876  133.063250  17214  17258  5.80923E-05
5877  133.085048  17306  17100  5.77834E-05
5878  133.106846  17137  16923  5.83533E-05
5879  133.128644  17005  16734  5.88062E-05
5880  133.150442  16903  16539  5.91611E-05
5881  133.172240  16690  16344  5.99161E-05
5882  133.194038  16501  16156  6.06024E-05
5883  133.215836  16156  15980  6.18965E-05
5884  133.237634  15641  15823  6.39345E-05
5885  133.259432  15545  15691  6.43294E-05
5886  133.281230  15221  15590  6.56987E-05
5887  133.303028  15307  15525  6.53296E-05
5888  133.324826  15318  15498  6.52827E-05
5889  133.346624  15207  15513  6.57592E-05
5890  133.368422  15110  15571  6.61813E-05
5891  133.390220  15005  15672  6.66445E-05
5892  133.412018  15082  15815  6.63042E-05
5893  133.433816  14927  16000  6.69927E-05
5894  133.455614  14973  16224  6.67869E-05
5895  133.477412  15269  16484  6.54922E-05
5896  133.499210  15525  16774  6.44122E-05
5897  133.521008  15956  17087  6.26723E-05
5898  133.542806  16562  17415  6.03792E-05
5899  133.564604  17105  17748  5.84624E-05
5900  133.586402  17648  18073  5.66636E-05
5901  133.608200  18313  18379  5.4606E-05
5902  133.629998  18955  18648  5.27565E-05
5903  133.651796  19507  18864  5.12636E-05
5904  133.673594  19706  19011  5.0746E-05
5905  133.695392  19969  19076  5.00776E-05
5906  133.717190  19822  19050  5.0449E-05
5907  133.738988  19418  18931  5.14986E-05
5908  133.760786  19277  18724  5.18753E-05
5909  133.782584  18790  18438  5.32198E-05
5910  133.804382  18296  18088  5.46568E-05
5911  133.826180  17974  17688  5.56359E-05
5912  133.847978  17059  17254  5.86201E-05
5913  133.869776  16531  16801  6.04924E-05
5914  133.891574  15997  16343  6.25117E-05
5915  133.913372  15474  15893  6.46245E-05
5916  133.935170  14907  15461  6.70826E-05
5917  133.956968  14622  15057  6.83901E-05
5918  133.978766  14093  14687  7.09572E-05
5919  134.000564  13883  14358  7.20305E-05
5920  134.022362  13625  14072  7.33945E-05
5921  134.044160  13116  13833  7.62428E-05
5922  134.065958  13066  13640  7.65345E-05
5923  134.087756  13023  13493  7.67872E-05
5924  134.109554  12884  13392  7.76156E-05
5925  134.131352  12946  13333  7.72439E-05
5926  134.153150  12871  13313  7.7694E-05
5927  134.174948  13170  13328  7.59301E-05
5928  134.196746  13497  13373  7.40905E-05
5929  134.218544  13601  13443  7.3524E-05
5930  134.240342  13589  13531  7.35889E-05
5931  134.262140  14160  13631  7.06215E-05
5932  134.283938  14351  13736  6.96816E-05
5933  134.305736  14485  13839  6.90369E-05
5934  134.327534  14569  13931  6.86389E-05
5935  134.349332  14584  14007  6.85683E-05
5936  134.371130  14550  14061  6.87285E-05
5937  134.392928  14711  14090  6.79763E-05
5938  134.414726  14577  14093  6.86012E-05
5939  134.436524  14322  14072  6.98227E-05
5940  134.458322  14264  14030  7.01066E-05
5941  134.480120  14000  13973  7.14286E-05
5942  134.501918  13925  13905  7.18133E-05
5943  134.523716  13833  13831  7.22909E-05
5944  134.545514  13542  13755  7.38443E-05
5945  134.567312  13524  13678  7.39426E-05
5946  134.589110  13532  13602  7.38989E-05
5947  134.610908  13235  13524  7.55572E-05
5948  134.632706  13446  13444  7.43716E-05
5949  134.654504  13231  13359  7.55801E-05
5950  134.676302  13322  13267  7.50638E-05
5951  134.698100  13286  13168  7.52672E-05
5952  134.719898  13103  13064  7.63184E-05
5953  134.741696  13423  12953  7.4499E-05
5954  134.763494  13120  12840  7.62195E-05
5955  134.785292  12991  12725  7.69764E-05
5956  134.807090  12874  12608  7.76759E-05
5957  134.828888  12972  12492  7.70891E-05
5958  134.850686  12565  12376  7.95862E-05
5959  134.872484  12555  12260  7.96495E-05
5960  134.894282  12596  12145  7.93903E-05
5961  134.916080  12408  12030  8.05932E-05
5962  134.937878  12286  11917  8.13935E-05
5963  134.959676  12474  11807  8.01667E-05
5964  134.981474  12042  11701  8.30427E-05
5965  135.003272  11930  11602  8.38223E-05
5966  135.025070  11674  11511  8.56604E-05
5967  135.046868  11852  11430  8.43739E-05
5968  135.068666  11605  11359  8.61698E-05
5969  135.090464  11509  11299  8.68885E-05
5970  135.112262  11645  11250  8.58738E-05
5971  135.134060  11654  11213  8.58074E-05
5972  135.155858  11520  11187  8.68056E-05
5973  135.177656  11501  11172  8.6949E-05
5974  135.199454  11489  11166  8.70398E-05
5975  135.221252  11361  11169  8.80204E-05
5976  135.243050  11387  11178  8.78194E-05
5977  135.264848  11549  11192  8.65876E-05
5978  135.286646  11470  11209  8.7184E-05
5979  135.308444  11730  11226  8.52515E-05
5980  135.330242  11725  11241  8.52878E-05
5981  135.352040  11834  11253  8.45023E-05
5982  135.373838  11744  11259  8.51499E-05
5983  135.395636  11900  11260  8.40336E-05
5984  135.417434  11963  11256  8.35911E-05
5985  135.439232  11935  11247  8.37872E-05
5986  135.461030  11675  11234  8.56531E-05
5987  135.482828  11802  11218  8.47314E-05
5988  135.504626  11629  11201  8.59919E-05
5989  135.526424  11664  11183  8.57339E-05
5990  135.548222  11753  11165  8.50847E-05
5991  135.570020  11773  11148  8.49401E-05
5992  135.591818  11593  11132  8.62589E-05
5993  135.613616  11591  11119  8.62738E-05
5994  135.635414  11480  11111  8.7108E-05
5995  135.657212  11651  11107  8.58295E-05
5996  135.679010  11487  11110  8.70549E-05
5997  135.700808  11510  11121  8.6881E-05
5998  135.722606  11626  11141  8.60141E-05
5999  135.744404  11459  11171  8.72676E-05
6000  135.766202  11496  11211  8.69868E-05
6001  135.788000  11613  11262  8.61104E-05
6002  135.809798  11487  11323  8.70549E-05
6003  135.831596  11676  11394  8.56458E-05
6004  135.853394  11678  11472  8.56311E-05
6005  135.875192  12041  11557  8.30496E-05
6006  135.896990  11704  11645  8.54409E-05
6007  135.918788  11983  11733  8.34516E-05
6008  135.940586  12233  11819  8.17461E-05
6009  135.962384  12313  11899  8.1215E-05
6010  135.984182  12289  11971  8.13736E-05
6011  136.005980  12271  12031  8.1493E-05
6012  136.027778  12684  12075  7.88395E-05
6013  136.049576  12521  12103  7.98658E-05
6014  136.071374  12410  12112  8.05802E-05
6015  136.093172  12635  12103  7.91452E-05
6016  136.114970  12424  12077  8.04894E-05
6017  136.136768  12522  12038  7.98594E-05
6018  136.158566  12288  11990  8.13802E-05
6019  136.180364  12292  11937  8.13537E-05
6020  136.202162  12421  11883  8.05088E-05
6021  136.223960  12143  11832  8.2352E-05
6022  136.245758  12033  11786  8.31048E-05
6023  136.267556  12094  11749  8.26856E-05
6024  136.289354  11980  11721  8.34725E-05
6025  136.311152  11887  11704  8.41255E-05
6026  136.332950  11766  11699  8.49907E-05
6027  136.354748  12061  11706  8.29119E-05
6028  136.376546  11986  11727  8.34307E-05
6029  136.398344  11745  11761  8.51426E-05
6030  136.420142  12238  11807  8.17127E-05
6031  136.441940  11979  11867  8.34794E-05
6032  136.463738  12283  11941  8.14133E-05
6033  136.485536  12126  12030  8.24674E-05
6034  136.507334  12079  12134  8.27883E-05
6035  136.529132  12152  12254  8.2291E-05
6036  136.550930  12328  12393  8.11162E-05
6037  136.572728  12379  12552  8.0782E-05
6038  136.594526  12472  12733  8.01796E-05
6039  136.616324  12737  12938  7.85114E-05
6040  136.638122  12638  13170  7.91264E-05
6041  136.659920  12717  13430  7.86349E-05
6042  136.681718  12945  13721  7.72499E-05
6043  136.703516  13316  14044  7.50976E-05
6044  136.725314  13552  14399  7.37898E-05
6045  136.747112  13865  14789  7.21241E-05
6046  136.768910  14181  15211  7.05169E-05
6047  136.790708  14391  15667  6.94879E-05
6048  136.812506  14708  16154  6.79902E-05
6049  136.834304  14897  16670  6.71276E-05
6050  136.856102  15513  17211  6.44621E-05
6051  136.877900  16288  17770  6.13949E-05
6052  136.899698  16919  18338  5.91051E-05
6053  136.921496  17321  18902  5.77334E-05
6054  136.943294  18551  19443  5.39054E-05
6055  136.965092  19392  19941  5.15677E-05
6056  136.986890  19937  20372  5.0158E-05
6057  137.008688  20837  20713  4.79916E-05
6058  137.030486  21390  20945  4.67508E-05
6059  137.052284  22027  21053  4.53988E-05
6060  137.074082  22116  21032  4.52161E-05
6061  137.095880  21914  20886  4.56329E-05
6062  137.117678  21411  20627  4.6705E-05
6063  137.139476  20675  20275  4.83676E-05
6064  137.161274  20063  19855  4.9843E-05
6065  137.183072  18929  19390  5.2829E-05
6066  137.204870  18285  18905  5.46896E-05
6067  137.226668  16899  18421  5.91751E-05
6068  137.248466  16317  17956  6.12858E-05
6069  137.270264  15723  17523  6.36011E-05
6070  137.292062  15504  17134  6.44995E-05
6071  137.313860  14864  16797  6.72766E-05
6072  137.335658  14822  16517  6.74673E-05
6073  137.357456  14571  16296  6.86295E-05
6074  137.379254  14522  16134  6.8861E-05
6075  137.401052  14839  16030  6.739E-05
6076  137.422850  14690  15978  6.80735E-05
6077  137.444648  14684  15973  6.81013E-05
6078  137.466446  14900  16010  6.71141E-05
6079  137.488244  15213  16080  6.57333E-05
6080  137.510042  15537  16178  6.43625E-05
6081  137.531840  15771  16296  6.34075E-05
6082  137.553638  16277  16428  6.14364E-05
6083  137.575436  16650  16571  6.00601E-05
6084  137.597234  16395  16720  6.09942E-05
6085  137.619032  16642  16872  6.00889E-05
6086  137.640830  16690  17022  5.99161E-05
6087  137.662628  16927  17165  5.90772E-05
6088  137.684426  17001  17295  5.88201E-05
6089  137.706224  17300  17404  5.78035E-05
6090  137.728022  17339  17481  5.76735E-05
6091  137.749820  17486  17519  5.71886E-05
6092  137.771618  17614  17511  5.6773E-05
6093  137.793416  17713  17450  5.64557E-05
6094  137.815214  17418  17337  5.74119E-05
6095  137.837012  17184  17174  5.81937E-05
6096  137.858810  17052  16968  5.86441E-05
6097  137.880608  16626  16729  6.01468E-05
6098  137.902406  16618  16469  6.01757E-05
6099  137.924204  15674  16199  6.37999E-05
6100  137.946002  15576  15930  6.42013E-05
6101  137.967800  15293  15673  6.53894E-05
6102  137.989598  15053  15436  6.64319E-05
6103  138.011396  14590  15226  6.85401E-05
6104  138.033194  14264  15047  7.01066E-05
6105  138.054992  14014  14901  7.13572E-05
6106  138.076790  14113  14789  7.08567E-05
6107  138.098588  13841  14710  7.22491E-05
6108  138.120386  13825  14663  7.23327E-05
6109  138.142184  13888  14642  7.20046E-05
6110  138.163982  14023  14643  7.13114E-05
6111  138.185780  14178  14661  7.05318E-05
6112  138.207578  14377  14687  6.95555E-05
6113  138.229376  14469  14715  6.91133E-05
6114  138.251174  14883  14737  6.71908E-05
6115  138.272972  15185  14748  6.58545E-05
6116  138.294770  15460  14741  6.46831E-05
6117  138.316568  15572  14715  6.42178E-05
6118  138.338366  15612  14667  6.40533E-05
6119  138.360164  15302  14598  6.53509E-05
6120  138.381962  15313  14510  6.5304E-05
6121  138.403760  15188  14405  6.58415E-05
6122  138.425558  15034  14289  6.65159E-05
6123  138.447356  14808  14164  6.75311E-05
6124  138.469154  14422  14035  6.93385E-05
6125  138.490952  14105  13904  7.08968E-05
6126  138.512750  14141  13775  7.07164E-05
6127  138.534548  13912  13650  7.18804E-05
6128  138.556346  13468  13531  7.42501E-05
6129  138.578144  13585  13418  7.36106E-05
6130  138.599942  13451  13314  7.43439E-05
6131  138.621740  13536  13218  7.38771E-05
6132  138.643538  13224  13133  7.56201E-05
6133  138.665336  13529  13059  7.39153E-05
6134  138.687134  13296  12998  7.52106E-05
6135  138.708932  13219  12950  7.56487E-05
6136  138.730730  13120  12916  7.62195E-05
6137  138.752528  13102  12897  7.63242E-05
6138  138.774326  13316  12894  7.50976E-05
6139  138.796124  13178  12905  7.5884E-05
6140  138.817922  13059  12931  7.65755E-05
6141  138.839720  13128  12971  7.61731E-05
6142  138.861518  13295  13024  7.52162E-05
6143  138.883316  13129  13088  7.61673E-05
6144  138.905114  13392  13161  7.46714E-05
6145  138.926912  13391  13241  7.4677E-05
6146  138.948710  13603  13325  7.35132E-05
6147  138.970508  13511  13409  7.40138E-05
6148  138.992306  13987  13489  7.1495E-05
6149  139.014104  13842  13560  7.22439E-05
6150  139.035902  14131  13619  7.07664E-05
6151  139.057700  14168  13662  7.05816E-05
6152  139.079498  14402  13687  6.94348E-05
6153  139.101296  14327  13693  6.97983E-05
6154  139.123094  14460  13681  6.91563E-05
6155  139.144892  14493  13652  6.89988E-05
6156  139.166690  14229  13609  7.0279E-05
6157  139.188488  14208  13556  7.03829E-05
6158  139.210286  14149  13494  7.06764E-05
6159  139.232084  14190  13427  7.04722E-05
6160  139.253882  13771  13356  7.26164E-05
6161  139.275680  13700  13285  7.29927E-05
6162  139.297478  13557  13214  7.37626E-05
6163  139.319276  13613  13145  7.34592E-05
6164  139.341074  13526  13078  7.39317E-05
6165  139.362872  13289  13014  7.52502E-05
6166  139.384670  13627  12955  7.33837E-05
6167  139.406468  13495  12900  7.41015E-05
6168  139.428266  13452  12852  7.43384E-05
6169  139.450064  13391  12811  7.4677E-05
6170  139.471862  13298  12777  7.51993E-05
6171  139.493660  13398  12750  7.4638E-05
6172  139.515458  13375  12732  7.47664E-05
6173  139.537256  13367  12723  7.48111E-05
6174  139.559054  13380  12723  7.47384E-05
6175  139.580852  13425  12733  7.44879E-05
6176  139.602650  13376  12755  7.47608E-05
6177  139.624448  13317  12789  7.5092E-05
6178  139.646246  13289  12838  7.52502E-05
6179  139.668044  13561  12901  7.37409E-05
6180  139.689842  13418  12981  7.45268E-05
6181  139.711640  13806  13078  7.24323E-05
6182  139.733438  13659  13194  7.32118E-05
6183  139.755236  13817  13328  7.23746E-05
6184  139.777034  13874  13482  7.20773E-05
6185  139.798832  13917  13655  7.18546E-05
6186  139.820630  14199  13848  7.04275E-05
6187  139.842428  14216  14062  7.03433E-05
6188  139.864226  14324  14297  6.98129E-05
6189  139.886024  14673  14554  6.81524E-05
6190  139.907822  14864  14832  6.72766E-05
6191  139.929620  14908  15133  6.70781E-05
6192  139.951418  15092  15457  6.62603E-05
6193  139.973216  15320  15803  6.52742E-05
6194  139.995014  15552  16170  6.43004E-05
6195  140.016812  15934  16555  6.27589E-05
6196  140.038610  16246  16955  6.15536E-05
6197  140.060408  16665  17365  6.0006E-05
6198  140.082206  17077  17780  5.85583E-05
6199  140.104004  17596  18192  5.68311E-05
6200  140.125802  18222  18594  5.48787E-05
6201  140.147600  18527  18976  5.39753E-05
6202  140.169398  19303  19332  5.18054E-05
6203  140.191196  19670  19651  5.08388E-05
6204  140.212994  20487  19926  4.88114E-05
6205  140.234792  20908  20148  4.78286E-05
6206  140.256590  21242  20312  4.70765E-05
6207  140.278388  21267  20411  4.70212E-05
6208  140.300186  21316  20441  4.69131E-05
6209  140.321984  21091  20400  4.74136E-05
6210  140.343782  20774  20288  4.81371E-05
6211  140.365580  20591  20109  4.85649E-05
6212  140.387378  20385  19871  4.90557E-05
6213  140.409176  19782  19584  5.0551E-05
6214  140.430974  19035  19260  5.25348E-05
6215  140.452772  18881  18914  5.29633E-05
6216  140.474570  18245  18561  5.48095E-05
6217  140.496368  17825  18214  5.6101E-05
6218  140.518166  17596  17885  5.68311E-05
6219  140.539964  17326  17586  5.77167E-05
6220  140.561762  17049  17326  5.86545E-05
6221  140.583560  16887  17113  5.92171E-05
6222  140.605358  16474  16953  6.07017E-05
6223  140.627156  16778  16849  5.96019E-05
6224  140.648954  16492  16806  6.06355E-05
6225  140.670752  16624  16825  6.0154E-05
6226  140.692550  16464  16906  6.07386E-05
6227  140.714348  16511  17050  6.05657E-05
6228  140.736146  16633  17253  6.01214E-05
6229  140.757944  16777  17514  5.96054E-05
6230  140.779742  16880  17829  5.92417E-05
6231  140.801540  16963  18193  5.89518E-05
6232  140.823338  17169  18599  5.82445E-05
6233  140.845136  17320  19041  5.77367E-05
6234  140.866934  17452  19508  5.73E-05
6235  140.888732  17712  19991  5.64589E-05
6236  140.910530  18522  20475  5.39898E-05
6237  140.932328  18835  20949  5.30926E-05
6238  140.954126  19594  21395  5.1036E-05
6239  140.975924  20267  21801  4.93413E-05
6240  140.997722  21076  22149  4.74473E-05
6241  141.019520  21773  22429  4.59284E-05
6242  141.041318  22465  22628  4.45137E-05
6243  141.063116  23353  22740  4.28211E-05
6244  141.084914  23848  22762  4.19322E-05
6245  141.106712  23577  22694  4.24142E-05
6246  141.128510  23574  22542  4.24196E-05
6247  141.150308  23826  22311  4.1971E-05
6248  141.172106  23126  22012  4.32414E-05
6249  141.193904  22013  21656  4.54277E-05
6250  141.215702  21602  21254  4.6292E-05
6251  141.237500  20657  20817  4.84097E-05
6252  141.259298  19829  20357  5.04312E-05
6253  141.281096  19176  19886  5.21485E-05
6254  141.302894  18753  19412  5.33248E-05
6255  141.324692  18281  18945  5.47016E-05
6256  141.346490  17642  18493  5.66829E-05
6257  141.368288  17315  18062  5.77534E-05
6258  141.390086  17224  17659  5.80585E-05
6259  141.411884  16796  17287  5.9538E-05
6260  141.433682  16580  16951  6.03136E-05
6261  141.455480  16436  16652  6.08421E-05
6262  141.477278  16404  16394  6.09607E-05
6263  141.499076  16314  16177  6.1297E-05
6264  141.520874  15710  16000  6.36537E-05
6265  141.542672  15885  15862  6.29525E-05
6266  141.564470  15559  15762  6.42715E-05
6267  141.586268  15559  15696  6.42715E-05
6268  141.608066  15357  15661  6.51169E-05
6269  141.629864  15169  15653  6.59239E-05
6270  141.651662  15331  15668  6.52273E-05
6271  141.673460  15212  15699  6.57376E-05
6272  141.695258  15352  15742  6.51381E-05
6273  141.717056  15322  15792  6.52656E-05
6274  141.738854  15342  15845  6.51806E-05
6275  141.760652  15508  15893  6.44828E-05
6276  141.782450  15657  15934  6.38692E-05
6277  141.804248  15583  15962  6.41725E-05
6278  141.826046  16049  15973  6.23092E-05
6279  141.847844  16088  15965  6.21581E-05
6280  141.869642  16056  15936  6.2282E-05
6281  141.891440  16539  15885  6.04631E-05
6282  141.913238  16708  15815  5.98516E-05
6283  141.935036  16580  15728  6.03136E-05
6284  141.956834  16270  15627  6.14628E-05
6285  141.978632  16306  15517  6.13271E-05
6286  142.000430  16002  15402  6.24922E-05
6287  142.022228  15654  15287  6.38814E-05
6288  142.044026  15660  15174  6.3857E-05
6289  142.065824  15028  15066  6.65425E-05
6290  142.087622  15097  14966  6.62383E-05
6291  142.109420  14988  14875  6.672E-05
6292  142.131218  14875  14793  6.72269E-05
6293  142.153016  14442  14720  6.92425E-05
6294  142.174814  14754  14655  6.77782E-05
6295  142.196612  14552  14595  6.87191E-05
6296  142.218410  14408  14539  6.94059E-05
6297  142.240208  14558  14483  6.86908E-05
6298  142.262006  14688  14423  6.80828E-05
6299  142.283804  14580  14355  6.85871E-05
6300  142.305602  14694  14277  6.8055E-05
6301  142.327400  14661  14187  6.82082E-05
6302  142.349198  14636  14084  6.83247E-05
6303  142.370996  14456  13969  6.91754E-05
6304  142.392794  14375  13846  6.95652E-05
6305  142.414592  14057  13717  7.11389E-05
6306  142.436390  13977  13585  7.15461E-05
6307  142.458188  13811  13453  7.24061E-05
6308  142.479986  13821  13324  7.23537E-05
6309  142.501784  13663  13199  7.31904E-05
6310  142.523582  13388  13082  7.46938E-05
6311  142.545380  13402  12973  7.46157E-05
6312  142.567178  13207  12873  7.57174E-05
6313  142.588976  13024  12784  7.67813E-05
6314  142.610774  13143  12707  7.60861E-05
6315  142.632572  13028  12642  7.67578E-05
6316  142.654370  13279  12591  7.53069E-05
6317  142.676168  12984  12555  7.70179E-05
6318  142.697966  13038  12535  7.66989E-05
6319  142.719764  12758  12530  7.83822E-05
6320  142.741562  12975  12542  7.70713E-05
6321  142.763360  12702  12570  7.87278E-05
6322  142.785158  12771  12616  7.83024E-05
6323  142.806956  12780  12679  7.82473E-05
6324  142.828754  12906  12759  7.74833E-05
6325  142.850552  12902  12856  7.75074E-05
6326  142.872350  12966  12968  7.71248E-05
6327  142.894148  13048  13093  7.66401E-05
6328  142.915946  13294  13230  7.52219E-05
6329  142.937744  13231  13375  7.55801E-05
6330  142.959542  13583  13524  7.36214E-05
6331  142.981340  13672  13672  7.31422E-05
6332  143.003138  13775  13813  7.25953E-05
6333  143.024936  14160  13942  7.06215E-05
6334  143.046734  14347  14052  6.9701E-05
6335  143.068532  14083  14139  7.10076E-05
6336  143.090330  14423  14198  6.93337E-05
6337  143.112128  14403  14229  6.943E-05
6338  143.133926  14520  14232  6.88705E-05
6339  143.155724  14399  14210  6.94493E-05
6340  143.177522  14449  14167  6.92089E-05
6341  143.199320  14337  14110  6.97496E-05
6342  143.221118  14029  14046  7.12809E-05
6343  143.242916  14265  13979  7.01016E-05
6344  143.264714  13976  13918  7.15512E-05
6345  143.286512  13712  13868  7.29288E-05
6346  143.308310  13711  13835  7.29341E-05
6347  143.330108  13223  13823  7.56258E-05
6348  143.351906  13620  13836  7.34214E-05
6349  143.373704  13207  13876  7.57174E-05
6350  143.395502  13398  13944  7.4638E-05
6351  143.417300  13573  14043  7.36757E-05
6352  143.439098  13787  14170  7.25321E-05
6353  143.460896  13789  14326  7.25216E-05
6354  143.482694  13940  14509  7.1736E-05
6355  143.504492  14001  14714  7.14235E-05
6356  143.526290  14273  14939  7.00624E-05
6357  143.548088  14652  15177  6.82501E-05
6358  143.569886  14665  15422  6.81896E-05
6359  143.591684  15119  15667  6.61419E-05
6360  143.613482  15451  15902  6.47207E-05
6361  143.635280  15969  16119  6.26213E-05
6362  143.657078  16274  16308  6.14477E-05
6363  143.678876  16577  16462  6.03245E-05
6364  143.700674  16897  16574  5.91821E-05
6365  143.722472  17123  16642  5.8401E-05
6366  143.744270  17115  16665  5.84283E-05
6367  143.766068  17221  16646  5.80686E-05
6368  143.787866  17144  16591  5.83294E-05
6369  143.809664  16525  16505  6.05144E-05
6370  143.831462  16378  16396  6.10575E-05
6371  143.853260  16249  16270  6.15422E-05
6372  143.875058  15767  16132  6.34236E-05
6373  143.896856  15427  15988  6.48214E-05
6374  143.918654  15130  15841  6.60939E-05
6375  143.940452  14964  15695  6.68271E-05
6376  143.962250  14856  15553  6.73129E-05
6377  143.984048  14590  15419  6.85401E-05
6378  144.005846  14704  15295  6.80087E-05
6379  144.027644  14828  15185  6.744E-05
6380  144.049442  14607  15091  6.84603E-05
6381  144.071240  14786  15016  6.76315E-05
6382  144.093038  14786  14961  6.76315E-05
6383  144.114836  14689  14927  6.80782E-05
6384  144.136634  14762  14914  6.77415E-05
6385  144.158432  15137  14922  6.60633E-05
6386  144.180230  15311  14950  6.53125E-05
6387  144.202028  15295  14997  6.53808E-05
6388  144.223826  15562  15059  6.42591E-05
6389  144.245624  15603  15135  6.40902E-05
6390  144.267422  15850  15223  6.30915E-05
6391  144.289220  16117  15319  6.20463E-05
6392  144.311018  16081  15423  6.21852E-05
6393  144.332816  16378  15530  6.10575E-05
6394  144.354614  16091  15641  6.21465E-05
6395  144.376412  16319  15753  6.12783E-05
6396  144.398210  16125  15863  6.20155E-05
6397  144.420008  16192  15971  6.17589E-05
6398  144.441806  16161  16074  6.18774E-05
6399  144.463604  16188  16170  6.17742E-05
6400  144.485402  16315  16255  6.12933E-05
6401  144.507200  16163  16327  6.18697E-05
6402  144.528998  16338  16384  6.1207E-05
6403  144.550796  16292  16421  6.13798E-05
6404  144.572594  16394  16438  6.09979E-05
6405  144.594392  16446  16432  6.08051E-05
6406  144.616190  16282  16405  6.14175E-05
6407  144.637988  16443  16357  6.08162E-05
6408  144.659786  16476  16292  6.06943E-05
6409  144.681584  16417  16213  6.09125E-05
6410  144.703382  16320  16124  6.12745E-05
6411  144.725180  16024  16030  6.24064E-05
6412  144.746978  16094  15933  6.2135E-05
6413  144.768776  16045  15838  6.23247E-05
6414  144.790574  15724  15750  6.3597E-05
6415  144.812372  15576  15669  6.42013E-05
6416  144.834170  15513  15599  6.44621E-05
6417  144.855968  15439  15542  6.4771E-05
6418  144.877766  15534  15497  6.43749E-05
6419  144.899564  15284  15466  6.54279E-05
6420  144.921362  15220  15447  6.5703E-05
6421  144.943160  15246  15440  6.5591E-05
6422  144.964958  15300  15443  6.53595E-05
6423  144.986756  15213  15454  6.57333E-05
6424  145.008554  15356  15473  6.51211E-05
      ?     ?     ?     ?     ? 

# The following lines are used to test the character set of files sent by
# network email or other means. They are not part of the CIF data set.
# abcdefghijklmnopqrstuvwxyzABCDEFGHIJKLMNOPQRSTUVWXYZ0123456789
# !@#$%^&*()_+{}:"~<>?|\-=[];'`,./                 
